# Supplementary material for: Metabolic inputs in the probiotic bacterium Lacticaseibacillus rhamnosus contribute to cell-wall remodeling and increased fitness
Source: NPJ Biofilms Microbiomes. 2023 Sep 26;9:71. doi: 10.1038/s41522-023-00431-2 (PMC10522624; doi:10.1038/s41522-023-00431-2)
Supplement: Supplementary file 2 — Supplementary Table 1 [file 41522_2023_431_MOESM2_ESM.xlsx]

## Sheet: FERMENTED VS NON FERMENTED
										Intensities
	Description	pval	fdr	log2FC	upregulated	Downregulated	GO Names	Peptides	Unique peptides	Intensity: Glucose_1	Intensity: Glucose_2	Intensity: Glucose_3	Intensity: Glucose_4	Intensity: Mannose_1	Intensity: Mannose_2	Intensity: Mannose_3	Intensity: Mannose_4	Intensity: Raffinose_1	Intensity: Raffinose_2	Intensity: Raffinose_3	Intensity: Raffinose_4	Intensity: TSB_1	Intensity: TSB_2	Intensity: TSB_4
WP_014570195.1_2630	FliK family flagellar hook-length control protein	6.89001e-05	0.000424516	5.19107	1	0	C:integral component of membrane	12	12	86143980	120920000	121180100	168620000	100790000	118640000	130540000	49139010	7897799	4854502	2156800	4582098	607700	271520	1089901
WP_014569747.1_1690	glycerophosphodiester phosphodiesterase	1.57547e-08	1.06344e-06	5.15452	1	0	P:lipid metabolic process; F:phosphoric diester hydrolase activity; C:integral component of membrane	4	4	56969000	47477980	29144000	48371970	43576030	52233000	41817020	8561705	962520	1105700	733610	856400	946690	2420963	1035599
WP_014570173.1_2562	peptidase S8	1.223e-06	2.333e-05	4.7611	1	0	P:proteolysis; F:serine-type endopeptidase activity; C:cell wall; C:integral component of membrane	50	50	1264500000	748069800	601690300	825670400	1099800000	887800500	1484401000	676710500	54730980	65882960	33275980	40842980	10098000	16658990	23381010
WP_029944049.1_2524	Lipoprotein	1.21577e-06	2.333e-05	4.72758	1	0	C:integral component of membrane	6	6	145730000	144570000	77656010	134400100	141579900	125470000	211270000	153340100	7391698	8893101	4867400	6408499	3850101	1283991	4757903
WP_014569179.1_549	WxL domain-containing protein	1.72287e-09	1.95794e-07	4.2653	1	0		14	14	19852990	12875000	8754504	9898399	22088990	23332010	24849990	14866010	873300	1410900	822946	561370	1273900	536810	732518
WP_014570192.1_2627	hypothetical protein	7.62085e-06	7.61346e-05	4.12042	1	0		6	6	88107020	48101000	54379010	63546970	62142960	71344020	109200000	40511000	5386000	6705397	3450300	5157801	990512	1408230	3933898
WP_005686226.1_1950	MULTISPECIES: hypothetical protein	2.33948e-07	7.42328e-06	3.95345	1	0		5	5	19449990	22553010	15947010	12871000	27700990	11165000	34320020	16917000	898508	2015600	1224100	1811400	1760895	448344	930280
WP_014569251.1_632	hypothetical protein	3.40048e-05	0.00024559	3.95317	1	0		5	5	6791896000	4781802000	3879901000	5243101000	6018494000	5371300000	4479504000	4659103000	740760400	520539700	275460000	377500000	98208010	103630100	212780000
WP_005687638.1_306	glycoside hydrolase p75	1.86262e-06	2.84252e-05	3.78912	1	0	F:hydrolase activity	11	11	876940000	763009500	545770000	903550500	747899700	1166199000	149390000	388039800	146119900	41167980	28486990	50203000	22698990	30585010	31441980
WP_014569702.1_1496	KxYKxGKxW signal peptide domain-containing protein	9.1275e-05	0.000526933	3.65008	1	0	C:integral component of membrane	9	9	21970010	13174000	10521000	13274000	20696990	15526010	23053990	10132000	1587801	1788801	3565933	243903	459323	738580	561359
WP_014569475.1_1032	endonuclease	8.82604e-05	0.000514608	3.57998	1	0	P:nucleic acid phosphodiester bond hydrolysis; F:endonuclease activity	7	7	250910100	210400000	66003970	189660000	244620000	242439900	450439900	22874990	25429010	33839010	13242990	20566010	8349495	11665000	9638699
WP_005687675.1_1472	N-acetylmuramoyl-L-alanine amidase	3.68641e-06	4.65443e-05	3.55906	1	0	P:peptidoglycan catabolic process; F:N-acetylmuramoyl-L-alanine amidase activity	25	25	913410000	838689900	600680100	944140500	905260300	980010000	1138699000	525740000	90350030	148570100	53854010	101280000	32012010	37155980	45054000
WP_014569176.1_546	WxL domain-containing protein	0.000443264	0.00188818	3.54427	1	0		5	5	54349970	49430000	32715010	32632980	53870030	40342010	59442020	42576990	6780198	7519002	3811303	5691503	971102	380924	2248799
WP_014570013.1_2135	S8 family serine peptidase	0.00153392	0.00526461	3.50165	1	0	P:proteolysis; F:serine-type endopeptidase activity; C:cell wall; C:membrane	51	51	232810100	146029900	115170000	160990000	211340100	178820000	228630100	67820980	34705990	28816000	6321899	18368000	441380	10029010	4958998
WP_005685680.1_9	PedC/BrcD family bacteriocin maturation disulfide isomerase	2.08679e-05	0.000166469	3.47283	1	0		4	4	52403020	36335000	22362990	31979990	39147990	38591000	61376030	5075699	3130602	9076896	3213600	2719001	1030191	1694200	1775400
WP_014570076.1_2237	bacteriocin ABC transporter permease	4.05834e-05	0.000280854	3.46003	1	0	C:integral component of membrane	12	12	28324000	12997000	17671000	14669000	12446990	18699990	32438980	4108001	1560600	3283500	1404199	2696901	266350	1025532	1002400
WP_015764995.1_1837	peptidoglycan-binding protein LysM	4.99784e-06	5.79922e-05	3.4576	1	0	C:integral component of membrane	68	68	5902095000	3162199000	2765902000	3417002000	6024194000	4773704000	7534195000	2798802000	716620300	715350000	318990000	516629700	129430100	255540000	244829900
WP_005686376.1_484	PTS-dependent dihydroxyacetone kinase phosphotransferase subunit DhaM	1.48875e-06	2.44183e-05	3.45209	1	0	P:phosphoenolpyruvate-dependent sugar phosphotransferase system; P:phosphorylation; P:glycerol catabolic process; F:phosphoenolpyruvate-glycerone phosphotransferase activity; C:integral component of membrane	5	5	4711805000	4089300000	2938799000	3186599000	3174002000	3408601000	3311198000	1715599000	524910000	371469900	255009800	409429900	107500000	191699900	261559900
WP_005684728.1_2015	class A sortase	4.16337e-10	9.1334e-08	3.41968	1	0	P:proteolysis; F:cysteine-type peptidase activity	11	11	230589900	218560100	190399900	140270000	242330000	253470100	205780000	106990000	20965000	24812010	17069010	18438000	14398010	15227000	18969990
WP_005686167.1_2166	FMN-binding protein	1.48407e-09	1.95794e-07	3.37162	1	0	F:FMN binding; C:membrane	18	18	5320695000	4087997000	2968099000	3444201000	5818098000	5832994000	7517599000	3265201000	371140000	576910100	521270400	354249900	594509800	504559800	311330000
WP_005715365.1_2090	hydrolase	2.91924e-05	0.000218011	3.32813	1	0	F:hydrolase activity	10	10	62752000	55426020	25070990	124780000	55302030	79988020	94759950	10841010	6443697	6932403	4605998	5319500	15264010	3286401	2487399
WP_014570066.1_2226	hypothetical protein HMPREF0539_2082	6.38612e-06	6.75064e-05	3.31583	1	0		10	9	10186000000	7397494000	5194294000	8461709000	6716993000	7133996000	4303698000	5925707000	1153601000	924499700	713429800	917770200	249000100	316229900	586459600
WP_005684645.1_2094	alpha/beta hydrolase	2.81256e-06	3.73942e-05	3.29837	1	0	F:hydrolase activity	6	6	112780000	82420030	55904960	98729000	95810940	89031940	83271060	48845980	12071000	15962010	5662899	11016000	4000702	4363501	6229004
WP_014569485.1_1047	phage portal protein	3.31053e-09	3.05788e-07	3.22292	1	0		5	5	10452000	8035200	12699000	7231904	9372000	10162010	11110000	5013303	1146300	1051230	807230	1293100	885049	1220217	538920
WP_014569795.1_1758	DUF1542 domain-containing protein mbA	5.70074e-06	6.41211e-05	3.18173	1	0		86	86	1395300000	1039101000	664890000	1035399000	1223900000	1180500000	1891999000	743650200	202030000	227179900	115409900	150629900	54779990	77341050	57349030
WP_014569472.1_1029	MULTISPECIES: hypothetical protein	4.88492e-05	0.000329732	3.17	1	0		3	3	29898990	17825000	20167000	18509000	22195010	15649000	29499010	16463990	4127501	2819999	3017299	3767801	956186	902100	956128
WP_014569493.1_1055	phage tail protein	6.29034e-06	6.74579e-05	3.14999	1	0		5	5	50197030	46187970	57404030	38502990	48152990	37398990	70915960	35299980	8007003	7153604	4494501	9162802	2257300	2861200	3922400
WP_014569181.1_551	WxL domain-containing protein	1.44541e-05	0.000125579	3.12567	1	0		10	10	228059900	194600000	139520000	256510100	210710100	223929900	235480000	204339900	37251990	40871010	21882010	27022010	8108899	18922000	15682010
WP_015764964.1_1444	DNA primase	0.0120583	0.0273415	3.1136	1	0		2	2	5095399	24488010	3878799	16388010	1197841	1727528	812001	1110311	386392	1456676	562648	651572	849346	706328	916605
WP_005685835.1_1067	DNA/RNA non-specific endonuclease	6.4004e-06	6.75064e-05	3.06389	1	0	P:nucleic acid phosphodiester bond hydrolysis; F:endonuclease activity	5	5	33275980	51186990	32776010	38518010	55709000	27320990	46843020	36862020	5149100	9311199	3256398	6316202	2029000	5061098	2621599
WP_014570025.1_2173	streptococcin A-M57	0.000115907	0.000631732	3.03949	1	0	C:integral component of membrane	7	7	158259900	77203950	87870990	138710000	164010100	99035040	238519900	69783980	22553010	34021000	16627000	18936010	3143201	7375104	7320103
WP_014569468.1_1024	PD-(D/E)XK nuclease-like domain-containing protein	0.000106266	0.000593937	3.01572	1	0		5	5	18215990	18487990	22658000	16238010	21724990	19666990	10293000	18881990	4541203	5086703	1126299	2092300	722540	993474	1251200
WP_005687673.1_1470	ABC transporter ATP-binding protein	1.30408e-05	0.000116768	3.01421	1	0	F:ATP binding	5	5	42764000	21410010	26509000	19763010	33111990	24878980	93479060	11246000	8262099	7485398	2741800	2465401	2072900	3397902	3158798
WP_015764330.1_1028	helix-turn-helix domain-containing protein	2.09885e-06	3.0442e-05	3.00961	1	0	F:DNA binding	2	2	5771299	4429202	4854399	3461100	7953996	6176096	11737000	7562898	888980	829500	726671	821730	335238	1614551	427209
WP_014569480.1_1042	phage protein	1.46944e-05	0.000126415	2.98077	1	0		7	7	5510600	9865398	9177897	6732099	6252601	5366801	9197696	2822801	1336237	1286999	1487912	774488	340530	477842	384120
WP_014570226.1_2713	hypothetical phage protein [Lactobacillus rhamnosus GG]	2.61649e-06	3.6444e-05	2.96173	1	0		5	5	102390000	80743020	88573950	68938980	106660000	104560000	102209900	71845020	17966010	15373000	9417596	16182990	7041800	9585504	5965001
WP_014569494.1_1056	phage protein	1.33563e-05	0.000118386	2.88128	1	0		5	5	11467000	15765990	22136990	19482990	25971990	24851010	33746980	14090010	4976699	3544702	2280900	4658703	1196600	1209000	2026600
WP_014569487.1_1049	DUF4355 domain-containing protein	7.27642e-06	7.33914e-05	2.87997	1	0		10	10	121980100	90493010	111630000	87777980	155850100	115600100	188560000	62190960	22177000	24567000	14742000	24640000	7477901	6857601	10567000
WP_005687518.1_1334	ABC transporter permease	1.13914e-06	2.24628e-05	2.87574	1	0	P:transmembrane transport; C:plasma membrane; C:integral component of membrane	3	3	6427497	5444599	4369603	5014297	7089900	5984504	11443000	2927399	1148201	936900	541580	458090	434320	1358800	927872
WP_014569089.1_425	VWA domain-containing protein spaC	5.97495e-07	1.33899e-05	2.8674	1	0		22	22	423020100	334540100	297850100	399280200	403990000	454840100	513170200	206789900	82824950	70513020	42905980	65363020	25166000	38104000	38851010
WP_005685362.1_281	LCP family protein	2.69514e-09	2.62776e-07	2.85177	1	0		19	19	819670000	768039600	496779700	860660000	704390300	830109800	630399600	403100200	110130000	124030000	58217000	111710000	77459950	98503060	88203060
WP_014570228.1_2716	virulence protein	4.79534e-06	5.61055e-05	2.83514	1	0		6	6	7795102	7133498	8181197	2429601	7809801	2868802	2552001	5925403	815920	1877500	539580	561850	693670	462310	529510
WP_015765046.1_2193	MucBP domain-containing protein Mbf	4.85693e-05	0.000329109	2.81919	1	0	C:extracellular region; C:cell wall; C:integral component of membrane	16	16	231529900	169540100	142130000	180309900	197899900	190289900	233470000	107010000	46654020	41632000	21829010	32837990	8871002	11730000	16485990
WP_014569488.1_1050	capsid protein	1.00362e-05	9.62488e-05	2.81032	1	0		15	15	351580200	303839800	415600200	297510000	361970100	345760100	419369900	182390000	72687980	63271000	35234980	81646000	20128010	29012990	32085010
WP_014570233.1_2722	phage portal protein	0.000662902	0.00267447	2.79837	1	0		17	17	113600000	81681950	104000000	66064030	123760100	93025000	135219900	72442950	23568000	19918010	13325010	24139980	1785899	5285997	11318000
WP_005687276.1_1871	polysaccharide deacetylase	1.65906e-06	2.64696e-05	2.7914	1	0	P:carbohydrate metabolic process; F:hydrolase activity, acting on carbon-nitrogen (but not peptide) bonds; C:integral component of membrane	6	6	18266000	14273990	9768900	9188605	16426010	11414000	19883990	7405098	2067301	3713300	1493600	1992799	898463	1136292	2174741
WP_014569735.1_1666	cell surface protein	3.65659e-07	1.01862e-05	2.77653	1	0		10	10	107470000	96388010	89795940	102060100	128860000	132620000	125070000	69483040	19026000	27037020	11193000	18165000	11546990	11770000	10030000
WP_005685387.1_1750	serine hydrolase	1.47877e-06	2.44183e-05	2.77387	1	0	C:integral component of membrane	15	15	230790000	221719900	146369900	204260000	216990100	180000000	247270000	109440000	35070000	51083020	24139000	35959000	14939000	18416000	19569000
WP_015764918.1_1044	ribonucleoside-diphosphate reductase	0.000114865	0.000628299	2.77242	1	0		3	3	6643198	6851103	12314010	7518803	7973505	7907599	7683697	6894800	1746100	1486900	385674	2403401	477910	727367	941433
WP_014570244.1_2745	leucine-rich repeat protein AdhA	6.10215e-05	0.000386616	2.77095	1	0	C:extracellular region; C:cell wall; C:integral component of membrane	52	52	471409800	373420300	277200100	500589800	481099700	492970000	375119900	233039900	119330000	89752030	41985980	72910020	17913990	31164000	37789000
WP_014569469.1_1025	DnaD domain protein	1.45365e-06	2.42968e-05	2.76235	1	0		4	4	5757101	4552799	6308799	5459902	8998598	5162201	7985204	5404002	1758301	937412	1014693	732892	673666	833563	449605
WP_005691857.1_637	MULTISPECIES: hypothetical protein	0.000827389	0.00320545	2.75421	1	0		6	6	339510000	334020000	185170000	218059900	251810000	242510100	188380000	91303940	63959040	56855010	31082000	55784030	3977802	14483000	13885990
WP_014570234.1_2723	phage major capsid protein	7.63515e-06	7.61346e-05	2.7375	1	0		30	30	1036201000	1024900000	929930200	756209700	1024100000	978760500	1121401000	657400000	216050100	204389900	116420000	191990100	66677020	88996990	103280000
WP_014570231.1_2719	phage terminase small subunit P27 family	3.28701e-05	0.000239366	2.72785	1	0		5	5	18682990	20694990	19720990	20342000	18472990	14398990	4594199	4527900	3480902	1244583	2686599	3305299	2029070	1985551	1307352
WP_005688216.1_301	alpha/beta hydrolase	2.32379e-10	6.79709e-08	2.71762	1	0	F:hydrolase activity	9	9	99697010	86626050	59590970	88430040	78543050	87262970	80566020	51724000	15820990	13858010	10486000	13864000	9706205	9736305	10657010
WP_014569541.1_1143	HAMP domain-containing histidine kinase	0.00195251	0.00633392	2.67978	1	0	P:phosphorelay signal transduction system; P:peptidyl-histidine phosphorylation; F:phosphorelay sensor kinase activity; C:membrane	2	2	1628809	6580853	1164959	897117	253380	1593026	2549391	1394815	365240	213700	283940	287480	404420	370260	268390
WP_014569476.1_1033	phage protein	7.11126e-06	7.25596e-05	2.67827	1	0		2	2	20885000	19829990	16996990	16651000	25075990	18528000	28786990	23992000	4584698	5507599	3041799	4149397	1647301	1895600	2514601
WP_014569867.1_1932	acyltransferase	2.67418e-09	2.62776e-07	2.6327	1	0	F:acyltransferase activity	7	7	353830000	295540100	212010000	337030100	331429900	329840100	471890000	207079900	64283040	68214040	49397990	50406980	39764980	38116000	47986990
WP_029944120.1_553	cell surface protein	4.15581e-05	0.000285859	2.63159	1	0		3	3	34325010	26106010	17600010	31409000	31472010	32471980	43614010	23780990	8734804	7899104	2890200	6733603	3177500	2133301	2428400
WP_005686763.1_2300	hypothetical protein HMPREF0539_1998	2.06353e-05	0.000165365	2.62957	1	0		13	13	10905990000	10831990000	7736701000	8946509000	9633296000	11577000000	4155402000	5133004000	2266501000	2050099000	1166101000	2159301000	584799700	693980200	824020500
WP_014568953.1_112	MULTISPECIES: hypothetical protein	5.66823e-06	6.41211e-05	2.62871	1	0		3	3	239060100	587449900	155820000	345239800	363810000	352389900	305920100	226380000	77168030	99330990	36125020	43315030	25125010	29678010	53715000
WP_015764922.1_1059	phage tail family protein	1.7981e-06	2.79262e-05	2.62242	1	0		11	11	16965000	13737990	21459000	8907999	23522990	10244010	20508010	8023799	2254500	1405600	5209101	2400000	1503896	2587972	2169101
WP_014568972.1_177	cell surface complex protein	0.000652473	0.00263846	2.61927	1	0		11	11	39175020	20361990	27416010	22408010	50384990	31978000	49478980	14749990	8704704	12741010	1152800	7412797	3195598	1794500	1447800
WP_014569460.1_1015	transcriptional regulator	0.000459725	0.00193947	2.61654	1	0	F:DNA binding	2	2	13869000	12521990	15460990	13643010	20194000	15403010	23678000	12798000	4448703	4895402	3268601	2944400	1189256	780329	674182
WP_005716742.1_2445	ABC transporter ATP-binding protein	1.65039e-06	2.64696e-05	2.60676	1	0	F:ATP binding; C:integral component of membrane	3	3	6712298	4845198	5322399	3146802	8215296	7217300	11307990	4148202	652700	1267870	753066	1342202	1210918	516033	1571063
WP_014570232.1_2720	terminase family protein	1.78694e-05	0.000145864	2.6007	1	0		16	16	45884990	34274000	38448000	26673990	45095000	35211980	50589970	33115010	9412505	8477701	5665700	9092799	2713001	3214399	6039897
WP_029943882.1_1271	acyltransferase	8.10897e-09	6.77678e-07	2.59782	1	0	F:acyltransferase activity, transferring groups other than amino-acyl groups; C:integral component of membrane	9	9	231490100	196290100	162560100	266700000	221040000	301920200	266410000	135750000	37976010	56656020	28270990	34049980	42410980	26396000	31832010
WP_005687444.1_179	cell surface protein	2.35906e-05	0.000182385	2.58864	1	0		14	14	609989800	394120100	297449900	427329700	557750300	508379800	602069900	138680000	102020000	127780000	74506040	93835050	26105010	43456020	46619000
WP_014569502.1_1065	LysM peptidoglycan-binding domain-containing protein	0.000837962	0.00323926	2.57605	1	0	P:peptidoglycan catabolic process; P:cell wall macromolecule catabolic process; F:lysozyme activity	10	10	27008010	26301010	31204000	26442980	26078000	20227990	29834000	9227305	7449797	4926599	5133800	7363296	1149100	656339	2128999
WP_014569467.1_1023	recombinase RecT	4.38774e-06	5.2743e-05	2.57244	1	0	P:DNA metabolic process; F:DNA binding	15	15	214390100	180680000	213760100	147040000	236190000	202329900	192040100	145760100	44036970	42624980	32121980	44899990	15846990	21402000	24458990
WP_005684085.1_656	iron-sulfur cluster biosynthesis family protein	0.015427	0.0335078	2.5706	1	0		2	2	45479020	49221000	47687970	51310980	36283020	25954000	2141799	2578600	14517010	9775799	1791300	9514799	807870	1608924	376920
WP_014569703.1_1497	Ser-Ala-175 repeat glycoprotein adhesin SpcB	6.64655e-05	0.000416596	2.54092	1	0	P:signal transduction; C:extracellular region; C:cell wall; C:membrane	13	13	8294495	9713895	4970800	8863100	11830000	8843495	10805000	6943704	4022165	1819399	1112361	669179	675457	1038832	1227165
WP_014570209.1_2671	amino acid ABC transporter substrate-binding protein	3.11554e-12	5.46777e-09	2.53533	1	0	P:amino acid transport; P:transmembrane transport; F:transmembrane transporter activity; C:ATP-binding cassette (ABC) transporter complex	17	17	214029900	223390000	189980000	274690100	267879900	238430100	263820100	185010000	37977020	39852980	40037020	41161990	39267010	32750020	49279990
WP_005686627.1_2366	D-alanyl-D-alanine carboxypeptidase	0.000226083	0.00105525	2.53346	1	0	P:proteolysis; P:peptidoglycan biosynthetic process; F:carboxypeptidase activity; F:transferase activity; C:integral component of membrane	4	4	157489900	101150000	75332990	168209900	107970100	102049900	167100100	24502000	22532990	35442000	26424010	27986980	5330201	9759799	9118995
WP_014569473.1_1030	Phage protein	5.18562e-07	1.24668e-05	2.5254	1	0		2	2	23867010	34258000	33151010	27329010	39406020	35042000	33786980	35137020	7709003	7721600	5684201	6372904	3477999	3725499	5124103
WP_014569839.1_1896	surface antigen	6.71738e-05	0.000418152	2.52372	1	0		22	21	6491794000	6055896000	3836797000	8851799000	7168107000	8386599000	8808907000	4140399000	1511900000	2407099000	1089599000	1467901000	413939700	525180100	761380100
WP_014569489.1_1051	phage head-tail connector protein	6.63698e-06	6.92468e-05	2.50783	1	0		3	3	12637000	7220296	10123000	5864101	10226000	9215601	7546398	4454500	1954899	2209299	1044628	1289000	1724293	1591262	538181
WP_014569090.1_427	MULTISPECIES: hypothetical protein	0.000860141	0.00331041	2.49813	1	0		6	5	4780299	8724105	4872003	24800000	2520999	2238601	3369598	2909000	1276701	831921	684670	777738	1867692	2097346	860682
WP_014569301.1_701	alpha/beta hydrolase	9.26424e-07	1.93556e-05	2.47284	1	0	F:hydrolase activity; C:integral component of membrane	3	3	12423010	18071010	11120010	10840000	10504010	19578010	12348000	7310702	2335201	1495800	3727199	1846801	3363100	1310399	2029400
WP_005684956.1_2597	ABC transporter substrate-binding protein	0.000152923	0.000782451	2.4608	1	0	P:transmembrane transport	14	14	54368010	52841030	28093010	44369020	43444990	43950020	36647000	24289010	11830000	14089000	6247404	9485196	3246700	2312099	4922400
WP_014569087.1_423	LPXTG cell wall anchor domain-containing protein spaA	2.6154e-07	7.91383e-06	2.44458	1	0	C:integral component of membrane	15	15	606689900	524780300	390900200	545280300	619719800	727959700	1285600000	637050200	187159900	164140000	125449900	120310100	88124020	75925020	96904980
WP_014569478.1_1037	TPA: MAG TPA: Rad50 zinc hook motif	4.80892e-07	1.24668e-05	2.40685	1	0		7	7	48509020	39307000	35303010	29203010	41519980	30569000	49520990	42470010	9331805	11849000	6040297	8059596	6041702	6532199	4350701
WP_014570224.1_2711	MULTISPECIES: hypothetical protein	0.0192644	0.0406756	2.38469	1	0		2	2	890690	7591398	5363701	10389000	3761798	1922794	626430	457470	463233	715208	710266	126100	2054318	248270	877221
WP_014568889.1_30	cell wall hydrolase P40	0.000131391	0.000699735	2.36182	1	0	F:hydrolase activity	22	21	7702390000	6722998000	4010398000	8667805000	7130507000	7067401000	9083305000	3818201000	1514100000	3022201000	889880400	1757401000	437759900	643730200	961760600
WP_014569481.1_1043	HNH endonuclease	5.16311e-05	0.000344534	2.36099	1	0	P:nucleic acid phosphodiester bond hydrolysis; F:endonuclease activity	6	6	9920894	11688990	8138897	7589000	10474990	6230099	8339699	5618602	1612201	2426600	2579337	1957100	1202207	524576	1280320
WP_005685636.1_1245	helix-hairpin-helix domain-containing protein	0.000193141	0.000938952	2.35663	1	0	C:integral component of membrane	4	4	7415503	3232601	3776698	2992102	3659302	4769403	4343000	846553	573461	217479	781799	725753	1715699	707925	579955
WP_015764954.1_1390	penicillin-binding protein	7.95017e-10	1.39525e-07	2.3327	1	0	P:proteolysis; F:penicillin binding; F:peptidoglycan glycosyltransferase activity; F:serine-type D-Ala-D-Ala carboxypeptidase activity	37	37	873609700	819689500	579749800	997170400	761169800	868820400	1008899000	736389800	159059900	173020000	151990000	149630000	176760000	160499900	183350100
WP_014569174.1_544	Flagellar hook-length control protein FliK	0.000300904	0.00134716	2.32893	1	0		11	11	666409800	569169800	527299900	527350100	693519800	664120400	779480200	353340200	212899900	192689900	103549900	157669900	32691020	55092010	77975030
WP_014569184.1_555	cell surface complex protein, CscC family	6.90299e-05	0.000424516	2.30745	1	0		21	21	233930100	225599900	142170000	249879900	200490000	239520100	111220100	111190100	62884970	63790990	24641010	55382000	15576010	23612000	21736000
WP_014569516.1_1088	ring-cleaving dioxygenase	1.05284e-05	9.93404e-05	2.25045	1	0	F:catechol 2,3-dioxygenase activity	2	2	5792603	5223598	5339702	4542200	5504200	2341201	12158000	5377803	1620901	1592201	733610	1205000	1820501	651080	886950
WP_014570227.1_2715	bifunctional DNA primase/polymerase	1.65849e-05	0.000139265	2.24754	1	0		4	4	5918200	5886301	6360800	4523102	4890602	5182004	2435399	2822700	1529801	776130	701440	1140599	393810	1524870	938765
WP_005685786.1_975	Flavodoxin	7.08798e-05	0.000430429	2.24739	1	0	F:FMN binding	7	7	2203301000	1937500000	1314899000	1777400000	1363601000	2105299000	732729600	665849700	531089900	380430000	197760000	490139800	125709900	337770200	166980000
WP_014569492.1_1054	DUF3168 domain-containing protein	0.000884504	0.00339673	2.2378	1	0		3	3	949280	4998300	5069999	5135001	4219901	3530502	9135901	2791400	1383968	363519	1054197	1762399	706045	1147126	229560
WP_014570223.1_2710	helix-turn-helix domain-containing protein	0.0021635	0.00686609	2.22387	1	0	F:DNA binding	4	4	15755990	17916000	26375000	20144990	33977980	30919000	2530900	15866000	8876598	4631700	3905298	5495002	2936314	845499	3931802
WP_005686622.1_2361	L,D-transpeptidase/peptidoglycan binding protein	3.87352e-06	4.75386e-05	2.17146	1	0	P:peptidoglycan biosynthetic process; F:transferase activity; C:integral component of membrane	20	20	279390000	262490100	182350000	338040000	276419800	333850000	344869900	187659900	89603000	77234980	60620000	72842950	29510990	41492000	57002980
WP_014569046.1_363	cell division protein FtsI	4.76715e-08	2.09159e-06	2.15425	1	0	P:response to antibiotic; P:cell division; F:penicillin binding; C:integral component of membrane	21	21	181020000	139830000	117440000	123560000	172239900	170820100	233639900	103090000	28994010	31733020	33607000	30559990	40432990	41023020	37718020
WP_005685292.1_220	pyridoxamine 5'-phosphate oxidase family protein	9.7693e-06	9.47002e-05	2.15102	1	0		10	10	1482500000	1840400000	1212301000	2209401000	1290400000	1258000000	1626299000	661870300	470189900	431650200	195350100	484499900	170849900	244040100	285010000
WP_014569477.1_1034	DUF1642 domain-containing protein	2.3459e-05	0.000182171	2.14905	1	0		7	7	80442020	73325980	74685040	54725990	89096940	56823000	75024980	62029030	23632990	22407000	16199010	20655000	8861495	9616399	10318000
WP_014570014.1_2136	peptidylprolyl isomerase	3.34944e-08	1.63359e-06	2.1411	1	0	P:protein peptidyl-prolyl isomerization; P:protein folding; F:peptidyl-prolyl cis-trans isomerase activity; C:plasma membrane	14	14	23539010	17716010	14862000	26129000	21878010	23550000	29783980	13693010	3961900	6077601	3991499	3783599	5054699	4567202	6514502
WP_014570055.1_2210	lactate oxidase	7.89717e-08	2.8874e-06	2.13529	1	0	F:(S)-2-hydroxy-acid oxidase activity; F:FMN binding; F:lactate 2-monooxygenase activity	11	11	20849990	22979010	13339000	17763010	13357990	11202000	17476010	19313010	3600301	4681802	2834599	5749100	3298999	2809899	4167997
WP_005685575.1_1195	cell division protein FtsL	0.00332291	0.00961443	2.10093	1	0	P:FtsZ-dependent cytokinesis; C:integral component of plasma membrane; C:cell division site	2	2	17275990	15369000	11272010	11436990	17911010	20832990	20057000	3309199	5774496	3859902	2643900	7452004	383116	1650099	2195599
WP_014569498.1_1060	phage tail protein	0.000173341	0.000866707	2.10063	1	0		12	10	4854701	4453699	11327000	5158803	5928702	4400601	6089303	4512602	2303026	1481946	564045	710930	975762	2680380	816448
WP_005687473.1_1356	cell wall surface anchor family protein	5.43382e-07	1.27266e-05	2.07886	1	0		7	7	71471000	65448020	52376970	73671020	104360000	87740980	157030000	69200960	27751980	28418000	18262000	19610000	15152000	15767990	16143990
WP_014569086.1_422	class C sortase	2.13928e-06	3.07741e-05	2.05748	1	0	F:hydrolase activity; C:integral component of membrane	7	7	29512000	20200010	20027010	25218990	40695990	26681990	56696030	23722990	8700401	8706695	9309095	8690101	6580001	4509798	4532500
WP_014569486.1_1048	phage head morphogenesis protein	0.00140448	0.0049101	2.04706	1	0		7	7	5036002	3763201	6619903	4904899	4623502	5567197	4735199	4496700	664902	807330	489175	4365203	642500	1180536	265878
WP_005687913.1_2690	glycosyltransferase family 4 protein	3.35094e-08	1.63359e-06	2.03885	1	0	F:glycosyltransferase activity	8	8	32056990	24112010	28405000	23109990	25028000	21172990	28184000	33268020	9125302	6878903	5242298	6024999	4642398	6457197	7482301
WP_014569500.1_1063	Phage-related protein	7.69316e-05	0.000458274	2.03424	1	0		2	2	4029798	2792799	4511403	3197601	6374800	4305201	5170500	2765102	1397600	1449601	561772	885467	377266	1125433	1283726
WP_014569314.1_747	penicillin-binding protein	1.78502e-09	1.95794e-07	2.01127	1	0	P:proteolysis; F:penicillin binding; F:peptidoglycan glycosyltransferase activity; F:serine-type D-Ala-D-Ala carboxypeptidase activity; C:integral component of membrane	35	35	459960200	479999900	339209800	511989700	441830000	474240300	558380400	306719900	126029900	137520000	100910000	119180000	92798980	103200100	95725980
WP_014570210.1_2674	sugar ABC transporter substrate-binding protein	1.78118e-10	6.25194e-08	1.9636	1	0		29	29	2133800000	2091600000	1913801000	2545699000	1967601000	2090400000	3027500000	1872901000	498409900	586769900	655289700	555729900	528819800	472160200	660919800
WP_014569607.1_1230	ATPase	1.31887e-05	0.000117493	1.94202	1	0	C:integral component of membrane	5	5	20735990	22083000	22306000	23607010	17747000	15974000	21127000	19289990	4614598	4172099	4754602	6540002	3277402	4285598	9444503
WP_014569458.1_1012	DUF3862 domain-containing protein	7.01942e-08	2.79979e-06	1.93867	1	0	C:integral component of membrane	8	8	542480300	460070200	409550100	471510200	573890000	509779700	838440500	372780000	125430000	152630000	152970000	116770100	153370100	127399900	125169900
WP_029943895.1_1595	MULTISPECIES: hypothetical protein	3.06976e-10	7.69632e-08	1.92736	1	0	C:integral component of membrane	16	16	69846010	60068970	53617010	67651990	68261040	69631000	96955980	66905020	16986990	21629990	17238000	17177010	20825990	17625990	15717000
WP_005684391.1_1584	exodeoxyribonuclease VII small subunit	0.000772073	0.00303129	1.92578	1	0	P:DNA catabolic process; P:nucleic acid phosphodiester bond hydrolysis; F:exodeoxyribonuclease VII activity; C:cytoplasm; C:exodeoxyribonuclease VII complex	5	5	1145000000	893799700	609910000	728319700	1041201000	847219800	980459700	303639800	369539900	374630300	156650000	276070000	59094980	174320000	98047020
WP_014570229.1_2717	Phage protein	1.02838e-05	9.80876e-05	1.92192	1	0		3	3	22376000	20655000	23691990	17019990	26800000	23385990	28348990	26255980	7501903	9866402	4831899	6084700	3942999	7374802	3932702
WP_014569751.1_1695	peptide ABC transporter permease	0.010994	0.0254208	1.90741	1	0	P:transmembrane transport; C:plasma membrane; C:integral component of membrane	5	5	1107000000	391070200	605660000	668250200	730509800	178850000	1201200000	574060000	58212000	179869900	335480000	104430000	528459800	10336990	55961020
WP_005685966.1_1836	peptidase M10	2.39497e-07	7.42328e-06	1.90436	1	0	P:proteolysis; F:metalloendopeptidase activity; F:zinc ion binding; C:extracellular matrix	4	4	26063000	23209010	15276000	23542000	20232990	21733010	30919980	17591010	6108300	7169900	8473297	5132802	4158503	4302698	6393199
WP_003660077.1_415	FIVAR domain-containing protein	0.000109727	0.00061024	1.89165	1	0	P:carbohydrate metabolic process; F:beta-N-acetylhexosaminidase activity; F:N-acetyl-beta-D-galactosaminidase activity; C:integral component of membrane	23	23	140410100	122420000	71124970	88391000	138980000	120170000	159899900	71824030	61349010	40913990	26080000	33677980	13920000	21357990	18047990
WP_014570112.1_2284	nitrate ABC transporter substrate-binding protein	0.00325532	0.00945876	1.87548	1	0	P:transmembrane transport; F:ATPase-coupled transmembrane transporter activity; C:membrane; C:periplasmic space	10	10	13931010	13270000	9261097	24299990	13687000	14132990	28274990	17522000	4181702	5580203	5167500	5405903	6572402	573634	4564003
WP_005687744.1_2546	PTS sorbitol transporter subunit IIA	0.000728659	0.00288667	1.87203	1	0	P:phosphoenolpyruvate-dependent sugar phosphotransferase system; P:carbohydrate transmembrane transport; F:protein-N(PI)-phosphohistidine-sugar phosphotransferase activity; C:cytoplasm	4	4	113300000	88188010	62993970	69010010	81754020	84840020	81646000	34976000	53721030	26614000	13343010	19395990	10697000	17322000	6324700
WP_005684088.1_654	response regulator transcription factor	0.00165927	0.00561084	1.86449	1	0	P:phosphorelay signal transduction system; P:regulation of transcription, DNA-templated; F:DNA binding	3	3	6429699	7993496	6724600	6066001	6161897	4845999	8140996	5718202	3375702	2911801	1790800	515648	598679	2275100	1046900
WP_015765054.1_2275	Uncharacterised protein	8.18899e-07	1.73153e-05	1.86416	1	0		5	5	34751990	35003020	29120010	29206990	27668020	33826000	30976000	33660000	7520901	8906798	10857000	7598799	11085000	5851401	9279395
WP_005690646.1_2634	serine protease	3.21145e-07	9.09049e-06	1.86127	1	0	P:proteolysis; F:serine-type endopeptidase activity; C:plasma membrane; C:integral component of membrane	16	16	375800000	310700000	185000000	410039800	399600300	393119900	393230100	491319900	102660000	139069900	73816000	100060000	118830000	85875060	92256940
WP_014568902.1_50	glycoside hydrolase	0.000587959	0.00239969	1.84943	1	0	P:galactosylceramide catabolic process; F:galactosylceramidase activity; C:integral component of membrane	12	12	9470598	9420995	6516001	8684404	10516000	12164000	13603010	3686002	3821303	4089598	1505800	2510499	1691101	741226	3623599
WP_005685743.1_2702	Conserved protein	2.78065e-07	8.06183e-06	1.80217	1	0		4	4	9330596	8538803	5306197	8394299	7891599	7952503	11602000	8662697	2142799	3273699	2479801	3177000	1607199	2311800	1988299
WP_005686405.1_1309	SGNH/GDSL hydrolase family protein	3.55347e-06	4.55207e-05	1.79866	1	0		11	11	72667990	66385000	45056980	69974020	83873990	66042980	133310000	70408030	25597020	37466990	18157010	20709000	14004000	17931000	18983010
WP_014568945.1_101	extracellular protein	0.000208602	0.000994827	1.78061	1	0		6	6	51002980	52443010	36653000	54120020	50165980	55296030	47154010	22122010	18292010	24397010	13315990	15361000	5329701	8653803	8615401
WP_015764804.1_31	ABC transporter permease	0.000143106	0.000738679	1.7679	1	0	C:plasma membrane; C:integral component of membrane	3	3	5373801	3538399	2893902	3827501	5396099	4803003	3583500	1253631	879726	2170257	533774	970772	1206376	1078249	1040862
WP_005685276.1_210	methanol dehydrogenase beta-propeller domain-containing protein	0.000266252	0.00121686	1.76605	1	0	C:integral component of membrane	6	6	44218990	24236020	24274010	38458990	47498010	36733000	85857010	18032990	13144000	25056010	10669000	11686000	6562200	7724500	7304200
WP_014569015.1_321	PTS fructose transporter subunit IIA	0.000136512	0.000713033	1.73705	1	0	P:phosphoenolpyruvate-dependent sugar phosphotransferase system; P:phosphorylation; P:carbohydrate transmembrane transport; F:protein-N(PI)-phosphohistidine-sugar phosphotransferase activity; F:kinase activity; F:D-glucosamine PTS permease activity; C:integral component of membrane	8	8	141090000	117320000	104900000	147369900	119690100	128340000	40527020	84415980	54317000	46295020	22169000	41025030	15494000	29145000	23501010
WP_014569316.1_750	dipeptidase PepV	4.85342e-07	1.24668e-05	1.73279	1	0	P:proteolysis; F:zinc ion binding; F:dipeptidase activity	18	18	479819700	465220300	392910000	570830000	287829900	289869900	359150000	340099800	112490000	110570000	109290000	119770000	120070000	140730100	125760000
WP_014569556.1_1159	hypothetical protein	0.00289164	0.00866641	1.72208	1	0		2	2	23800990	20515010	16054010	29598000	23756010	28406020	7570401	5799300	7157001	7922102	4346102	13520990	1856399	3894100	2545299
WP_005712952.1_1937	DUF2829 domain-containing protein	0.000198538	0.000962504	1.72027	1	0		5	5	1563301000	1364899000	1057401000	1514701000	1071700000	1307200000	645670100	542539800	633429700	401420200	203450100	468219700	172270000	320060000	209050000
WP_005687447.1_180	cell surface protein	0.00185478	0.0061072	1.70881	1	0	C:integral component of membrane	4	4	3592299	3655100	1996499	2329801	3130399	3229901	1590999	1554700	1363201	1021100	920090	1338600	274561	259501	465402
WP_014569584.1_1196	penicillin-binding protein	7.33892e-08	2.86218e-06	1.70425	1	0	F:penicillin binding; C:integral component of membrane	33	33	366759800	349189900	242650000	374920100	327900100	347469900	434730200	248989900	124290000	129050100	103390000	118509900	79966980	77937000	89876940
WP_014569317.1_751	glycerophosphodiester phosphodiesterase	7.55997e-08	2.88102e-06	1.69103	1	0	P:lipid metabolic process; F:glycerophosphodiester phosphodiesterase activity	8	8	45824980	36721000	28134000	39110020	34383010	40147000	57510980	28890010	13685010	12877990	10340000	13206000	11875990	8863100	13355010
WP_005684420.1_1608	cell division protein FtsI	1.334e-10	5.85291e-08	1.68648	1	0	P:cell division; F:penicillin binding; C:membrane	39	39	490799900	478869800	371329900	531729900	452690000	470920200	581110300	421530000	131850100	172429900	147670100	134209900	155950100	148570100	142070100
WP_014570102.1_2268	manganese ABC transporter substrate-binding protein	0.000155741	0.000794551	1.66893	1	0	P:cell adhesion; P:metal ion transport; F:metal ion binding; C:integral component of membrane	12	12	370250000	286739800	424169800	191769900	590379600	562700100	836300500	288519900	181080100	192569900	120319900	107920000	165280000	124050000	85881980
WP_014569996.1_2106	LytR family transcriptional regulator	5.08042e-07	1.24668e-05	1.65864	1	0	C:integral component of membrane	12	12	124429900	134250000	85551980	154590100	145600000	159920000	217020000	127299900	41951020	70767050	35907980	39183000	41586020	45260980	43691000
WP_015764810.1_127	ABC transporter permease	0.00676837	0.0167539	1.64212	1	0	C:membrane	9	9	12846010	4947401	4711899	8089101	7836496	4663399	7355697	1244900	1446446	566429	5165601	1827101	881690	1428995	3175698
WP_005687648.1_303	deoxyribose-phosphate aldolase	6.02736e-07	1.33899e-05	1.61872	1	0	P:deoxyribonucleotide catabolic process; P:carbohydrate catabolic process; P:deoxyribose phosphate catabolic process; F:deoxyribose-phosphate aldolase activity; C:cytoplasm	12	12	731989900	706219800	622729900	863460200	567799700	436039700	726910500	491349800	259899900	274719900	196750000	235979900	162280100	143699900	193020100
WP_005685895.1_1396	DUF5590 domain-containing protein	1.30399e-06	2.38742e-05	1.60903	1	0	C:integral component of membrane	8	8	100300000	70056960	64663970	87486950	97867000	97946990	147369900	68900980	32969020	44070980	27523000	27026010	29783980	19779010	29559010
WP_005684572.1_896	spermidine/putrescine ABC transporter substrate-binding protein	7.42806e-07	1.58979e-05	1.56494	1	0	P:polyamine transport; F:polyamine binding; C:periplasmic space	18	18	299159900	275590000	217919900	310399900	312549900	309870100	385870200	163150000	91874990	116460000	92239020	109040100	77113980	70870970	115070000
WP_005685590.1_1209	phosphate ABC transporter substrate-binding protein PstS family protein	5.13761e-08	2.19915e-06	1.56205	1	0	P:phosphate ion transport; F:phosphate ion binding; C:plasma membrane	8	8	83911030	64092020	87432950	74227020	84504970	106470100	82762020	125580000	25863980	26455990	27221010	30036980	33162980	31694990	35659990
WP_005684289.1_1504	MULTISPECIES: hypothetical protein	1.85335e-06	2.84252e-05	1.55723	1	0		12	12	1358500000	1290299000	1075201000	1456200000	1232500000	1234099000	2059801000	2008401000	618609800	645210200	493209900	587560100	343010100	357169800	438430000
WP_005716724.1_2424	NAD-dependent protein deacylase	2.12e-05	0.000168353	1.53714	1	0	F:transferase activity; F:NAD+ binding	3	3	61062960	77562020	53334010	76630020	60503980	49131020	65734960	57531980	32294990	31196980	16937990	21763000	14590010	16663000	17752000
WP_005713465.1_2429	peptidase	0.00135702	0.00480156	1.53546	1	0		10	10	65389040	66261980	44165010	138759900	65635970	98023940	76406040	20986000	21208990	23350000	23453990	27635010	36808980	18264000	23030990
WP_015764828.1_311	ABC transporter substrate-binding protein	2.41098e-07	7.42328e-06	1.53112	1	0		19	19	150110100	177229900	153390000	198529900	153520000	164610100	158490000	93104980	44521980	50545980	59759960	53861980	53123030	60727010	55599000
WP_005685424.1_1717	phospho-2-dehydro-3-deoxyheptonate aldolase	0.000384361	0.00166557	1.50537	1	0		8	8	240450000	222530100	144089900	229640100	215800000	196810100	180380000	107010000	103330000	93263030	72707970	84202970	27929990	46770990	45423020
WP_015765110.1_2684	glutamine ABC transporter substrate-binding protein	1.2855e-06	2.38742e-05	1.49995	1	0	P:amino acid transport; P:ion transmembrane transport; F:ligand-gated ion channel activity; C:ATP-binding cassette (ABC) transporter complex	13	10	215000100	321360000	268810100	328800000	225350100	248870100	250180100	143270100	76570980	75219050	91446010	79808980	98468940	108640000	89095060
WP_014569539.1_1141	histidinol-phosphatase	6.22599e-06	6.74579e-05	1.49836	1	0	P:histidine biosynthetic process; P:dephosphorylation; F:histidinol-phosphatase activity	5	5	60215030	68649020	66520040	88437050	42493990	43918010	38263020	39159020	26815990	18711000	17271010	21755000	14633990	20848000	18609010
WP_014569416.1_937	SGNH/GDSL hydrolase family protein	0.00192681	0.00626212	1.49309	1	0	F:hydrolase activity	2	2	3500700	2427402	2413900	4098502	4317502	1914900	7680701	5340803	1701001	2238900	462075	1823700	1445001	1396499	784850
WP_014569526.1_1112	glycine cleavage system protein H	0.00167355	0.00563738	1.45176	1	0	P:glycine decarboxylation via glycine cleavage system; C:glycine cleavage complex	10	10	2592701000	2609500000	1832900000	2571301000	2027600000	2721101000	1181599000	861969500	1701700000	857469700	453070200	957310500	336680100	524550000	414810200
WP_005686185.1_2155	DUF4430 domain-containing protein	1.53813e-05	0.000130407	1.43613	1	0		5	5	350130100	282740200	243240000	237500100	428430000	387619900	590790300	335590000	110610000	154040100	122680000	150399900	133220000	124790100	127799900
WP_005684360.1_1561	acyl carrier protein	0.00604622	0.0153561	1.43458	1	0	P:fatty acid biosynthetic process; F:acyl carrier activity; C:cytoplasm	5	5	1866200000	1566199000	1147399000	1229101000	1223200000	1539000000	1065800000	452160100	907539500	771439600	407550000	592800300	110570000	241870100	234169900
WP_014569130.1_485	dihydroxyacetone kinase subunit L	1.31271e-06	2.38742e-05	1.42828	1	0	P:glycerol metabolic process; P:phosphorylation; F:glycerone kinase activity	15	15	1344500000	1509399000	1314200000	2170501000	1284100000	1105101000	1570499000	1378500000	665959700	702220200	511470100	638699800	440380200	395070000	442629800
WP_003563620.1_575	cold shock protein	0.00269332	0.00819199	1.35609	1	0	F:nucleic acid binding; C:cytoplasm	6	6	17800010000	16855000000	11867000000	15513020000	18666000000	16528020000	11774020000	10046000000	7404794000	11126990000	5920007000	7205295000	1929601000	4178601000	2926702000
WP_015764912.1_1020	helix-turn-helix domain-containing protein	0.00629925	0.0157481	1.3303	1	0	F:DNA binding	2	2	2351901	1984901	1903999	1580101	3435502	3032900	3950001	3597099	527040	549958	445092	398563	2732128	1851904	1093818
WP_005684422.1_1610	YfhO family protein	5.11261e-05	0.000342467	1.31882	1	0	C:integral component of membrane	2	2	4972897	3987601	3553899	3688400	4234000	4324900	3742699	1660501	1687699	1529499	1499001	1297499	1168800	1763101	1634901
WP_014569233.1_608	hypothetical protein [Lactobacillus rhamnosus GG]	0.0062155	0.0155787	1.31234	1	0		2	2	4241401	4820503	3250102	5107600	3318000	3918901	2755001	2790600	5280772	656476	548018	495390	1501635	1062339	1096569
WP_014570067.1_2227	DUF2075 domain-containing protein	1.25984e-05	0.00011397	1.29559	1	0		5	5	3705899	5144603	4078999	4353803	3096499	3181001	2090199	3422998	1476900	1269301	1692501	1380600	1577400	1601301	1365400
WP_014569452.1_1001	alkaline phosphatase	1.03963e-05	9.86248e-05	1.29146	1	0	F:sulfuric ester hydrolase activity; F:metal ion binding; C:plasma membrane; C:integral component of membrane	25	25	177990000	176629900	123220000	172559900	162649900	178950100	204720100	113759900	86799040	83049950	56612960	84376030	46800990	50991990	59825020
WP_014569341.1_798	thiamine biosynthesis protein	1.38608e-06	2.38742e-05	1.27361	1	0	P:protein flavinylation; F:transferase activity; F:metal ion binding	12	12	56004020	47154010	40013000	43486020	54306020	46348970	82674970	44983000	17280990	21868990	20956000	22404010	24423990	18906990	24345010
WP_029943740.1_2017	pyruvate oxidase	0.000382796	0.00166289	1.27263	1	0	F:magnesium ion binding; F:thiamine pyrophosphate binding; F:pyruvate oxidase activity	5	5	3764903	3420302	2437200	2891699	3188698	2848499	2861302	5342703	2249766	1324401	605234	1158400	1370599	1428500	1552999
WP_005684180.1_580	aldo/keto reductase	1.30003e-05	0.000116768	1.27229	1	0	F:D-threo-aldose 1-dehydrogenase activity	12	12	350980100	451329900	406000100	646239700	270110100	303859900	322519800	447200100	161429900	179630100	128490000	194620000	159410000	173130000	161860100
WP_005685812.1_991	Cold shock-like protein CspLA	1.14002e-05	0.000106407	1.25188	1	0	F:DNA binding; C:cytoplasm	8	8	17774990000	14801990000	10646010000	17882000000	14445000000	16800010000	8957208000	11350990000	8112694000	6616008000	4408905000	6759200000	5042604000	5917502000	4535197000
WP_014570103.1_2273	metal ABC transporter substrate-binding protein	5.12013e-07	1.24668e-05	1.24342	1	0	P:metal ion transport; F:metal ion binding	13	13	98809960	76665990	63442960	68131020	80837980	87714990	103140100	71007990	28378010	26892990	38686990	30092990	36670980	34903020	44506030
WP_014569283.1_672	membrane protein	0.00017425	0.000868775	1.23999	1	0		2	2	8982100	8714296	3427001	5281701	7920500	4996701	8578995	4711301	2148700	2468000	3638899	2381799	2251399	2717301	3884403
WP_014569490.1_1052	TPA: MAG TPA: head closure knob	0.0204136	0.0427517	1.23451	1	0		2	2	3384501	3200600	4050801	599780	3714198	2901801	5164099	3012301	1176786	760790	1871119	1497800	399972	3014683	957759
WP_005686053.1_1787	MULTISPECIES: hypothetical protein	8.3868e-05	0.000492269	1.21215	1	0		5	5	120980000	108900000	111700000	200670000	121820000	137340000	135070000	72734980	81219990	43383000	50916000	66797020	40167020	37083980	61585980
WP_005685006.1_2637	YycH protein	4.24706e-06	5.17611e-05	1.20485	1	0	C:integral component of membrane	14	14	45055010	51436980	35447010	45901980	49393030	44529980	75901030	36277980	22479990	24151000	20831010	21690010	18141000	17210990	21235990
WP_005686613.1_2355	cell division protein DivIC	0.0148423	0.0323984	1.18797	1	0	P:cell division; C:integral component of membrane	4	4	23678000	17731990	19105000	15955990	18936010	15979000	30978000	32781990	7800298	10158000	19408000	12048010	3489499	1963112	12399000
WP_014569931.1_2013	serine hydrolase	0.00176778	0.00589819	1.17554	1	0	F:hydrolase activity; C:integral component of membrane	4	4	4734798	5719699	4004602	5512101	4121901	4890298	3088301	2983700	3177202	2457600	1298301	1388800	2901901	1459900	895977
WP_014569635.1_1306	dihydrofolate reductase	0.000935764	0.00353937	1.17455	1	0	P:glycine biosynthetic process; P:one-carbon metabolic process; P:response to methotrexate; P:tetrahydrofolate biosynthetic process; P:response to antibiotic; F:dihydrofolate reductase activity; F:NADP binding	8	8	1192300000	826679700	414549800	598930000	394180000	430579800	441640100	386689900	335199800	322789800	218450100	287339800	238589900	205420100	208540100
WP_014570194.1_2629	peptide ABC transporter substrate-binding protein	2.70536e-06	3.7092e-05	1.17065	1	0	P:transmembrane transport; C:ATP-binding cassette (ABC) transporter complex	15	15	27771000	26278000	21304010	27550010	29007000	24983010	36611010	18670990	11580000	15571010	11557000	13719010	8862702	9574396	11607010
WP_005688838.1_942	CamS family sex pheromone protein	1.21209e-08	8.50886e-07	1.16835	1	0		18	18	255850000	234760100	207889900	294019800	257510100	293980200	263179800	208300100	105990000	106219900	101440100	111390000	122079900	124640000	112900100
WP_005686184.1_2156	ribonucleoside-triphosphate reductase, adenosylcobalamin-dependent	2.78681e-06	3.73348e-05	1.1543	1	0	P:DNA replication; F:nucleotide binding; F:ribonucleoside-diphosphate reductase activity, thioredoxin disulfide as acceptor; F:ribonucleoside-triphosphate reductase activity; F:cobalamin binding	34	34	350039900	292510000	317739900	247739800	342570000	272850000	446540200	442379900	137030000	133510000	164079900	148290000	174880000	152410000	156100000
WP_005687202.1_1888	glutamine ABC transporter substrate-binding protein	4.10975e-07	1.12697e-05	1.15254	1	0	P:ion transmembrane transport; F:ligand-gated ion channel activity; C:membrane	12	12	38791010	28463980	34200980	32009000	33803020	32926980	51426980	41782980	15078000	17400000	15918010	13521990	21011010	15154000	17402000
WP_014569549.1_1152	[locus_tag=LGG_RS05915] [protein=GNAT family N-acetyltransferase] [protein_id=WP_014569549.1] [location=1223582..1224055] [gbkey=CDS]	0.00536181	0.0139614	1.13862	1	0		2	2	2009299	2365000	4277600	1415100	1563200	1696300	5245001	2177100	1221801	1484399	534171	1153399	1595399	847542	1409200
WP_005690622.1_2653	hydrolase	0.000138397	0.0007186	1.12414	1	0	F:hydrolase activity	6	6	40660010	56865980	39293020	37861010	32931990	27584010	33623000	49633990	29423990	22653000	13754010	19776000	14157000	13825000	14247000
WP_005684247.1_516	aldo/keto reductase	4.77346e-06	5.61055e-05	1.11829	1	0	F:D-threo-aldose 1-dehydrogenase activity; F:2,5-didehydrogluconate reductase activity	10	10	55556020	51712990	44040000	88769020	46695000	46238990	49912010	49375990	23543990	29152980	24678990	26983990	22597010	20900990	26385010
WP_005684114.1_633	hsp20/alpha crystallin family protein	0.00260341	0.00797379	1.10988	1	0		6	6	113500000	73907010	59053970	119500000	90752040	85825000	122010100	73459000	52102990	55678000	37614000	75378020	20582000	22361990	35483020
WP_014569851.1_1915	transcriptional regulator	9.34371e-08	3.34658e-06	1.10222	1	0		17	17	903200600	912360000	764890200	876399900	826019800	954110000	829869500	661040400	399860300	413630100	391860000	465350100	332949900	312960000	425509900
WP_014569903.1_1979	YhgE/Pip domain-containing protein	2.60416e-08	1.47429e-06	1.08639	1	0	C:integral component of membrane	31	31	264790100	237670000	202530100	234839900	247400100	251090000	311649900	206459900	117830000	132280000	111730000	119460100	105180000	101500000	118210000
WP_005717828.1_2438	methanol dehydrogenase beta-propeller domain-containing protein	2.40153e-05	0.000184855	1.08629	1	0	C:integral component of membrane	8	8	14982000	13527000	11305000	13110010	16018010	10790000	22957000	18482000	6776300	10622000	6808304	6983401	6260699	6739000	5744898
WP_005685005.1_2636	two-component system regulatory protein YycI	0.00359056	0.0101472	1.08431	1	0	C:integral component of membrane	8	8	55904960	64424020	52963980	88582970	77059960	89247960	102770000	49823000	52032980	52053010	30103020	46264980	15883990	18365990	24962010
WP_014570187.1_2621	tyrosine-protein phosphatase	0.00014306	0.000738679	1.05698	1	0	P:peptidyl-tyrosine dephosphorylation; F:protein tyrosine phosphatase activity	6	6	30540000	33414010	27037020	47077020	26031010	25387990	20609990	17620010	12237000	16633000	13736000	14510000	14609000	11112000	12931000
WP_005685469.1_1683	PBP1A family penicillin-binding protein	1.2701e-06	2.38742e-05	1.04713	1	0	P:proteolysis; F:penicillin binding; F:peptidoglycan glycosyltransferase activity; F:serine-type D-Ala-D-Ala carboxypeptidase activity; C:integral component of membrane	15	15	58664970	68000010	63257030	68599030	57671030	51822020	76603980	74305960	21891000	31924980	34721000	32509010	32476020	29362010	36847980
WP_014568920.1_74	glycine/betaine ABC transporter substrate-binding protein	1.79751e-08	1.16838e-06	1.01693	1	0	P:transmembrane transport; F:transmembrane transporter activity; C:ATP-binding cassette (ABC) transporter complex	15	15	97042030	89990020	88022960	103600100	110870100	105879900	124160000	92984060	45202980	43152020	47849010	49765990	52618020	53754000	59000980
WP_014569025.1_340	peptide ABC transporter substrate-binding protein	1.44603e-06	2.42968e-05	1.00991	1	0	P:transmembrane transport; C:ATP-binding cassette (ABC) transporter complex	11	11	25523010	22041000	21181000	34034000	28105000	29919000	30000000	27918980	11579000	10654010	13639000	12244010	16210000	15645000	15065010
WP_014569285.1_675	MULTISPECIES: hypothetical protein	9.85919e-07	2.01196e-05	1.00593	1	0	C:integral component of membrane	6	6	90996050	86905020	59366000	103170100	82736960	80012030	99396940	98168940	42186010	55443020	39928980	37065990	42978990	42565000	45152980
WP_005686006.1_1809	GNAT family N-acetyltransferase	0.0134708	0.0300016	1.00269	1	0	F:N-acetyltransferase activity	3	3	2262699	2785999	3360700	1989901	1058201	913901	3366601	2405900	1831301	1042699	1656499	1118800	795900	536300	941650
WP_003562894.1_213	MULTISPECIES: LBP_cg2779 family protein	0.00394271	0.0110358	1.00202	1	0		5	5	830009900	684349800	526709800	825269900	835049900	700679800	985030500	668009900	580450000	673689700	278390000	405309900	191690000	291729900	224150000
WP_014569381.1_875	ABC transporter substrate-binding protein	4.63745e-08	2.09159e-06	1.00031	1	0		33	33	2646400000	2449801000	2762401000	2765200000	3230400000	2677999000	3301699000	2879799000	1105200000	1357300000	1598500000	1426300000	1524501000	1500000000	1423301000
WP_014569884.1_1959	AAA family ATPase	0.0533669	0.0938466	2.16864	0	0		6	6	6250097	6552499	15091000	17451990	977517	2331474	747979	32166980	1261400	205924	804774	5168497	6358504	1924829	150980
WP_003586097.1_2724	DNA-packaging protein	0.03622	0.067337	1.63424	0	0		4	4	2645799	9877496	8710702	10938000	6762598	14376000	698830	3311098	2252301	5995702	1402400	2581899	926700	2001401	996689
WP_005686503.1_2482	alpha-L-fucosidase	0.107146	0.167401	1.56937	0	0	P:fucose metabolic process; F:alpha-L-fucosidase activity	3	3	9802602	1914100	1998699	4459603	586930	802697	1330930	555440	1258951	464330	555515	1439300	1081891	500490	1024070
WP_014569224.1_600	DNA/RNA non-specific endonuclease	0.0567997	0.0986965	1.50565	0	0	P:nucleic acid phosphodiester bond hydrolysis; F:endonuclease activity; C:integral component of membrane	4	4	6157500	6032699	4603599	6984002	6631799	824080	785789	7502895	1572301	1805499	2066301	1299400	1726501	2075900	1632901
WP_005685531.1_732	D-alanine--poly(phosphoribitol) ligase subunit 2 dltC	0.0251645	0.0507628	1.41703	0	0	P:lipoteichoic acid biosynthetic process; P:teichoic acid D-alanylation; P:cell wall organization; F:ligase activity; F:D-alanyl carrier activity; C:cytoplasm	6	6	358960200	332130000	165179900	301760200	372320000	291539800	432260100	39427020	171240000	234900100	87952000	121040000	21755000	71891010	42762980
WP_005685933.1_1451	GNAT family acetyltransferase	0.0848716	0.138172	1.22682	0	0	F:N-acetyltransferase activity	4	4	2357199	1516799	876873	924403	2216300	468848	3371554	5965214	560832	849300	1165324	1237599	1028324	921081	853667
WP_005717397.1_974	ribonuclease BN	0.137393	0.205074	1.12059	0	0	C:integral component of membrane	2	2	346229900	312780100	181200100	427499800	169720000	208689900	441270100	178960000	128270000	106670000	140540100	107830000	243440100	516101	184749900
WP_005685335.1_258	gfo/Idh/MocA family oxidoreductase	0.0688006	0.116184	1.10233	0	0	P:inositol catabolic process; F:nucleotide binding; F:inositol 2-dehydrogenase activity	4	4	2313601	4048600	2066399	3629698	11342000	10088000	12718000	14253010	2547201	1218001	5066903	331049	1927748	12194010	1354800
WP_014569196.1_567	MFS transporter	0.442803	0.532274	1.01868	0	0	P:transmembrane transport; F:transmembrane transporter activity; C:plasma membrane; C:integral component of membrane	2	2	240595	3814226	3841346	272542	630126	2291194	658939	773891	539400	291930	651650	470470	935030	1700400	819380
WP_014569517.1_1089	serine hydrolase	2.99065e-05	0.000222398	0.999939	0	0	F:hydrolase activity	8	8	22245010	19294990	20759000	15470990	17261990	12918000	22413010	28090000	7430596	8795305	9663005	9663401	11499990	9875799	12398000
WP_014569591.1_1206	cell division protein DivIVA	0.00377918	0.0106289	0.981928	0	0	P:cell cycle; P:cell division; C:cytoplasm	12	12	616460200	645360300	530990100	798760000	485319800	475169800	797250300	816929700	491180300	544240300	318039900	359790200	187710000	185230000	202530100
WP_014569172.1_542	amino acid ABC transporter substrate-binding protein	2.72642e-06	3.7092e-05	0.973773	0	0	P:ionotropic glutamate receptor signaling pathway; F:ionotropic glutamate receptor activity; C:membrane	5	5	11675000	13963000	17757000	17166000	12355000	13105000	14228000	10369000	7187505	5686998	5738499	7547795	7177202	7599904	8345302
WP_005689156.1_1208	cold-shock protein	0.0308985	0.059787	0.964791	0	0	F:nucleic acid binding; C:cytoplasm	2	2	227879900	211720100	149030000	162400000	214350100	248389900	215250100	106710000	173399900	118110000	139799900	133650000	18528000	42815990	62176980
WP_005685286.1_216	flavodoxin	0.00165271	0.00559944	0.956352	0	0	F:FMN binding	5	5	40172010	45050010	32911010	29780990	29499990	29049990	19190990	20186000	26582000	14903000	13270000	20240990	11009000	15237010	9617200
WP_005686583.1_2522	aryl-alcohol dehydrogenase	3.97117e-05	0.000278776	0.948004	0	0	F:zinc ion binding; F:oxidoreductase activity	15	15	309509800	269680100	290670000	205309900	189760100	181880000	232810100	316959900	102330000	104060100	115409900	145830000	165500000	151869900	120560000
WP_014570022.1_2164	FAD:protein FMN transferase	0.000365224	0.00159445	0.947968	0	0	P:protein flavinylation; F:transferase activity; F:metal ion binding	15	15	67367990	52687980	50311970	40361000	77955960	53108990	95989970	55559030	30900000	37448020	34697000	22029990	41459970	35120990	22108010
WP_014569412.1_928	histidine kinase	0.000132907	0.000700458	0.946942	0	0	P:phosphorelay signal transduction system; P:peptidyl-histidine phosphorylation; F:phosphorelay sensor kinase activity; C:integral component of membrane	12	12	21054000	19056010	19233990	12208990	20574000	14910000	28944980	23942000	8573405	10158000	11634000	10293990	9780401	10132000	12016000
WP_005685815.1_994	N-acetylmuramidase	0.000104088	0.000583622	0.94011	0	0	P:cell wall organization; F:amidase activity; C:extracellular region	3	3	3337702	4063100	4304200	3338902	4343902	3361900	6029103	2532199	2499599	2133101	2570200	1875600	1632499	1912901	1655300
WP_014569791.1_1752	serine hydrolase	0.000765695	0.00301299	0.937963	0	0	C:integral component of membrane	6	6	8658998	9213104	7075002	9391895	8775095	10840000	8862597	8342798	4025000	3177798	4626002	5089797	4121999	8144397	3315198
WP_005684425.1_1613	histidine kinase	0.934995	0.95236	0.925266	0	0	P:phosphorelay signal transduction system; P:peptidyl-histidine phosphorylation; F:phosphorelay sensor kinase activity; F:ATP binding; F:protein dimerization activity; C:plasma membrane; C:integral component of membrane	6	6	21005010	4488901	15301000	76574010	7971703	762274	62990980	18488990	12634010	15203000	16751000	12308000	10699990	14946000	13103990
WP_005684496.1_831	phosphate ABC transporter substrate-binding protein	0.000101222	0.000571204	0.923063	0	0	P:phosphate ion transport; F:phosphate ion binding; C:plasma membrane	7	7	69618020	61307990	56143980	72762010	71474970	60006980	115300000	101580000	34088990	45637970	46284000	41515980	41696010	32251980	39185020
WP_005684974.1_2609	hydrolase	4.7255e-06	5.60355e-05	0.909731	0	0	P:nucleic acid phosphodiester bond hydrolysis; F:endonuclease activity; F:exonuclease activity; C:integral component of membrane	10	10	37489980	25902990	31018000	30816000	33190000	33611000	34303010	29879980	13703000	14482000	18094990	14418010	19569000	18913990	20148990
WP_005685225.1_2417	putative membrane protein	0.0565464	0.0984513	0.899736	0	0	C:integral component of membrane	2	2	753728	2114810	1382730	798432	891192	1089385	3534037	639470	2096828	538809	957511	412960	393250	424368	430700
WP_005685287.1_217	MULTISPECIES: hypothetical protein	0.00682711	0.0168281	0.893911	0	0	F:FMN binding	4	4	729839800	515230000	414170200	489740100	521510200	468989800	564389900	401259900	396579800	515080200	215070000	259780000	133310000	251470000	161749900
WP_014569342.1_801	lactonase family protein	0.000110573	0.00061024	0.893066	0	0		12	12	402220200	445480000	414910100	640599900	334140100	309320000	386140200	359850100	222659900	228090000	226470100	207689900	221099900	218879900	226480000
WP_005687896.1_2681	fructosamine kinase	3.86083e-06	4.75386e-05	0.892261	0	0	P:phosphorylation; F:kinase activity	5	5	23194990	24735010	26022000	24938000	23239010	22878010	18388000	34790010	12314010	11989990	13385000	12281000	13323000	14296000	15839990
WP_005687695.1_1772	acyltransferase	0.00137383	0.0048415	0.892258	0	0	F:acyltransferase activity; C:integral component of membrane	5	5	18936990	15737010	14366990	14984000	17302000	15881010	20673000	14351990	5716403	7691503	7944295	6358899	11718000	14928010	7980698
WP_014571303.1_1200	cell division protein FtsQ	3.56688e-05	0.000253436	0.888562	0	0	P:FtsZ-dependent cytokinesis; C:integral component of plasma membrane; C:cell division site	10	10	19011990	17467000	13608010	19394990	16485990	15109010	26997010	15844000	10849010	13628010	8836997	8685805	8585497	9143404	8291699
WP_005688056.1_197	peptide ABC transporter substrate-binding protein	1.78626e-05	0.000145864	0.886363	0	0	P:transmembrane transport; C:ATP-binding cassette (ABC) transporter complex	27	26	172170000	125730000	116729900	147809900	164050000	162320000	211689900	155750000	60436990	86740990	94503980	78749960	96792050	77690000	99736950
WP_014569391.1_902	ABC transporter permease	0.000335624	0.00147995	0.879175	0	0	P:transmembrane transport; C:ATP-binding cassette (ABC) transporter complex	4	4	3497499	3722600	4026198	6454901	4010001	3680300	5750103	6216203	2547100	3922498	2464599	2111600	2639499	2087699	1998799
WP_014569936.1_2025	homoserine kinase	0.172163	0.24665	0.877259	0	0	P:threonine biosynthetic process; P:phosphorylation; F:homoserine kinase activity; F:ATP binding; C:cytoplasm	5	5	24115010	7512702	18817000	13795000	12072000	1473399	12286000	4410398	1395966	9990297	9023604	8673699	13329010	896040	1697700
WP_005688073.1_771	YkuJ family protein	0.00953572	0.0224332	0.868163	0	0		5	5	1474299000	1106100000	848520100	1245801000	1024200000	845400600	1251600000	619950100	963680000	957949800	513090100	602170200	319790100	342990100	334590100
WP_005688260.1_2528	ribose 5-phosphate isomerase A	1.43527e-06	2.42968e-05	0.857007	0	0	P:pentose-phosphate shunt, non-oxidative branch; F:ribose-5-phosphate isomerase activity	15	15	494139900	477569900	401270000	500210000	357490100	342070000	355249800	407980200	250990100	241790100	262600100	226749900	207010100	203479900	218940100
WP_005692765.1_1944	peptide ABC transporter substrate-binding protein	0.000334668	0.00147945	0.845914	0	0	P:transmembrane transport; C:ATP-binding cassette (ABC) transporter complex	32	31	1248300000	2428399000	1123200000	1288100000	1347600000	1198899000	1929999000	1624900000	627100400	810430000	929980600	804140500	883629500	807180400	1071500000
WP_005685021.1_2649	Lichenan-specific phosphotransferase enzyme IIA component	0.0299839	0.0583389	0.838649	0	0	P:phosphoenolpyruvate-dependent sugar phosphotransferase system; P:carbohydrate transmembrane transport; F:protein-N(PI)-phosphohistidine-sugar phosphotransferase activity; F:metal ion binding; F:D-glucosamine PTS permease activity	3	3	21528990	23591010	19343010	12448000	11186010	12092000	19906000	7216202	17255010	11688990	6755199	9059105	2992300	8301099	6238003
WP_005684892.1_1113	succinyl-diaminopimelate desuccinylase	4.43872e-07	1.1803e-05	0.821061	0	0	P:lysine biosynthetic process via diaminopimelate; F:succinyl-diaminopimelate desuccinylase activity	12	12	34253020	30072980	31503980	34878990	29236000	26981990	34510980	35451000	16658990	17915010	16142990	18237990	17556990	17425000	23292990
WP_014569308.1_733	D-alanyl-lipoteichoic acid biosynthesis protein DltD	1.20621e-05	0.000110255	0.815656	0	0	P:lipoteichoic acid biosynthetic process; C:plasma membrane; C:integral component of membrane	19	19	123220000	132060000	122610000	114150000	120190000	118270000	189969900	105720100	56995970	68815040	82070020	69884990	85866990	77583050	68934960
WP_005684890.1_1114	metal ABC transporter substrate-binding protein	0.00105742	0.00394008	0.814293	0	0	C:membrane	6	6	8539694	8461196	10384000	9619197	6975798	7776903	6501802	4519802	4125603	4070100	5085298	4474497	4312299	2751201	6419600
WP_005685022.1_2650	GNAT family N-acetyltransferase	0.000116558	0.000633313	0.813133	0	0	F:N-acetyltransferase activity	5	5	279609800	293500200	297140200	309590000	203019900	234609900	323730000	210259900	185679900	169720000	118990000	183950000	139010000	162620000	111460000
WP_014569807.1_1810	NADP oxidoreductase	0.105986	0.16597	0.809175	0	0		2	2	789600	901750	1145200	1254206	1883400	1079300	4457098	2793900	628400	1538500	1100600	891250	912050	537810	1534600
WP_005686188.1_2153	Cob(I)yrinic acid a,c-diamide adenosyltransferase	0.0159173	0.034445	0.792967	0	0	P:cobalamin biosynthetic process; F:ATP binding; F:cob(I)yrinic acid a,c-diamide adenosyltransferase activity	2	2	2812501	1707201	2549300	1744300	1946301	1713299	1797701	2378099	2197301	773385	1356709	636072	1913366	598703	932251
WP_005687068.1_134	membrane protein	0.0207685	0.0433397	0.791723	0	0	C:integral component of membrane	3	3	1867499	1631701	1411499	1903300	1681999	1567401	1873100	1697200	1747545	640032	669229	425035	514105	2116172	778997
WP_005685722.1_2741	transporter	2.59167e-06	3.63871e-05	0.788267	0	0	C:integral component of membrane	15	15	67772040	68808030	66441990	63526980	74422950	65656970	90711020	76663050	36248020	41992980	49946000	40461010	43520980	33326000	45329010
WP_014569050.1_367	MarR family transcriptional regulator	0.0550638	0.0959652	0.779254	0	0	P:regulation of transcription, DNA-templated; F:DNA-binding transcription factor activity	6	6	14042990	11485000	8709896	12213000	11394000	5951799	21617010	8212798	9018201	7188797	7375299	9820802	6482002	1545711	6303197
WP_005685909.1_1404	ABC transporter permease	0.0141051	0.0311768	0.774285	0	0	C:integral component of membrane	4	4	7325098	5403202	4985800	4440500	6295601	7089000	10170000	2526190	2758201	4540303	3546201	2691800	3766600	4113501	3260301
WP_014570104.1_2274	NAD-dependent dehydratase	7.70319e-05	0.000458274	0.765608	0	0		8	8	117570000	101809900	97080020	99279000	96122040	85595990	97469040	167840000	59078020	69762030	52573030	63684980	67832010	60501020	70617040
WP_014569524.1_1100	F0F1 ATP synthase subunit delta	0.00252903	0.00780616	0.762445	0	0	P:ATP synthesis coupled proton transport; F:hydrolase activity; F:proton-transporting ATP synthase activity, rotational mechanism; C:plasma membrane; C:proton-transporting ATP synthase complex, catalytic core F(1)	10	10	484040200	592639700	632330300	855509600	429859700	642879700	587930000	364449800	500009700	368660100	305389900	385040100	204329900	290330100	313619800
WP_014568895.1_40	C69 family dipeptidase	0.000344603	0.00151574	0.724616	0	0	P:proteolysis; F:dipeptidase activity; F:cysteine-type exopeptidase activity	9	9	75740040	57624010	54569000	54479030	57471000	52159020	95767000	83761950	35147000	37537990	41316010	33877020	46976980	38250980	48368010
WP_014569378.1_869	glycoside hydrolase family 65 protein	0.115728	0.178316	0.717769	0	0	P:carbohydrate metabolic process; F:hydrolase activity; F:carbohydrate binding	3	3	16685000	12799000	10658010	12732000	5079801	9201296	18399990	10350000	10043000	7041502	7266002	7224202	18131010	911267	407646
WP_005687730.1_2538	amidohydrolase/deacetylase family metallohydrolase	0.00013234	0.000700458	0.714127	0	0	F:dihydroorotase activity; F:deacetylase activity; F:metal ion binding	11	11	26053010	29491020	22916000	24216000	21671000	20855010	30339990	36413000	16101000	16792990	14622000	17002000	21071990	12316010	15146010
WP_014569989.1_2091	GMP synthase	0.00620811	0.0155787	0.709742	0	0	P:GMP biosynthetic process; P:glutamine metabolic process; F:GMP synthase (glutamine-hydrolyzing) activity; F:transferase activity	3	3	9291598	14935000	15941990	16016990	11994000	12024000	20142990	12712000	10133000	6943603	10496000	11935000	6407000	4759702	9812106
WP_005685370.1_288	signal peptidase I	0.000191424	0.000933191	0.70964	0	0	P:signal peptide processing; F:serine-type endopeptidase activity; C:plasma membrane; C:integral component of membrane	10	10	80129010	121650100	75486030	84507990	89270980	83218990	131660000	85301030	48467990	48177000	67800980	50708020	69734000	62968000	54077970
WP_005685996.1_1814	ABC transporter ATP-binding protein	0.000226057	0.00105525	0.706477	0	0	F:ATP binding	6	6	16666000	22100990	19071000	12378010	20009990	16921990	25376980	20482000	12493010	11753010	9104298	12384000	12402000	10543000	13365010
WP_005687685.1_1482	membrane protein	0.00069579	0.00278793	0.703307	0	0	C:integral component of membrane	5	5	56382010	50810970	50224970	47486020	56640960	55509980	92048000	53665020	32164010	40500990	38521020	39759990	25908990	26943990	44889010
WP_005686034.1_1795	GntR family transcriptional regulator	3.43417e-05	0.000247007	0.701311	0	0	P:regulation of transcription, DNA-templated; F:DNA binding; F:DNA-binding transcription factor activity	14	14	44890020	45467000	45552010	53992030	42455970	37449010	58101970	62923970	29097000	33391000	25434990	29875000	31183990	31212990	30125990
WP_014569927.1_2008	MarR family transcriptional regulator	1.63307e-05	0.00013779	0.69945	0	0	P:regulation of transcription, DNA-templated; F:DNA-binding transcription factor activity	15	15	64388000	72956010	63055970	78652980	54880030	58588000	82748010	81993020	43872980	49194000	41231000	43275020	40865980	39065990	42765020
WP_005688159.1_2475	MULTISPECIES: hypothetical protein	0.255118	0.337147	0.693978	0	0		4	4	557060	646089	743384	1812233	1422919	3928202	2325001	1810624	1375255	841510	589765	646993	988740	1484077	1237873
WP_005685498.1_705	S-ribosylhomocysteine lyase	0.000174779	0.000868945	0.692858	0	0	P:quorum sensing; F:iron ion binding; F:S-ribosylhomocysteine lyase activity	10	10	915869600	847390100	783360500	935299800	823199500	746380500	1095600000	1313200000	570340400	573899900	672139900	727840400	490810300	447190000	556029700
WP_005684889.1_1116	metal ABC transporter substrate-binding protein	0.000281953	0.00126946	0.686486	0	0	C:membrane	10	10	188239900	179289900	193899900	175490100	190940100	161190000	301380200	147399900	108240000	102510000	127200000	105820000	138790000	109540000	144009900
WP_015765053.1_2264	multicopper oxidase domain-containing protein	0.000223108	0.00104974	0.685082	0	0	F:copper ion binding; F:oxidoreductase activity	13	13	162090100	144000000	142499900	145450000	134520100	125740000	232149900	152600100	80837980	72956980	96695990	90300000	118929900	110600000	104000000
WP_014569380.1_873	MBL fold metallo-hydrolase	0.0584041	0.101184	0.675866	0	0	P:nucleic acid phosphodiester bond hydrolysis; F:RNA binding; F:exonuclease activity	13	13	121570000	154170100	156650000	299680100	92443990	110840000	82549030	73263950	98588000	80911970	88165980	111660000	50695020	65024030	102600000
WP_014569704.1_1505	RNA-binding protein	0.00338722	0.00976121	0.672376	0	0		2	2	49215010	45206020	47129020	65685970	32943000	35946980	43491020	47349980	39920000	36528000	25691000	34092000	18812000	23335000	23101010
WP_005684878.1_1125	DUF1694 domain-containing protein	0.0297928	0.0580315	0.665761	0	0		3	3	3178899	4558503	5950902	4716599	2773900	4170500	2771602	3444498	3443902	3327599	1953000	2784799	2555800	2429501	915669
WP_005685233.1_2411	galactose mutarotase	0.00153889	0.00526461	0.664016	0	0	P:carbohydrate metabolic process; F:isomerase activity; F:carbohydrate binding	17	17	596060200	831689500	666559600	1060999000	785040100	720120100	538219800	760469700	470150000	529280000	476599800	631489900	296110000	449030100	438160000
WP_005684936.1_2582	PTS galactitol transporter subunit IIC	0.177504	0.251718	0.657889	0	0	P:phosphoenolpyruvate-dependent sugar phosphotransferase system; P:galactitol transport; F:galactitol transmembrane transporter activity; C:plasma membrane; C:integral component of membrane	4	4	3771399	6275699	935238	3040098	2066699	2291300	1292200	3313301	1948899	1205201	1709199	943030	1835099	3552001	1554100
WP_005684944.1_2588	ADP-ribose pyrophosphatase	6.71902e-05	0.000418152	0.651731	0	0	F:hydrolase activity	8	8	31658010	37375020	29229010	45690010	31440990	29749000	33204000	44050020	22489000	26139990	19787010	21737000	20885000	22153000	24089990
WP_005684252.1_511	glutamine synthetase	0.00274391	0.00830271	0.648003	0	0	P:glutamine biosynthetic process; F:glutamate-ammonia ligase activity	9	9	22458010	28408010	29426010	24733990	21230010	20419000	20553990	27323990	11420990	10199010	13466990	15608000	17760990	19157000	21023990
WP_014569109.1_454	amidohydrolase	0.252577	0.334041	0.644611	0	0	F:hydrolase activity	4	4	614680	519940	480050	2994033	602556	841675	1107156	1441482	441610	434567	1066200	577770	406062	895352	992801
WP_005684976.1_2611	aldo/keto reductase	0.00082396	0.00319923	0.639092	0	0	F:D-threo-aldose 1-dehydrogenase activity; F:morphine 6-dehydrogenase activity	8	8	11351000	13492990	13021000	13443000	8667497	10751000	15855000	17797000	10605000	6556000	7569000	8855803	7749397	8260505	9049601
WP_014569448.1_993	GNAT family acetyltransferase	0.0159688	0.0345139	0.636481	0	0	F:N-acetyltransferase activity	8	8	40787020	21374990	22249010	19649010	26309980	20766000	31285990	12472000	13607000	20835990	12630000	15819000	18262000	14753000	13792990
WP_005686819.1_2262	MULTISPECIES: hypothetical protein	0.0520597	0.0920088	0.63389	0	0		10	10	324900200	319379900	286420100	403140100	166910000	324329800	632469900	198519900	326140000	223340100	200320100	198359900	151230000	279399900	118920000
WP_014570189.1_2624	RNA-binding protein	0.00107896	0.00397809	0.628562	0	0		4	4	26714010	21402990	17271010	20876990	19717990	18697990	19159000	14423000	17907010	13486000	10467010	15090000	11763000	10985010	9873801
WP_005684555.1_879	GNAT family N-acetyltransferase	0.00818043	0.0197076	0.621838	0	0	F:N-acetyltransferase activity	2	2	17422000	14534000	13946010	13613010	10682000	9447000	18171010	17029000	13429000	8441598	11750010	10010000	8258801	7975297	5437003
WP_014569711.1_1555	oligopeptide ABC transporter substrate-binding protein	0.000199082	0.000962504	0.618448	0	0	P:transmembrane transport; C:ATP-binding cassette (ABC) transporter complex	33	33	1314400000	1077401000	1019301000	1354001000	1437900000	1483200000	1448399000	1129900000	608799800	755630100	815249700	801959800	911230500	962779600	994600300
WP_005686694.1_2337	redoxin domain-containing protein	0.00227392	0.00712632	0.615094	0	0	P:response to oxidative stress; P:cellular oxidant detoxification; F:peroxidase activity; F:peroxiredoxin activity; F:alkylhydroperoxide reductase activity; C:cytoplasm	11	11	459229800	444970200	529459900	583139800	362439900	461890000	485280100	547600000	279050000	374829900	480050100	318350000	272120200	252480100	236249900
WP_014569812.1_1829	peptide ABC transporter substrate-binding protein	0.00261407	0.00799249	0.614352	0	0	P:transmembrane transport; C:ATP-binding cassette (ABC) transporter complex	25	25	259899900	196700000	226770000	326020200	257200200	222480100	371699800	185889900	136430100	157629900	150890000	172660100	155530000	147450000	249220100
WP_005685658.1_1263	MULTISPECIES: hypothetical protein	0.0698277	0.117348	0.61138	0	0		4	4	652399900	443459700	369600000	366400200	432599700	420910200	670329600	370020000	588419900	496530200	381260200	222980100	96601940	117370000	230739900
WP_014569626.1_1281	DNA polymerase III subunit alpha	0.65698	0.723792	0.609377	0	0	P:DNA replication; P:DNA biosynthetic process; P:nucleic acid phosphodiester bond hydrolysis; F:nucleic acid binding; F:DNA-directed DNA polymerase activity; F:3'-5' exonuclease activity; C:cytoplasm	21	21	6200296	9818906	9126702	6148803	3528500	84230020	4184999	9367701	7871801	10991010	12082000	9891296	14447010	6980300	13792010
WP_014569284.1_674	flavin reductase family protein	0.195234	0.271717	0.60545	0	0	F:FMN binding	4	4	2154901	2597099	1801479	1962499	3534098	653628	4197000	3997699	823276	1044790	2526999	2214900	1034892	2319383	2054601
WP_005685788.1_977	type I methionyl aminopeptidase	9.82076e-06	9.47002e-05	0.59982	0	0	P:proteolysis; P:protein initiator methionine removal; F:metal ion binding; F:metalloaminopeptidase activity	12	12	294450000	272500000	232949900	231970100	231340200	255330000	301030100	321289900	155180000	186499900	190940100	154150100	193169900	175050000	181049900
WP_005686835.1_2253	aldo/keto reductase	0.00114485	0.00417714	0.593629	0	0	F:D-threo-aldose 1-dehydrogenase activity	11	11	167320000	167860000	146510100	163919900	145139900	129560000	213290100	251650000	96373990	109080000	138779900	127299900	108490000	93329020	129870100
WP_005716747.1_2448	glycine/betaine ABC transporter permease	5.95365e-05	0.000381338	0.592747	0	0	P:transmembrane transport; F:transmembrane transporter activity; C:ATP-binding cassette (ABC) transporter complex	12	12	40595020	40391000	32711980	35221990	33564990	37257010	39463990	36140020	23949000	22185010	23382000	20694010	31713010	22728990	26705990
WP_014569479.1_1039	MULTISPECIES: hypothetical protein	0.0757171	0.125599	0.592033	0	0		3	3	3362500	7847496	6570204	3905598	6470297	3963801	7010199	5904500	348377	2252301	9311002	11092010	1336501	616770	1184778
WP_005685365.1_283	hydrolase	0.0611748	0.10536	0.59178	0	0	F:hydrolase activity	9	9	95355010	76043960	64733000	78883960	79102960	95611020	99012000	50584020	89159980	78787970	51005000	76196020	19989000	30462980	25581010
WP_005685235.1_2410	tagatose 1,6-diphosphate aldolase	0.000666585	0.00268316	0.585521	0	0	P:phosphorylation; P:lactose catabolic process via tagatose-6-phosphate; P:D-tagatose 6-phosphate catabolic process; F:tagatose-6-phosphate kinase activity; F:tagatose-bisphosphate aldolase activity	35	17	5443101000	5145506000	4672600000	4608306000	4964206000	4399402000	7129301000	7567898000	2880899000	3330899000	3700200000	3609498000	4122598000	4009401000	3962601000
WP_005685256.1_2392	NUDIX hydrolase	0.00451564	0.012211	0.582884	0	0	F:hydrolase activity	4	4	6954297	4702801	5660197	5341700	5117800	4272598	7619804	7664796	4372498	3547801	5204400	4054702	2841800	2941999	4688101
WP_005685809.1_989	YkyA family protein	9.70826e-05	0.000554733	0.582798	0	0		6	6	37151020	30653990	28566000	27649000	32940000	29467980	45162000	33060020	20217990	27181990	22658990	20678990	21946000	19754990	22171990
WP_005685321.1_246	D-alanyl-D-alanine carboxypeptidase	0.000274388	0.00124754	0.580205	0	0	P:proteolysis; P:regulation of cell shape; P:peptidoglycan biosynthetic process; P:cell wall organization; F:serine-type D-Ala-D-Ala carboxypeptidase activity	35	35	1420599000	1255400000	1170401000	1376799000	1371300000	1529101000	1991500000	1103400000	849100400	924279700	1037600000	946430100	824869600	886259600	1097200000
WP_005685265.1_2385	MULTISPECIES: hypothetical protein	0.082507	0.134949	0.578697	0	0		3	3	2095401	2330701	3594698	2430600	3885301	2030199	2610401	2851499	3818601	4690798	601705	732810	1304000	327672	1313299
WP_014569431.1_960	SPFH/Band 7/PHB domain protein	0.000123309	0.000661797	0.574399	0	0	P:proteolysis; F:peptidase activity; C:integral component of membrane	13	13	156210100	133920000	151170000	128230000	138230000	128890000	194989900	125590000	106929900	103210000	109900000	101840000	85281970	75340960	97508990
WP_005685199.1_2439	LemA family protein	0.003573	0.0101472	0.571956	0	0	C:integral component of membrane	8	8	119380000	113750000	127849900	113869900	105470000	116640000	113900000	177890000	66234040	89948980	91320960	55051020	117759900	83809030	77869950
WP_005685659.1_1264	ABC transporter permease	0.00737647	0.0180554	0.550516	0	0	P:amino acid transport; P:transmembrane transport; F:transmembrane transporter activity; C:ATP-binding cassette (ABC) transporter complex	14	14	94526970	65161040	74432010	87908060	99755940	104570000	138969900	60853030	53260020	55395030	55806970	65601960	71568020	68945990	63260960
WP_005685714.1_2748	MetQ/NlpA family ABC transporter substrate-binding protein	0.152126	0.223042	0.543986	0	0	F:dioxygenase activity; C:membrane	5	5	4158800	4559202	5757497	1257259	5764298	4474101	6052399	5583901	2972302	2882199	2946900	3307200	2357299	4484198	3619601
WP_005688222.1_295	branched-chain amino acid ABC transporter substrate-binding protein	0.000493861	0.00205873	0.528386	0	0	P:amino acid transport	11	11	14796010	13270000	13304010	13332000	12320000	16078010	14780000	11818000	7635505	9736601	11107000	8826395	10149000	7555303	11540000
WP_005687262.1_802	PTS sorbitol transporter subunit IIA	0.207733	0.28432	0.523809	0	0	P:phosphoenolpyruvate-dependent sugar phosphotransferase system; P:carbohydrate transmembrane transport; F:protein-N(PI)-phosphohistidine-sugar phosphotransferase activity; C:cytoplasm	9	9	234440000	345879900	298609900	412530200	201520000	295760200	76637010	146119900	363310100	164240100	121370100	244520000	44569980	160980000	125190000
WP_014569131.1_486	dihydroxyacetone kinase subunit DhaK	0.0032431	0.00945859	0.522569	0	0	P:glycerol metabolic process; P:phosphorylation; F:glycerone kinase activity; F:phosphoenolpyruvate-glycerone phosphotransferase activity	11	11	134850000	124000000	128919900	147290000	134559900	147199900	158140000	250110000	106790100	110320000	111450000	105000100	107280000	107660000	97707980
WP_014570188.1_2622	GNAT family N-acetyltransferase	0.00476932	0.01274	0.518654	0	0	F:N-acetyltransferase activity	4	4	2426401	1667400	1718301	2168301	1703001	2154799	1829000	2232601	1826801	1460000	1473908	1120700	966810	1707099	1155801
WP_014569379.1_870	beta-phosphoglucomutase	0.0401348	0.073448	0.517779	0	0	P:carbohydrate metabolic process; F:magnesium ion binding; F:beta-phosphoglucomutase activity	2	2	1508699	1732501	1026199	1605999	1108900	1490300	855260	2127601	1766601	848960	943110	925570	1090000	650350	776300
WP_005684257.1_507	SAM-dependent methyltransferase	0.00313037	0.00920235	0.513322	0	0	P:methylation; F:methyltransferase activity	6	6	12139000	11724990	10100010	10190000	9894906	6804003	9111896	13397010	6792903	8368802	5469301	6280704	7628704	8120099	8442904
WP_014569387.1_897	DUF5067 domain-containing protein	0.0148904	0.0324629	0.506033	0	0		5	5	4540501	3324402	3958198	3342899	4861303	3693402	6309700	4236201	2220300	2981700	2465000	2224602	3550799	4628902	3041602
WP_014569625.1_1279	membrane protein	0.00135606	0.00480156	0.503806	0	0		11	11	54077970	46801980	51074980	40497990	47083000	49821030	66123010	44298980	25908990	33736000	37498010	31865990	38690010	33388000	45611970
WP_014570174.1_2564	ROK family protein	0.325293	0.411897	0.502536	0	0	P:phosphorylation; F:kinase activity	4	4	2093282	1421920	3539700	738029	1905901	1401999	2845782	4621399	1005000	2226700	2250099	1299099	1640700	1527099	1519501
WP_005685643.1_1250	MULTISPECIES: hypothetical protein	0.0287827	0.0565725	0.500887	0	0	C:integral component of membrane	3	3	2577200	1782401	1809700	1769600	1583001	1397000	1632700	2917199	1088700	1118099	1253100	960650	1203300	1565500	2375601
WP_014569729.1_1660	dephospho-CoA kinase	0.00950697	0.0223956	0.499181	0	0	P:coenzyme A biosynthetic process; P:phosphorylation; F:dephospho-CoA kinase activity; F:ATP binding; C:cytoplasm	8	8	46700000	51377030	49257980	62474030	53742980	41971000	77458010	75984970	47522000	49228030	47059970	44723030	30838010	31933010	32828010
WP_014569024.1_339	peptidase T	0.00342397	0.00983482	0.498954	0	0	P:proteolysis; P:peptide metabolic process; F:metallopeptidase activity; F:zinc ion binding; F:tripeptide aminopeptidase activity	6	6	13137000	8159302	9432199	10426990	10035000	9810096	14896990	13331000	7074797	8821204	8711197	8628395	7361797	5857802	8792201
WP_005688288.1_203	NUDIX hydrolase	0.221013	0.299519	0.496432	0	0	F:hydrolase activity	4	4	4013401	6175296	7391200	6616001	19572990	5404102	8514397	12398000	8462002	11303000	6074596	3831202	6874203	3041799	3883699
WP_005686541.1_2500	PTS lactose/cellobiose transporter subunit IIA	0.324987	0.411807	0.494827	0	0	P:phosphoenolpyruvate-dependent sugar phosphotransferase system; P:carbohydrate transmembrane transport; F:protein-N(PI)-phosphohistidine-sugar phosphotransferase activity; F:metal ion binding; F:D-glucosamine PTS permease activity	3	3	7227899	4198598	2393799	3192102	4931500	2669699	6856304	778075	5470900	5272798	887846	3722299	2086601	1623400	960239
WP_005685242.1_2403	cation diffusion facilitator family transporter	0.0335462	0.0635784	0.494589	0	0	P:cation transmembrane transport; F:cation transmembrane transporter activity; C:integral component of membrane	3	3	4227601	3433899	4622298	2805700	3083100	3610100	5705803	7092497	2567599	3082199	3378399	2383800	3475599	3328100	3260599
WP_005685732.1_2732	PTS system mannitol-specific transporter subunit IIA	0.567638	0.643959	0.484295	0	0	P:carbohydrate transmembrane transport; F:protein-N(PI)-phosphohistidine-sugar phosphotransferase activity; F:D-glucosamine PTS permease activity	3	3	37975010	35977980	30621990	41044990	16390000	19659010	508502	47320000	23021010	67506	19977000	25706010	21798990	29767020	23211000
WP_014569521.1_1094	threonylcarbamoyl-AMP synthase	0.00225697	0.00711129	0.480838	0	0	P:tRNA processing; F:double-stranded RNA binding; F:ATP binding; F:L-threonylcarbamoyladenylate synthase; C:cytoplasm	10	10	58583980	48791000	45008990	46740020	50298000	44834980	67566990	75825010	37022010	39737020	42300000	34649000	40762000	38805010	41127010
WP_005688074.1_772	glycerol phosphate lipoteichoic acid synthase	0.000445586	0.00189347	0.480402	0	0	F:sulfuric ester hydrolase activity; F:metal ion binding; C:plasma membrane; C:integral component of membrane	25	25	241790100	217470000	196370100	256500000	256720100	229940000	277570100	262809900	140489900	155069900	196570100	176259900	184690100	152820000	210309900
WP_005684246.1_517	alcohol dehydrogenase	0.0533559	0.0938466	0.480204	0	0	F:zinc ion binding; F:oxidoreductase activity	8	8	13484010	11931000	11738010	9860404	10529000	9996005	17054010	22084990	6522198	8036103	8405905	7174802	10257000	8335201	18184010
WP_005684942.1_2586	GntR family transcriptional regulator	0.00228911	0.00716113	0.466544	0	0	P:regulation of transcription, DNA-templated; F:DNA binding; F:DNA-binding transcription factor activity	8	8	8608695	8229504	6405602	8309499	7665404	6947698	7738105	10788000	5012203	6151698	4924398	4798300	7612202	6548403	5918302
WP_005688090.1_2145	glycosyl transferase family 1	0.0302221	0.0587373	0.464018	0	0	F:poly(glycerol-phosphate) alpha-glucosyltransferase activity	16	16	35030010	23319000	24425990	20179000	27141990	25456990	43436030	43947000	19289000	20478990	21456000	19694000	25832990	20144990	27209000
WP_014570008.1_2130	MULTISPECIES: hypothetical protein	0.000173024	0.000866707	0.463278	0	0		11	11	256120100	327650000	228100000	289289900	272759800	263780000	353810000	282209900	210220100	228260100	202639900	191740000	186570000	198630000	225000000
WP_003564153.1_803	30S ribosomal protein S14	0.0914823	0.146488	0.454882	0	0	P:translation; F:structural constituent of ribosome; F:rRNA binding; C:ribosome	3	3	45824980	45760980	35809990	46792020	52333990	51208990	95195040	50568980	38694000	45262000	57459990	54479970	25934000	18344000	30173980
WP_014568916.1_66	MMPL family transporter	0.194032	0.270259	0.449948	0	0	C:plasma membrane; C:integral component of membrane	10	10	25915020	19696990	11620000	33266000	30383980	26029020	40118990	50984980	17251000	16080010	27922010	20155990	23126000	15698000	32229990
WP_005685051.1_2672	ABC transporter	0.000518206	0.00214493	0.444788	0	0	P:amino acid transmembrane transport; F:ATP binding; F:ABC-type amino acid transporter activity	5	5	50362010	47513020	44345980	46047980	41242010	39381020	47020980	45476010	35787980	32964000	33674020	30505980	30254990	27081990	42051980
WP_005685670.1_15	type 1 glutamine amidotransferase	0.00538937	0.0140124	0.441631	0	0	P:proteolysis; P:glutamine metabolic process; F:peptidase activity; F:transferase activity	6	6	401360200	380399800	338190200	436200000	380019700	397170100	542549900	586400000	345859800	327479800	392520000	288129900	235289900	326059800	315289800
WP_005687767.1_2558	[locus_tag=LGG_RS13050] [protein=PTS sugar transporter subunit IIB] [protein_id=WP_005687767.1] [location=complement(2790028..2790321)] [gbkey=CDS]	0.507169	0.590699	0.440923	0	0		2	2	2616700	1728001	855490	698850	13391000	9301406	15939000	12881990	1233799	18277000	947650	892589	10126000	4787800	742090
WP_014569230.1_603	uracil-DNA glycosylase	0.0986653	0.156421	0.4346	0	0		2	2	5061721	2841601	2297400	1899901	1991301	1878901	3520100	2216601	1843001	1476500	2086201	1663700	2584201	2097601	2302500
WP_029943635.1_1046	PBSX family phage terminase large subunit	0.198624	0.275561	0.434354	0	0		4	4	1051199	2093412	3844099	1842899	2610100	2535499	3831602	3496801	2562698	2330501	1202713	1778000	1935800	2671401	1314734
WP_014569191.1_563	methylenetetrahydrofolate reductase [NAD(P)H]	0.0805188	0.132189	0.431788	0	0	P:methionine biosynthetic process; P:tetrahydrofolate interconversion; F:methylenetetrahydrofolate reductase NADH activity; F:methylenetetrahydrofolate reductase NADPH activity; C:cytosol	3	3	1212101	1283301	1301700	1382300	1044599	1348700	2774399	1501043	967060	1738301	1012900	1268900	861350	660480	1176600
WP_005684908.1_1099	ATP synthase F0 subunit B	0.00632331	0.0157858	0.431686	0	0	P:ATP synthesis coupled proton transport; F:hydrolase activity; F:proton-transporting ATP synthase activity, rotational mechanism; C:plasma membrane; C:integral component of membrane; C:proton-transporting ATP synthase complex, coupling factor F(o)	14	14	400649800	398800200	360380100	407339900	441330200	458840200	560890000	297069800	273490000	328060100	318600100	361670200	237670000	265540000	372160000
WP_014569244.1_622	serine hydrolase	0.00217393	0.00688673	0.430061	0	0	F:hydrolase activity	11	11	29501000	26325010	24888980	22149990	25587000	25441010	35763010	35012000	24178980	20958990	20666010	20406000	22115990	16281990	21303000
WP_014569608.1_1233	dienelactone hydrolase	0.0360604	0.0671113	0.429103	0	0	F:acyltransferase activity; F:hydrolase activity	24	24	1536400000	1210400000	1059700000	1123300000	1455200000	1157199000	1673700000	2502399000	970819300	1046800000	1210701000	1041900000	1115501000	1052000000	1177800000
WP_005705496.1_703	DUF3290 family protein	0.0212319	0.0440971	0.424811	0	0	C:integral component of membrane	2	2	7798504	7066197	6194504	5717099	7750801	7688900	3709801	6882997	5461303	4547199	4280502	4363201	4957799	4310099	6501699
WP_005687690.1_1776	MULTISPECIES: hypothetical protein	0.00911975	0.0216286	0.423816	0	0	C:integral component of membrane	6	6	22996000	21345000	21305000	17994010	19436010	19045000	30777000	19773000	16870990	16281000	17352990	21049990	11799000	12634990	16639000
WP_014569411.1_927	response regulator transcription factor	0.00259957	0.00797379	0.422478	0	0	P:phosphorelay signal transduction system; P:regulation of transcription, DNA-templated; F:DNA binding	14	14	135520100	159399900	154460000	210719900	122710000	129719900	130219900	168130100	105730000	116320000	111930000	126440000	115160000	92721960	122250000
WP_014569496.1_1058	phage tail tape measure protein	0.0945454	0.150569	0.418168	0	0	P:viral tail assembly; C:integral component of membrane	4	4	1991601	1951400	3260400	1409100	2228201	2009400	2332199	1951942	1042194	1832016	777848	1794540	1124606	1841625	2807144
WP_014568948.1_106	N-acetyldiaminopimelate deacetylase	0.155788	0.227881	0.416016	0	0	P:lysine biosynthetic process via diaminopimelate; P:diaminopimelate biosynthetic process; F:N-acetyldiaminopimelate deacetylase activity	9	9	107160000	84802000	88627950	44818030	51036980	37883990	42639010	57371020	43375030	40143980	56093980	60171020	46938000	36227990	54356010
WP_014569550.1_1153	DegV family protein	0.237868	0.316496	0.412104	0	0	F:lipid binding	7	7	45235020	43574990	38994010	12103010	21847000	23445000	24405010	21359000	16536000	17886990	18494010	22707000	22772000	23542990	29939020
WP_005687676.1_1473	haloacid dehalogenase	0.000548803	0.00225035	0.4069	0	0	F:hydrolase activity	7	7	23374990	26025990	28681990	26714010	22303000	23564010	21800000	28293010	21014010	20927010	18577990	19768000	17904990	19706990	14593000
WP_015764814.1_193	MFS transporter	0.509737	0.592443	0.402652	0	0	P:transmembrane transport; F:transmembrane transporter activity; C:plasma membrane; C:integral component of membrane	2	2	1008226	551401	1920582	602504	2007151	365424	581798	1666697	482900	689090	901090	694550	1354501	321873	1317100
WP_005684954.1_2595	glycerophosphodiester phosphodiesterase	0.00541866	0.0140677	0.399328	0	0	P:lipid metabolic process; F:glycerophosphodiester phosphodiesterase activity	8	8	69563010	61503960	68221980	68214040	65964020	55554990	83743020	94925970	42294010	46568000	54946020	54774990	66863020	52786010	58393980
WP_005685462.1_1689	dihydroorotate oxidase	0.00209551	0.00671098	0.398608	0	0	P:'de novo' pyrimidine nucleobase biosynthetic process; P:'de novo' UMP biosynthetic process; F:dihydroorotate dehydrogenase (fumarate) activity; C:cytoplasm	10	10	72506000	76969040	91449030	73587020	71669040	62691970	106110000	80930050	60653030	59828980	64025960	52823980	65941000	52320020	66504030
WP_014569019.1_328	hypothetical protein	0.488658	0.573258	0.39046	0	0		4	4	437640	1620076	1942543	766082	873263	2546137	1746499	2532249	306156	1371799	1661900	1294000	1339301	1075608	1271600
WP_005684298.1_1512	coproporphyrinogen III oxidase	0.181596	0.25619	0.389002	0	0	P:porphyrin-containing compound biosynthetic process; F:coproporphyrinogen oxidase activity; F:metal ion binding; F:4 iron, 4 sulfur cluster binding; C:cytoplasm	4	4	2973099	1900800	2307299	1806101	3187800	2867300	4496903	3443801	3216499	2712800	947300	1799201	3382998	2482002	816515
WP_005687728.1_2537	DgaE family pyridoxal phosphate-dependent ammonia lyase	0.0793535	0.130766	0.388729	0	0	F:transferase activity	11	11	36607000	33307980	29710010	26405010	33045990	27635010	57968000	54860000	24276000	36019000	33121010	22944010	30495010	22892990	30442000
WP_014568980.1_219	hydroxyacid dehydrogenase	0.004435	0.0120979	0.382798	0	0	F:oxidoreductase activity, acting on the CH-OH group of donors, NAD or NADP as acceptor; F:NAD binding	13	13	132910000	132750000	160700000	137820000	145130000	143050000	133480000	204880100	134100000	132509900	117050000	109270000	94788020	92780940	118570000
WP_014570126.1_2338	WYL domain-containing protein	0.202187	0.278961	0.379662	0	0		4	4	993930	1193300	1259300	794450	2048027	688372	1666913	1737501	863804	1139100	639760	1094200	701510	1362300	1181500
WP_014569957.1_2049	metallophosphoesterase	0.0393684	0.0723472	0.377866	0	0	F:hydrolase activity	10	10	10126000	9435205	9715295	8967695	9830804	6923098	14026000	12069000	5068698	7316301	8674604	6326799	9726399	8013198	9480306
WP_005685661.1_1266	excinuclease ABC subunit C	0.0200446	0.0420793	0.376777	0	0	P:nucleotide-excision repair; P:SOS response; P:nucleic acid phosphodiester bond hydrolysis; F:DNA binding; F:excinuclease ABC activity; C:cytoplasm; C:excinuclease repair complex	19	19	39043020	29048990	34062000	29166010	31697000	28278020	28314010	50569980	20222990	23867010	27058010	22355990	33098990	28307010	27160010
WP_014569788.1_1747	ABC transporter substrate-binding protein	0.0144821	0.0318496	0.375025	0	0		8	8	31704000	33972010	33094000	32498990	38083000	33801990	39586010	39094000	20988990	22537010	28209980	29222980	26447980	22638000	40109980
WP_005686455.1_1286	site-specific tyrosine recombinase XerD	0.319766	0.407249	0.369891	0	0	P:transposition, DNA-mediated; P:cell cycle; P:chromosome segregation; P:DNA integration; P:cell division; F:DNA binding; F:tyrosine-based site-specific recombinase activity; C:cytoplasm	2	2	1834701	1586200	1938500	593070	1999500	1514601	2592102	3030500	1596300	1645000	670283	1167201	2552001	810460	1775801
WP_014570246.1_2752	amidohydrolase	0.0291567	0.0570457	0.368348	0	0	F:hydrolase activity	7	7	17408990	16994990	15926990	15183000	16629000	16581010	27404010	24384980	11180990	14881990	15539010	15524000	18523000	11771990	14602010
WP_005685790.1_978	glycosyl transferase family 2	0.229611	0.308107	0.363192	0	0	F:glycosyltransferase activity	5	5	1265710	2910288	857146	1195800	1657099	1146900	2247399	1616807	1516701	1303400	1140343	1298500	1191100	1125216	1198182
WP_014568986.1_234	hypothetical protein	0.917247	0.939188	0.356691	0	0		2	2	34162980	54933020	33264990	77607980	20952010	51799000	860870	25658990	63925990	23722990	21382000	41814970	13348000	22385000	17901990
WP_014568946.1_104	4-hydroxy-tetrahydrodipicolinate reductase	0.0118032	0.0270074	0.355149	0	0	P:lysine biosynthetic process via diaminopimelate; P:diaminopimelate biosynthetic process; F:4-hydroxy-tetrahydrodipicolinate reductase; F:oxidoreductase activity, acting on CH or CH2 groups, NAD or NADP as acceptor; F:NADP binding; F:NAD binding; C:cytoplasm	9	9	86700980	73660020	74146980	80578050	91624020	73208960	128580000	91547980	68300030	76699040	76953980	68078980	65616960	55347010	67881980
WP_005685798.1_982	UTP--glucose-1-phosphate uridylyltransferase	0.00248111	0.00770583	0.35318	0	0	P:UDP-glucose metabolic process; P:biosynthetic process; F:UTP:glucose-1-phosphate uridylyltransferase activity	26	26	817660100	943959600	874400000	934290200	1011600000	1037901000	955829600	1235900000	728970000	630489600	823889700	802580300	833750400	656290200	874929700
WP_014569924.1_2005	zinc ribbon domain-containing protein	0.134349	0.201352	0.352309	0	0	C:integral component of membrane	9	9	15820010	12641010	14146990	14419000	14002000	15634000	14086000	31294020	16933000	16843000	9826906	15495000	11290010	12000000	8116096
WP_014569580.1_1189	amino acid ABC transporter substrate-binding protein	0.0192832	0.0406756	0.35174	0	0		8	8	28169990	23917990	18781010	24953000	25509990	23996980	32528010	17041990	19299990	21253010	19591990	18364000	19512010	15392990	20225000
WP_005713749.1_1069	Glycosyltransferase	0.0287859	0.0565725	0.350305	0	0	F:transferase activity	9	9	62286000	56179030	50693010	46753000	51810990	39054010	58269980	63220990	32184000	38338980	55808000	42590000	34017000	36455010	54555000
WP_005685821.1_999	branched-chain amino acid ABC transporter ATP-binding protein	0.317142	0.404494	0.348009	0	0	F:ATP binding	3	3	2812300	2867801	4148800	2461499	2323600	3115700	905770	1870800	1888801	939221	1690301	1994600	3076300	2907300	1600700
WP_014569533.1_1133	DUF1054 family protein	0.32342	0.411008	0.346814	0	0		3	3	2319000	2169999	3259599	3344699	3284099	3056602	6196904	9354199	3364399	3063398	1257799	2077801	3529401	8153296	1248601
WP_014568993.1_251	aldo/keto reductase	0.00285936	0.00859276	0.345741	0	0	F:D-threo-aldose 1-dehydrogenase activity; F:2,5-didehydrogluconate reductase activity	16	16	467590000	430710200	383819800	444169700	479770300	359550100	559260300	532080100	364780000	350130100	329749900	344570000	375230000	339640200	413859800
WP_171972140.1_2683	glutamine ABC transporter substrate-binding protein	0.016418	0.0352675	0.343261	0	0	P:amino acid transport; P:ion transmembrane transport; F:ligand-gated ion channel activity; C:ATP-binding cassette (ABC) transporter complex	16	13	261399900	211020100	235270000	187479900	267929900	262880100	313459800	263270000	170089900	153249900	205629900	174020000	248689900	224760100	204880100
WP_005685219.1_2422	L-lactate dehydrogenase	0.00265248	0.00808178	0.342724	0	0	P:carbohydrate metabolic process; P:carboxylic acid metabolic process; F:oxidoreductase activity, acting on the CH-OH group of donors, NAD or NADP as acceptor	12	12	242530000	247020000	224370000	255230100	249350000	220340100	320170000	287390000	177180000	167160000	201679900	228700000	206180000	199360000	231720000
WP_014570200.1_2638	cell wall metabolism sensor histidine kinase WalK	0.0228512	0.0465242	0.342374	0	0	P:phosphorelay signal transduction system; P:regulation of transcription, DNA-templated; P:peptidyl-histidine phosphorylation; F:phosphorelay sensor kinase activity; C:plasma membrane; C:integral component of membrane	10	10	8067495	8146196	6610099	7003002	7657898	7338999	12139990	8486605	5158899	6696901	7241596	5330603	6058299	6479303	8204897
WP_014569612.1_1244	peptidase	0.00495115	0.0131258	0.337485	0	0	P:proteolysis; P:protein catabolic process; F:ATP-dependent peptidase activity; F:serine-type endopeptidase activity; F:ATP binding; C:integral component of membrane	10	10	43106000	42042020	46344990	42313030	50507970	46516990	65623990	53480020	41319020	41876990	32761020	39307000	38591000	33479990	42691980
WP_005687190.1_1891	MULTISPECIES: hypothetical protein	0.518336	0.599657	0.335565	0	0		2	2	1173810	1538699	987361	2552001	695298	657021	941971	374191	395996	1135506	1411757	1313600	480800	792668	655174
WP_005684756.1_1995	acyl carrier protein	0.465544	0.553169	0.333249	0	0	P:fatty acid biosynthetic process; F:acyl carrier activity; C:cytoplasm	8	8	665230200	2914701000	1846200000	3073800000	1264300000	3270701000	194730000	581759900	4827205000	865409900	566409600	2080101000	171729900	612389600	469180200
WP_014569142.1_503	pyruvate oxidase	0.0840409	0.137202	0.332101	0	0	F:magnesium ion binding; F:thiamine pyrophosphate binding; F:pyruvate oxidase activity; F:pyruvate dehydrogenase (quinone) activity	13	13	20188000	23188000	14854000	18642010	16569000	17712990	14685990	33409020	13566010	14459010	17288990	15202000	15050990	17596010	17528000
WP_005687193.1_1890	membrane protein	0.0484313	0.0862038	0.330887	0	0	C:integral component of membrane	8	8	67039960	62050030	59229040	66060980	70457020	66807000	103590100	101740000	51273010	65446030	63449000	60849970	49366000	47570970	77340020
WP_005685484.1_691	MULTISPECIES: hypothetical protein	0.225392	0.303346	0.330264	0	0	C:integral component of membrane	3	3	31534990	34358020	37192980	27991020	36274000	36479980	71570000	70627030	37010020	41001000	29730010	34778010	34795990	35030010	28479000
WP_014569540.1_1142	peptide ABC transporter substrate-binding protein	0.00358319	0.0101472	0.329363	0	0	P:transmembrane transport; C:ATP-binding cassette (ABC) transporter complex	21	21	139320000	114650000	114100000	136000000	135770100	144999900	125100000	105620000	95293010	99593980	84586010	101190000	99463060	96232030	130879900
WP_005689802.1_1680	peptidylprolyl isomerase	0.0170637	0.036476	0.327309	0	0	P:protein peptidyl-prolyl isomerization; P:protein folding; F:peptidyl-prolyl cis-trans isomerase activity; C:plasma membrane	23	23	817759600	702990200	714539900	916310500	847079900	836370200	1157900000	665769600	507579900	637340000	759429800	660380000	698420400	640090300	740509800
WP_014569298.1_695	haloacid dehalogenase	0.18946	0.265153	0.325441	0	0	P:dephosphorylation; F:5'-nucleotidase activity	12	12	266180100	329980100	359900100	527490300	229790100	288080000	165850000	294000000	254080000	221919900	208070000	310269800	214640000	275669900	234050100
WP_005685720.1_2743	peptide ABC transporter permease	0.302431	0.390556	0.322765	0	0	F:ATP binding; F:hydrolase activity; C:plasma membrane; C:integral component of membrane	4	4	1508400	1478699	2231901	2194401	1948600	2901199	4654701	1684601	1181100	1568999	1773799	1935401	2436101	2306101	1812700
WP_014569724.1_1644	NADPH:quinone reductase	0.0595858	0.103028	0.320685	0	0	F:oxidoreductase activity	5	5	14522000	14939000	13839000	13731000	11004000	10038990	22377010	13746010	12868000	11101000	11049010	12240010	11240000	8959803	12549010
WP_005685422.1_1719	DUF1827 family protein	0.51153	0.59374	0.31956	0	0		4	4	21192990	25658990	35684980	27141990	5424402	23437000	12823000	21246990	11161000	24586990	25461000	7557701	18659000	20565000	13035000
WP_005684528.1_857	glyceraldehyde-3-phosphate dehydrogenase	0.0350342	0.066113	0.315827	0	0	P:glucose metabolic process; F:oxidoreductase activity, acting on the aldehyde or oxo group of donors, NAD or NADP as acceptor; F:NADP binding; F:NAD binding	24	24	5883304000	6132695000	5895607000	5415194000	7189195000	6182108000	10293000000	5747807000	5210195000	6660504000	5697299000	5116595000	4801402000	4790104000	4797595000
WP_014569888.1_1962	sugar kinase	0.0267727	0.0531887	0.314158	0	0	P:phosphorylation; F:kinase activity	5	5	8947705	10339000	8796305	8515703	6226098	6119001	7642797	9836395	6083702	7214304	6456104	5358697	7090800	7232697	7310896
WP_005715174.1_677	DUF488 family protein	0.0214683	0.0442737	0.312061	0	0		9	9	166489900	133150000	145720000	144530100	150070000	127749900	128110000	214800000	125080000	128779900	115000100	156930000	103420000	105239900	118800000
WP_005684353.1_1554	ribonuclease III	0.0162543	0.0350447	0.30688	0	0	P:rRNA processing; P:mRNA processing; P:tRNA processing; P:rRNA catabolic process; P:RNA phosphodiester bond hydrolysis, endonucleolytic; F:ribonuclease III activity; F:rRNA binding; F:metal ion binding; C:cytoplasm	6	6	68305990	80172020	79379010	65673030	64224000	65848040	58689020	81537050	42795000	54735040	71061990	63840010	54421010	50150990	61813970
WP_005688087.1_2147	succinate-semialdehyde dehydrogenase	0.174051	0.248519	0.303731	0	0	F:aldehyde dehydrogenase [NAD(P)+] activity; F:succinate-semialdehyde dehydrogenase (NAD+) activity	21	21	237749800	203040000	189920000	153120100	215000100	184610000	284009800	407000200	149930000	157910000	217889900	179790000	230909900	182860100	209479900
WP_005685983.1_1824	ABC transporter ATP-binding protein	0.0351173	0.0661392	0.299971	0	0	P:peptide transport; F:ATP binding	6	6	9817206	12315000	13502010	14181990	10247000	10152000	12771010	10890000	8277603	9652905	8113103	8255799	11241010	7841699	13339000
WP_014569281.1_666	NADPH:quinone reductase	0.047009	0.0838422	0.298008	0	0	F:zinc ion binding; F:oxidoreductase activity	10	10	36890000	31373020	36926010	31913000	34645980	31456990	50718020	54620020	32740020	34161980	31384010	32636000	28434990	29176000	31058010
WP_014569277.1_661	alpha-hydroxy-acid oxidizing protein	0.967688	0.97435	0.297773	0	0	F:FMN binding; F:oxidoreductase activity	5	5	1283436	946926	286600	759360	1276589	2276180	3001984	842674	1169501	1263000	950240	1127900	1124799	1147327	815010
WP_014569364.1_839	PspC domain-containing protein	0.0294317	0.0574557	0.297503	0	0		32	32	358960200	370789800	311369900	269900200	345090200	294350000	414210200	492109800	268469900	275080100	322929800	253820200	323939800	289270000	300380200
WP_005686041.1_1790	RluA family pseudouridine synthase	0.217307	0.295181	0.293829	0	0	P:pseudouridine synthesis; F:RNA binding; F:pseudouridine synthase activity	5	5	7733103	5804700	7299702	6025302	7262698	4472297	8689595	11868010	3952598	9425804	6200001	7098697	4586401	3775999	7183705
WP_014569254.1_635	esterase	0.173689	0.248429	0.293125	0	0	F:hydrolase activity	9	9	34516000	33275980	35070000	42323990	40721020	43723010	61896980	76023950	34221020	35932010	34044980	35278980	43005980	47170970	32819980
WP_014570182.1_2591	discoidin domain-containing protein	0.0359588	0.0670646	0.290681	0	0	P:polysaccharide catabolic process; F:hydrolase activity, hydrolyzing O-glycosyl compounds; F:carbohydrate binding; C:integral component of membrane	55	55	110980100	86583000	91452060	69760000	97020990	78905030	125090000	104530000	92933050	92959960	71556000	71561010	73318020	76070000	68341040
WP_014569934.1_2021	sugar fermentation stimulation protein	0.0258624	0.051977	0.290071	0	0	F:DNA binding	7	7	9773796	9220598	10908000	7740499	8611700	8238801	9124096	13127000	7399804	7791702	9372594	8453705	8587597	6451301	6863904
WP_005684963.1_2602	serine hydrolase	0.0755308	0.125408	0.289489	0	0	P:beta-lactam antibiotic catabolic process; P:response to antibiotic; F:beta-lactamase activity	3	3	796400	622040	753300	835420	739570	572370	739720	991890	617860	487020	710450	648240	775200	399940	693100
WP_014570078.1_2240	histidine kinase	0.356227	0.444967	0.2867	0	0	P:phosphorylation; F:kinase activity; C:integral component of membrane	4	4	10887000	10743000	9235103	4813899	7245599	6271502	13415000	10244010	7945798	8374303	9619095	8715102	8588505	936612	8079802
WP_014569240.1_619	galactose mutarotase	0.114601	0.176891	0.285641	0	0	P:carbohydrate metabolic process; F:aldose 1-epimerase activity; F:carbohydrate binding	7	7	33724990	31713010	34841010	30056010	31123000	33659020	53753000	45391980	32145980	26125000	36962000	33622020	28463010	18026010	35886010
WP_005684721.1_2023	universal stress protein UspA	0.0267913	0.0531887	0.28521	0	0		12	12	607660400	521499900	594810000	557430400	632119600	557129800	479270100	832109600	550700100	524749800	475289800	494330100	509799900	511710200	367129900
WP_014570165.1_2525	alpha-glucosidase	0.274081	0.358697	0.283841	0	0	P:carbohydrate metabolic process; F:catalytic activity	5	5	2547299	4051101	3967902	4278001	3267598	2857000	5464300	5409900	1712400	3073601	5462501	2926300	3219298	546970	5945397
WP_005684497.1_832	phosphate ABC transporter permease	0.501923	0.586469	0.283379	0	0	P:phosphate ion transport; P:transmembrane transport; F:inorganic phosphate transmembrane transporter activity; C:plasma membrane; C:integral component of membrane	4	4	10178010	7193199	20217000	4898697	20139000	47202970	19381000	16975990	8971799	21159000	40934010	10284000	12151010	2088100	9513302
WP_005686517.1_2489	LysR family transcriptional regulator	0.861649	0.898511	0.282092	0	0	P:regulation of transcription, DNA-templated; F:DNA-binding transcription factor activity	6	6	654298	5063501	3612798	1838623	2851800	4138101	1108862	792391	1258067	2715700	2404799	1011267	1084285	2315991	3645299
WP_005684430.1_1617	aminodeoxychorismate lyase	0.0057375	0.0147048	0.281611	0	0	P:peptidoglycan biosynthetic process; P:cell wall organization; F:lytic endotransglycosylase activity; F:lyase activity; C:integral component of plasma membrane	17	17	142510100	114640000	130080000	114500000	136619900	125580000	164560000	136089900	95177050	96607950	106120000	103520000	118440100	117240000	129219900
WP_014570091.1_2254	SDR family oxidoreductase	0.195487	0.271854	0.280693	0	0	F:serine 3-dehydrogenase activity	7	7	60937960	55842030	56742970	98586960	49485980	57743970	33557980	67394980	54526020	45518000	40867010	50664000	45050010	52034980	57293030
WP_005685573.1_1193	division/cell wall cluster transcriptional repressor MraZ	0.0910341	0.146037	0.277814	0	0	P:regulation of transcription, DNA-templated; P:cell division; F:DNA binding; F:DNA-binding transcription factor activity; C:cytoplasm; C:nucleoid	6	6	27120000	30522000	35289990	46657970	24464000	26447000	38416000	41044990	23355000	26008000	24782010	28076000	31859000	30363990	30397000
WP_005688018.1_1322	tyrosine recombinase XerC	0.174176	0.248519	0.276228	0	0	P:transposition, DNA-mediated; P:cell cycle; P:chromosome segregation; P:DNA integration; P:cell division; F:DNA binding; F:tyrosine-based site-specific recombinase activity; C:cytoplasm	2	2	1450402	857106	772040	1491033	1411747	954826	1136000	1435300	707970	1056400	775420	844010	1418700	1060231	1007400
WP_005688043.1_191	serine/threonine protein phosphatase	0.0139888	0.030998	0.275999	0	0	F:hydrolase activity	7	7	10054000	9205397	9648197	7259598	9679896	6980300	8830398	10670000	7438204	7381903	8140996	8431604	7557901	6467398	6849201
WP_014568984.1_232	NADP oxidoreductase	0.160805	0.234007	0.269144	0	0	F:oxidoreductase activity, acting on the aldehyde or oxo group of donors, NAD or NADP as acceptor; F:NAD binding	9	9	98048050	92089990	100190000	106710000	82808970	88029010	104409900	182749900	116710000	111770000	89184980	72478020	87652050	74060970	68972980
WP_014569514.1_1083	histidine phosphatase family protein	0.0264064	0.0527044	0.267334	0	0	F:catalytic activity	7	7	20920010	21823010	18173990	18690010	19764010	16630010	27563020	25294990	15429000	19470990	16990000	18369000	17361990	18733000	16406000
WP_014570153.1_2460	excinuclease ABC subunit UvrA	0.201096	0.278771	0.26546	0	0	P:DNA repair; P:nucleic acid phosphodiester bond hydrolysis; F:DNA binding; F:nuclease activity; F:ATP binding; F:metal ion binding; C:cytoplasm	13	13	9650800	8496203	9125206	5177703	11386990	7056003	9665395	7206602	4998003	5290702	6551503	6189101	7110796	4535803	14653010
WP_005686460.1_1283	pyruvate kinase	0.0403851	0.0737523	0.256057	0	0	P:glycolytic process; F:magnesium ion binding; F:pyruvate kinase activity; F:ATP binding; F:kinase activity; F:potassium ion binding	46	46	5623795000	5562598000	5599802000	5054297000	5207303000	4637005000	6078500000	6467106000	3513799000	3855199000	4893596000	4226002000	6083194000	4830205000	5005699000
WP_014569453.1_1002	antibiotic resistance protein VanZ	0.37384	0.46334	0.255355	0	0	C:integral component of membrane	2	2	3538900	3819201	3534500	3763798	2553300	3734598	1217099	3311199	2200801	1457000	2015800	2644201	2634500	3528701	4191898
WP_014569900.1_1976	ATP-binding protein	0.900198	0.926053	0.255101	0	0	F:ATP binding	3	3	6771303	4513502	287627	3856301	5209597	3490302	7875902	5194803	4596903	6207900	3919600	3622900	3514598	4709502	702680
WP_005685011.1_2641	glutamate ABC transporter permease	0.222673	0.301304	0.253399	0	0	P:amino acid transport; P:transmembrane transport; F:transmembrane transporter activity; C:ATP-binding cassette (ABC) transporter complex	17	17	201320000	134939900	178899900	174190100	204670000	203740000	230700000	92635950	146820000	137050000	157319900	132940000	180200000	149599900	139230000
WP_014568957.1_116	Conserved protein	0.54398	0.620732	0.253022	0	0	C:integral component of membrane	4	4	1506664	1763791	2154901	654066	2926517	898230	2246793	864095	752510	1163100	1576199	379732	1896400	1871500	1916799
WP_005684530.1_859	triose-phosphate isomerase	0.0496752	0.0882389	0.251439	0	0	P:gluconeogenesis; P:glycolytic process; F:triose-phosphate isomerase activity; C:cytoplasm	20	20	4841906000	6197706000	6838098000	7100498000	4852903000	5456805000	4575305000	6009096000	5552400000	3781598000	4495796000	5141494000	4338202000	4942098000	5466900000
WP_014569570.1_1174	septation ring formation regulator EzrA	0.0307335	0.0595335	0.250824	0	0	P:division septum assembly; P:septin ring assembly; C:plasma membrane; C:septin ring; C:integral component of membrane	26	26	85629040	90386000	90991960	99062020	74818950	74722970	121940100	75867020	78711030	75364980	71992020	81618050	70239010	73933980	72762970
WP_005685313.1_239	DUF951 domain-containing protein	0.927256	0.946125	0.248023	0	0		4	4	1951501	2890315	1844500	4719799	2121301	653510	7695704	464530	2656299	469823	2734600	2465000	2471399	2248101	3415598
WP_014568949.1_107	2,3,4,5-tetrahydropyridine-2,6-dicarboxylate N-acetyltransferase	0.187858	0.263331	0.246448	0	0	P:lysine biosynthetic process via diaminopimelate; P:diaminopimelate biosynthetic process; F:tetrahydrodipicolinate N-acetyltransferase activity	8	8	73656020	50496020	58573980	48390970	68760020	59249010	94682060	89291040	40893980	55321990	61805960	46255000	71034000	66672000	58605980
WP_014569443.1_986	YfhO family protein	0.133734	0.200601	0.246279	0	0	C:integral component of membrane	8	8	7001400	4573298	5628304	6416604	5621299	5745498	7551199	9156300	4226299	4583001	4911797	5463599	5326397	6334097	7288602
WP_014569300.1_700	membrane protein	0.173829	0.248429	0.243861	0	0	C:integral component of membrane	6	6	15758990	15139000	16437000	15341010	13570010	19210000	25227990	25930990	12873990	15830990	16545010	14873010	17450010	11849000	18914990
WP_005684874.1_1128	universal stress protein	0.183985	0.259331	0.240605	0	0	C:cytoplasm	9	9	197899900	187610100	199040000	289869900	194019900	298280000	326730000	291990000	236850100	171820100	191520100	170640000	307800000	202000100	189769900
WP_014569582.1_1194	16S rRNA (cytosine(1402)-N(4))-methyltransferase RsmH	0.00477658	0.01274	0.237167	0	0	P:rRNA base methylation; F:rRNA (cytosine-N4-)-methyltransferase activity; C:cytoplasm	17	17	106390000	117520000	121830000	122910100	106420000	99974980	140290000	126190000	95015990	97915020	97871010	105250000	100110000	91806990	110980100
WP_014569095.1_432	transposase	0.772684	0.824353	0.237145	0	0	P:transposition, DNA-mediated; F:DNA binding; F:transposase activity	4	4	1189804	922846	5297898	4149074	1044700	1082499	2996484	2228799	3323602	3045400	1016900	1906901	2464101	555576	1727300
WP_005687107.1_2121	DNA replication initiation control protein YabA	0.279406	0.365121	0.232511	0	0	P:DNA replication	9	9	77090020	74076050	50274000	83790980	56586030	51582980	76757980	44006010	94810950	75386990	47678010	63976970	34639020	41469020	24966990
WP_005710444.1_1380	class 1b ribonucleoside-diphosphate reductase subunit beta	0.0536067	0.0940237	0.232429	0	0	P:DNA replication; P:deoxyribonucleotide biosynthetic process; F:ribonucleoside-diphosphate reductase activity, thioredoxin disulfide as acceptor; F:metal ion binding; C:ribonucleoside-diphosphate reductase complex	10	10	118070000	108180000	117229900	116150000	85479960	80108030	125219900	100910000	91191990	73210990	80676020	95137040	105100100	92972010	95796000
WP_014569393.1_905	ybbR-like family protein	0.0378986	0.0703087	0.231607	0	0		14	14	82111040	77179970	78232040	69023970	80812980	64470970	104090000	87289970	65012000	74806980	75448020	69997980	65088970	54432020	74550980
WP_005687907.1_2687	MoxR family ATPase	0.0386705	0.071514	0.231066	0	0	F:ATP binding	6	6	6282896	7161004	7579705	5996598	6579696	7596900	8866101	9009204	5709002	5584602	6598600	6175998	6597100	7619502	5753700
WP_014569506.1_1071	tRNA-specific adenosine deaminase	0.039883	0.0730634	0.229111	0	0	F:zinc ion binding; F:guanine deaminase activity	6	6	60302020	62099020	63010960	52505030	61352990	49577980	69194000	80738010	49274000	56753020	55963980	51656000	57889960	57257970	43552010
WP_005685008.1_2639	VicR protein	0.0107897	0.0250144	0.227414	0	0	P:phosphorelay signal transduction system; P:regulation of transcription, DNA-templated; F:DNA binding	18	18	86696060	92544020	90318980	105460000	85375040	90843990	73538980	104450000	77831050	74562020	78168050	79777960	83428960	65867980	85383960
WP_005685263.1_2387	membrane protein	0.530294	0.609873	0.226138	0	0	P:potassium ion transmembrane transport; F:potassium channel activity; C:integral component of membrane	2	2	998656	1566899	1541000	1514601	1414299	830977	2951099	3125499	614384	1033894	1846288	1411999	1378699	1272700	2872198
WP_005684250.1_512	hydrolase	0.303632	0.391532	0.223735	0	0	F:hydrolase activity; F:ligase activity	5	5	10635010	9684095	9810796	9132302	7199098	4286000	7470796	8278303	4612201	10814010	7412200	6631299	8171199	6693599	5491400
WP_005684909.1_1098	ATP synthase subunit c	0.86672	0.902191	0.222382	0	0	P:ATP synthesis coupled proton transport; F:lipid binding; F:hydrolase activity; F:proton-transporting ATP synthase activity, rotational mechanism; C:plasma membrane; C:integral component of membrane; C:proton-transporting ATP synthase complex, coupling factor F(o)	2	2	329030000	310900100	239869900	318129900	320189900	327510100	503530200	52955020	246830000	338270200	366889700	245689800	196689900	193360000	213870000
WP_005717692.1_2515	L-fucose isomerase	0.389835	0.48045	0.222121	0	0	P:L-fucose catabolic process; F:L-fucose isomerase activity; F:manganese ion binding; C:cytoplasm	4	4	441350000	531209900	462190000	415400200	452230000	351569900	648210400	870370200	493119900	521930300	12177000	506170000	570320000	545980000	480290000
WP_005713275.1_794	Adenylate cyclase	0.0617495	0.106245	0.219056	0	0	F:hydrolase activity	6	6	16363000	17121010	18144000	16364990	14443000	13966010	22623010	19010010	13294000	14315000	12411010	16876990	14325000	14635000	17909000
WP_005685275.1_209	MULTISPECIES: LVIS_2131 family protein	0.120862	0.184928	0.216775	0	0	C:integral component of membrane	5	5	21291990	21021010	18493000	21269000	21423990	19921010	21985990	22487010	14509010	14456010	15563000	14792000	25561000	25426010	16104000
WP_005686164.1_2168	NusG domain II-containing protein	0.539035	0.61589	0.216316	0	0	C:integral component of membrane	2	2	1048769	873192	1772801	2448999	1211346	963958	1270682	2510399	775644	767508	1379000	1209901	1826499	1898060	1256800
WP_014569192.1_564	5-methyltetrahydropteroyltriglutamate--homocysteine S-methyltransferase	0.164203	0.237965	0.214517	0	0	P:methionine biosynthetic process; P:methylation; F:5-methyltetrahydropteroyltriglutamate-homocysteine S-methyltransferase activity; F:zinc ion binding	17	17	24260990	26333990	31126990	25923000	20495000	22610010	26626000	20725000	16324000	13953990	18750000	21023010	24988000	27863010	26487000
WP_029943808.1_2360	L-lactate dehydrogenase	0.0264273	0.0527044	0.214365	0	0	P:glycolytic process; F:L-lactate dehydrogenase activity; C:cytoplasm	18	18	5310000000	5723601000	5379899000	5829694000	5614494000	5800694000	7272709000	7323809000	4820101000	5896495000	4882106000	4824500000	5275600000	5927400000	4766905000
WP_005684733.1_2010	2,3-diphosphoglycerate-dependent phosphoglycerate mutase	0.0202441	0.0424473	0.210957	0	0	P:gluconeogenesis; P:glycolytic process; F:2,3-bisphosphoglycerate-dependent phosphoglycerate mutase activity	14	14	2520599000	2369700000	2606900000	2719500000	2770498000	3250501000	2700101000	2599600000	1950200000	1980701000	2404999000	2317899000	2564999000	2428399000	2634399000
WP_014569536.1_1136	histidine phosphatase family protein	0.00827558	0.019841	0.210889	0	0	F:isomerase activity	11	11	48246020	49625980	53864980	48050980	55119040	53596040	54813970	56862000	44645990	43364990	47693020	43895030	49103030	37515020	51439970
WP_005684529.1_858	Phosphoglycerate kinase	0.046139	0.0826264	0.210266	0	0	P:glycolytic process; F:phosphoglycerate kinase activity; F:ATP binding; C:cytoplasm	40	40	6885999000	6443006000	6790603000	5742398000	6696705000	6451103000	8970908000	8755290000	5798103000	6746398000	6085994000	5875997000	6583602000	5873294000	5947794000
WP_015765017.1_2007	zinc ribbon domain-containing protein	0.2262	0.304201	0.20834	0	0	C:integral component of membrane	5	5	17567000	21760000	19674010	18513990	22603010	19613990	29094990	31739020	16402010	23214990	25346000	21582000	15427000	13801000	20977010
WP_005687340.1_1846	Uncharacterised protein	0.315829	0.403113	0.205397	0	0		6	6	4369400	6375002	42694010	4707298	11812000	3928300	8568204	6494998	4179298	2184900	4138101	2964802	3380302	47656020	2999001
WP_048653151.1_2234	aldo/keto reductase	0.0722279	0.120839	0.204828	0	0	F:D-threo-aldose 1-dehydrogenase activity	18	18	240190100	222940000	226420100	206050100	232660000	224780000	284770000	282269900	159410000	192729900	227989900	178470000	258329900	225449900	215320100
WP_005686637.1_2377	MULTISPECIES: hypothetical protein	0.176314	0.250926	0.203529	0	0		5	5	5332901	5190499	4992699	4174301	3960700	4540801	4466601	6946403	4281402	3506300	4459302	3371902	6487197	4173798	3814700
WP_005691825.1_618	transcriptional regulator	0.0676163	0.114733	0.19861	0	0	P:regulation of transcription, DNA-templated; F:DNA binding	9	9	21771000	20054010	18897000	16968990	20553990	16119000	25815990	22503990	15754990	18276010	18989990	15156000	18807990	17576010	19480000
WP_005684857.1_1140	deoxynucleoside kinase	0.166486	0.24048	0.198091	0	0	P:deoxyribonucleoside monophosphate biosynthetic process; P:phosphorylation; F:ATP binding; F:deoxynucleoside kinase activity	11	11	98272950	91114980	97010980	81619020	103090000	80812010	157529900	101210000	78812030	88423960	96846960	89270030	92623940	81245020	91101020
WP_014570048.1_2199	aminopeptidase	0.111229	0.172597	0.197643	0	0	P:proteolysis; F:aminopeptidase activity; F:cysteine-type peptidase activity; C:cytoplasm	15	15	110570000	89659050	111790000	97736020	94244950	93204980	141650000	114240000	74968960	77015050	95801950	97248940	98564020	86932950	120360000
WP_005687137.1_2103	chaperonin GroEL	0.0352745	0.0662814	0.197016	0	0	P:protein refolding; F:ATP binding; F:unfolded protein binding; C:cytoplasm	48	48	6067099000	6781900000	6087797000	8183598000	7047900000	7471505000	7048402000	5411000000	6050694000	6099607000	5940297000	6060701000	5304400000	5281602000	6557108000
WP_014569644.1_1337	DNA-binding response regulator	0.173162	0.247878	0.194876	0	0	P:phosphorelay signal transduction system; P:regulation of transcription, DNA-templated; F:DNA binding	7	7	19684000	21025990	19053990	23662000	16500990	20071990	11954000	22251010	14970000	17742000	15482000	16422990	17826010	18972000	16464990
WP_014569725.1_1645	TIGR00730 family Rossman fold protein	0.169215	0.24322	0.194421	0	0	P:cytokinin biosynthetic process; F:hydrolase activity	7	7	30652010	36677000	36149000	44643990	26324000	30927020	37896020	48610010	35023990	33088010	29154990	33981980	26988980	29282000	35674980
WP_005687169.1_1905	glucose-1-phosphate adenylyltransferase	0.483516	0.569893	0.19334	0	0	P:glycogen biosynthetic process; F:ATP binding; F:glucose-1-phosphate adenylyltransferase activity	13	13	48035990	52448000	34530010	21969000	31782980	17755000	27479000	35463980	38927980	39453980	29568980	14922990	40468020	28310000	14557000
WP_014570222.1_2708	transcriptional regulator	0.221815	0.300374	0.191563	0	0	F:DNA binding	9	9	81810990	91807970	95798020	88543980	71308000	75719020	47964980	95759020	79392020	78198950	68670990	71849960	67924980	61658980	69347030
WP_005688163.1_2473	recombinase RecA	0.142869	0.212006	0.186664	0	0	P:DNA repair; P:DNA recombination; P:SOS response; F:damaged DNA binding; F:single-stranded DNA binding; F:ATP binding; F:ATP-dependent activity, acting on DNA; C:cytoplasm	14	12	284249900	250780100	265510200	230169900	320630000	251360000	384290000	302770000	204880100	251800100	317720100	230440000	277899800	216359900	261280000
WP_014569656.1_1382	peptidase M13	0.314243	0.40151	0.184984	0	0	P:proteolysis; F:metalloendopeptidase activity; F:metal ion binding	31	31	260730000	217340100	263660100	281430000	263500100	243379900	342880000	472210100	189820100	218290100	260140100	250769900	291660100	281209900	313159900
WP_005687550.1_51	bifunctional 4-hydroxy-2-oxoglutarate aldolase/2-dehydro-3-deoxy-phosphogluconate aldolase	0.116647	0.179417	0.179846	0	0	F:lyase activity	8	8	168300000	158490000	154550000	153890000	176079900	157699900	242110000	211060000	170950000	174060000	159899900	154129900	159189900	138750000	141579900
WP_029943890.1_711	preprotein translocase subunit YajC	0.494916	0.579825	0.177985	0	0	C:plasma membrane; C:integral component of membrane	5	5	117160000	112090000	111260100	84099950	113260100	225230100	131480000	67150050	115320000	169340100	124840100	126600100	40184020	57191020	110370000
WP_005688281.1_1875	MULTISPECIES: hypothetical protein	0.171027	0.245223	0.176459	0	0	C:integral component of membrane	5	5	47881030	43133990	46505000	49424970	49433990	46208000	72658960	61486970	36604000	40885000	54377000	47794010	50448980	48519990	44032020
WP_014568968.1_165	sulfur reduction protein DsrE	0.283148	0.369187	0.17608	0	0		3	3	15813000	13953000	11031000	12632000	11396000	9571599	15832000	13236010	15349000	16566000	11762010	11430990	8833399	7769504	8418995
WP_005687502.1_1342	fumarylacetoacetate hydrolase family protein	0.478523	0.56629	0.175747	0	0	F:hydrolase activity	4	4	10102000	5812702	4016400	9170401	7314598	5735200	9692202	6608797	8441698	8788296	4423098	5822801	5804700	6109398	5889804
WP_005685401.1_1736	sugar phosphate isomerase	0.35975	0.448729	0.175021	0	0	F:isomerase activity	9	9	49784020	63280030	60119970	50073010	64424020	45899010	79434020	90310030	32696980	46401020	64885000	45626990	60531030	53751010	86201970
WP_005684294.1_1508	molecular chaperone DnaJ	0.319029	0.406606	0.174278	0	0	P:DNA replication; P:protein folding; P:response to heat; F:ATP binding; F:zinc ion binding; F:heat shock protein binding; F:unfolded protein binding; C:cytoplasm	17	17	88806000	88403030	100220100	66825020	93128980	70281000	141540100	86404950	60021970	69791000	103700000	80104960	85233950	91233960	80330960
WP_014569401.1_918	class I SAM-dependent methyltransferase	0.066602	0.113482	0.171838	0	0	P:DNA methylation on adenine; F:DNA binding; F:N-methyltransferase activity; F:site-specific DNA-methyltransferase (adenine-specific) activity	19	19	151230000	156100000	196050000	208350000	163710000	203510100	182860100	200880000	146480100	154520000	147460000	176040100	151280000	184390000	175970000
WP_005712651.1_745	Proline dipeptidase	0.0968736	0.153719	0.166647	0	0	P:proteolysis; F:aminopeptidase activity; F:proline dipeptidase activity	15	15	278750200	271510000	277000000	274180000	296070000	228420100	351809900	360310000	241020000	283189800	267799900	231930000	266800100	255110000	276770100
WP_014570033.1_2180	LLM class flavin-dependent oxidoreductase	0.145282	0.214801	0.165024	0	0	F:oxidoreductase activity, acting on paired donors, with incorporation or reduction of molecular oxygen	5	5	1314138	1615580	1526500	1726501	1206719	1393700	1804101	1788999	1405130	1386400	1113887	1372300	1221200	1534500	1625300
WP_014569730.1_1661	DNA-formamidopyrimidine glycosylase	0.468573	0.556014	0.16457	0	0	P:base-excision repair; F:damaged DNA binding; F:zinc ion binding; F:oxidized purine nucleobase lesion DNA N-glycosylase activity; F:class I DNA-(apurinic or apyrimidinic site) endonuclease activity	10	10	32594000	31678020	35042980	26243010	31081010	26884000	48999980	58818970	28230990	29301980	40123020	32336000	33694020	30146990	33609000
WP_005717289.1_2461	aldo/keto reductase	0.284252	0.370351	0.16362	0	0	F:D-threo-aldose 1-dehydrogenase activity	19	19	204779900	232720000	247569900	229070000	201520000	225870000	235599900	401660100	224950000	188970000	213340000	241929900	242190100	220670100	213749900
WP_005687409.1_154	lactate dehydrogenase	0.17537	0.250019	0.161751	0	0	F:oxidoreductase activity, acting on the CH-OH group of donors, NAD or NADP as acceptor; F:NAD binding	18	18	759250100	886660400	895319500	852410500	812559700	855810500	943470500	1295300000	703049700	731500400	930520500	849249700	795600300	726659700	974069400
WP_005684501.1_835	phosphate ABC transporter ATP-binding protein	0.176435	0.250926	0.161633	0	0	P:phosphate ion transmembrane transport; F:inorganic phosphate transmembrane transporter activity; F:ATP binding; F:ATPase-coupled phosphate ion transmembrane transporter activity; F:hydrolase activity; C:plasma membrane	7	7	20715990	18924000	19674010	15747990	25843990	18761010	19548010	25845010	15518010	17087000	21622010	17793000	18772000	17737010	20591010
WP_005685460.1_1691	adaptor protein MecA	0.206083	0.28278	0.159701	0	0	F:protein-macromolecule adaptor activity	8	8	58353000	69476980	61518030	60087000	49977970	39392000	54057020	61568960	53416990	48264020	60141040	58752990	47376970	40842000	47165980
WP_014569722.1_1642	ring-cleaving dioxygenase	0.445814	0.53516	0.158563	0	0	F:dioxygenase activity	3	3	7833099	8510199	8993305	5869003	6494903	5856501	7482697	13022990	6668796	6256297	8684794	5405303	8034701	8504103	6666504
WP_014569319.1_756	bifunctional metallophosphatase/5'-nucleotidase	0.366017	0.455898	0.157822	0	0	P:nucleotide catabolic process; F:nucleotide binding; F:hydrolase activity, acting on ester bonds; F:metal ion binding	9	9	15200010	14398990	15646000	15521000	11719000	11576000	12031990	22473010	10012000	9606894	12197010	11766000	19246000	16225000	13942010
WP_014569078.1_409	phosphopentomutase	0.369575	0.459677	0.157381	0	0	P:nucleotide metabolic process; P:cellular metabolic compound salvage; F:magnesium ion binding; F:phosphopentomutase activity; C:cytoplasm	7	7	11206000	10286000	11899000	11850990	9063202	9099605	14858990	16485990	7013203	7908195	16083000	11886000	7628997	6535404	17283000
WP_014568912.1_61	FMN-binding protein	0.300989	0.38898	0.155443	0	0		6	6	115429900	96949060	141370100	140100000	110590000	125330100	90574040	169130000	131970100	121600100	100810000	115370000	97526020	116090000	93988010
WP_014568952.1_110	diaminopimelate epimerase	0.1769	0.251181	0.150014	0	0	P:lysine biosynthetic process via diaminopimelate; F:diaminopimelate epimerase activity; C:cytoplasm	13	13	50265030	53748030	57599020	61967970	44334020	43659010	50127990	70404960	48610970	47172030	43406000	54096990	47882990	45692970	53890980
WP_005684323.1_1529	Ribosome recycling factor	0.321689	0.409402	0.149232	0	0	P:translational termination; C:cytoplasm	13	13	838500400	800100200	731749900	1100600000	717350100	741860000	994959400	938609700	917800500	995439600	852950500	935459400	509349900	543149900	661430300
WP_014569338.1_795	GTP pyrophosphokinase	0.456742	0.545665	0.148905	0	0	P:tRNA processing; P:guanosine tetraphosphate biosynthetic process; F:metal ion binding	6	6	7085702	9255198	8227100	5499101	7446597	4230403	7811196	8620596	6007803	6610204	9860000	6749102	7327898	5907998	3449000
WP_014569910.1_1985	cyclopropane-fatty-acyl-phospholipid synthase	0.255454	0.337338	0.148282	0	0	P:lipid biosynthetic process; P:methylation; F:cyclopropane-fatty-acyl-phospholipid synthase activity	12	12	121889900	132650000	131169900	122610000	114280000	103850000	159910100	169500000	90566980	101730000	126910100	115610000	152370100	111039900	135409900
WP_014569372.1_852	uridine diphosphate-N-acetylglucosamine-binding protein YvcK	0.52113	0.602199	0.146873	0	0	P:regulation of cell shape; F:LPPG:FO 2-phospho-L-lactate transferase activity; C:cytoplasm	5	5	27416990	26151980	30311000	22401990	26219010	22836010	44595020	46187970	20605990	24977000	33823980	25612990	31516980	24307000	33666010
WP_005685982.1_1825	ABC transporter ATP-binding protein	0.424622	0.515004	0.146197	0	0	P:peptide transport; F:ATP binding	9	9	8555696	5774496	6712502	7413405	8593400	4566200	10062000	6202797	6395499	6556303	6055000	6361498	4570899	3038499	12787010
WP_005685988.1_1819	helix-turn-helix domain-containing protein	0.544901	0.621378	0.144205	0	0	F:DNA binding	8	8	12243000	19303000	19031010	8333505	17946990	15935000	23397000	14412990	11671000	19552010	15697010	11983000	23275010	7617900	13610990
WP_005684097.1_645	ABC transporter substrate-binding protein	0.235182	0.313622	0.141971	0	0		23	23	1495700000	1416700000	1876599000	1330900000	1636101000	1582900000	1836601000	1461901000	1122000000	1215600000	1385000000	1465200000	1368600000	1353500000	2111499000
WP_005684249.1_513	amino acid transporter	0.437008	0.526389	0.139974	0	0	P:transmembrane transport; F:transmembrane transporter activity; C:integral component of membrane	3	3	4668402	4284301	4938703	4067302	3204902	3057099	6093902	4018402	3028301	3354800	4736501	4927303	4836801	513430	5866497
WP_015764902.1_962	1,4-beta-N-acetylmuramidase	0.876622	0.910315	0.135331	0	0	P:peptidoglycan catabolic process; P:cell wall macromolecule catabolic process; F:lysozyme activity; C:integral component of membrane	3	3	313690	487570	1157327	349938	751094	1032073	781826	1388155	608680	1089957	440870	458160	874480	1043924	472310
WP_005685994.1_1815	ABC transporter permease	0.506949	0.590699	0.130862	0	0	C:integral component of membrane	4	4	3399601	2949301	3176702	2214399	2673701	2647300	3485198	5110998	1880501	3337702	2943399	2410299	4119901	2693801	3117699
WP_005685334.1_257	3D-(3,5/4)-trihydroxycyclohexane-1,2-dione acylhydrolase (decyclizing)	0.377907	0.467061	0.128805	0	0	P:inositol catabolic process; F:magnesium ion binding; F:thiamine pyrophosphate binding; F:3D-(3,5/4)-trihydroxycyclohexane-1,2-dione hydrolase activity	4	4	1682175	1695300	1660301	1369000	1209600	1271400	885870	1636400	447778	589310	1097800	1401999	2987698	1058875	1547601
WP_005710088.1_1211	toxic anion resistance protein	0.466139	0.5535	0.127591	0	0		26	26	210420000	222700000	211460000	192490000	194690000	178660000	296270100	348720200	217760000	220209900	225239900	201900000	211270000	197130100	212560100
WP_014569368.1_847	hydrolase	0.538993	0.61589	0.127583	0	0	F:hydrolase activity	10	10	55111970	64974960	63562010	83654060	51560000	84957980	60922010	36712020	81546970	49628020	53839980	50751020	45511980	71362040	48997010
WP_005692061.1_764	S1 RNA-binding domain-containing protein	0.52122	0.602199	0.123281	0	0	F:rRNA binding	2	2	4590199	5334501	5815900	3663000	5835903	4406703	7966098	6653904	3529499	5084000	6483004	5697797	5048401	3365502	6352404
WP_014569261.1_643	glycoside hydrolase family 3 C-terminal domain-containing protein	0.480499	0.567381	0.12222	0	0	P:carbohydrate metabolic process; F:beta-glucosidase activity; F:scopolin beta-glucosidase activity	20	20	37967980	29416020	27660010	26524000	29664010	23303990	45800020	38021020	21848010	27142990	29778000	29704000	31088000	27277000	40861980
WP_005715717.1_1239	cell division protein FtsW	0.40184	0.492479	0.121298	0	0	P:cell division; C:integral component of membrane	2	2	3093900	2887901	2530101	3000301	2549000	2886401	4343597	3643400	2382801	3416998	3724101	2399299	3098300	2892999	2143901
WP_005698625.1_2172	metallophosphoesterase	0.967308	0.97435	0.120851	0	0		3	3	1614101	2526501	1128000	2270199	1342774	605502	2000301	3665800	1577000	1206999	1150100	1244101	2265501	2557500	2192400
WP_014569415.1_936	zinc-ribbon domain-containing protein	0.15741	0.229637	0.120521	0	0	C:integral component of membrane	10	10	35340980	25849010	27630000	27743990	26116020	27440010	28568000	31804000	23682000	24315000	30671990	25130990	26602000	24683000	30431980
WP_005715191.1_697	alpha/beta hydrolase	0.396143	0.486516	0.120027	0	0	F:hydrolase activity; C:integral component of membrane	13	13	147190000	125190000	142389900	110160000	136990000	138249900	189139900	110980100	94867000	103380000	137700000	115040100	147630000	134550000	152730100
WP_005685655.1_1260	ATP-dependent protease ATP-binding subunit ClpX	0.465139	0.553062	0.118362	0	0	P:protein folding; P:proteolysis; F:ATP binding; F:peptidase activity; F:zinc ion binding; F:protein dimerization activity; F:unfolded protein binding	19	19	192510100	162359900	185110100	151580000	195410000	155140000	234630100	283740000	140310000	202490000	179110100	185730000	193899900	175650000	180680000
WP_005687035.1_118	50S ribosomal protein L9	0.512835	0.594821	0.116387	0	0	P:translation; F:structural constituent of ribosome; F:rRNA binding; C:ribosome	13	13	468030300	448509800	487670000	457250000	585489700	450289900	858649500	527400400	538659700	598560300	620310000	450899900	330330200	357399900	561240200
WP_005685031.1_2656	aldo/keto reductase	0.123778	0.188569	0.115111	0	0	F:D-threo-aldose 1-dehydrogenase activity	18	18	224559900	213690000	208389900	206619900	206370100	193800000	273329900	224490100	230410100	189039900	185440000	192809900	219570000	198410000	199150000
WP_014568951.1_109	aspartate kinase	0.44405	0.533407	0.114329	0	0	P:threonine biosynthetic process; P:lysine biosynthetic process via diaminopimelate; P:phosphorylation; F:aspartate kinase activity; F:ATP binding	12	12	36261000	31837990	32044990	33215990	32576990	27622990	45135980	46422010	21150000	29274990	32769990	30250990	41840020	36122010	39063000
WP_005684485.1_821	Ribosomal subunit interface protein	0.413612	0.502694	0.114309	0	0	P:regulation of translation; C:cytoplasm	12	12	596530000	599969800	594460200	549250200	536419700	646980000	542179900	932969400	810859800	518449700	507259900	600540400	527010000	595249900	481359900
WP_005686102.1_2203	ABC transporter ATP-binding protein	0.85651	0.89528	0.111887	0	0	F:ATP binding	5	5	9583806	3850498	5254802	3297399	4210399	4048103	10325000	4672903	4326701	3764201	3291501	8143105	5518999	4882998	6705903
WP_005684297.1_1511	heat-inducible transcriptional repressor HrcA	0.231993	0.310767	0.111654	0	0	P:negative regulation of transcription, DNA-templated; F:DNA binding	10	10	29123010	29051980	28794980	29433020	23471020	29164010	29308990	33190000	23895990	20658010	26120990	25766000	29710990	30490980	30863990
WP_005716239.1_1126	DUF2785 domain-containing protein	0.298085	0.385512	0.110759	0	0		7	7	55232030	46446010	53084000	42120020	43311990	49904020	53084980	62133020	38977000	38903020	43609970	50989030	55467000	47364000	53133010
WP_005684556.1_880	MULTISPECIES: hypothetical protein	0.925565	0.944949	0.10965	0	0		4	4	3533253	1373507	2035782	251899	1251054	835320	956246	595023	1038700	810540	634020	902810	885299	3840803	672230
WP_048653163.1_1740	acetylornithine deacetylase	0.116582	0.179417	0.10642	0	0	P:lysine biosynthetic process via diaminopimelate; F:succinyl-diaminopimelate desuccinylase activity	9	9	42223000	43888990	35551020	41905020	40006020	36662020	42239980	43193000	35232980	40983010	34152000	33860000	39561990	42616980	38289990
WP_014570041.1_2191	GntR family transcriptional regulator	0.742364	0.798804	0.105278	0	0	P:regulation of transcription, DNA-templated; F:DNA-binding transcription factor activity	4	4	2645299	3271688	2163499	4059701	2598693	2490301	1171790	1089597	3716802	2934998	2208400	2756101	1284900	877662	2075201
WP_014569383.1_887	exonuclease	0.337942	0.425153	0.105158	0	0	P:DNA replication; P:DNA biosynthetic process; P:nucleic acid phosphodiester bond hydrolysis; F:DNA binding; F:DNA-directed DNA polymerase activity; F:exonuclease activity	7	7	18853000	25544010	16917000	19447990	20958990	19493010	22044000	21350000	18519990	16781010	15432000	16403010	18860010	23620000	24291000
WP_005685395.1_1744	SprT family protein	0.64052	0.710115	0.104776	0	0	C:cytoplasm	3	3	2747901	3118202	3053799	2853101	1615200	2049901	1044401	1585799	1792899	508980	1847700	3204101	2262499	2851001	2235099
WP_005685595.1_1212	MFS transporter	0.440128	0.529784	0.104097	0	0	C:integral component of membrane	11	11	59238980	72225010	68191040	60219010	67953990	54746040	94738030	84316040	64283040	65992020	82477040	62451980	61345040	59404000	61261960
WP_029943998.1_1626	HAMP domain-containing protein	0.446274	0.535346	0.103468	0	0	P:phosphorelay signal transduction system; P:peptidyl-histidine phosphorylation; F:phosphorelay sensor kinase activity; C:integral component of membrane	9	9	9033905	14336010	11540000	9862203	11180990	8175099	11844990	11715000	7324498	10375000	10523010	9757606	12043010	10238000	11156000
WP_005686501.1_2481	GntR family transcriptional regulator	0.849504	0.890077	0.102947	0	0	P:regulation of transcription, DNA-templated; F:DNA binding; F:DNA-binding transcription factor activity	8	8	7946302	10687000	6737503	11233000	13363010	13146000	20032010	34718010	15225990	15926000	14852000	8538295	15782010	11834010	13869000
WP_005713641.1_775	methionine adenosyltransferase	0.396024	0.486516	0.10249	0	0	P:S-adenosylmethionine biosynthetic process; P:one-carbon metabolic process; F:magnesium ion binding; F:methionine adenosyltransferase activity; F:ATP binding; C:cytoplasm	21	21	481010000	407890100	516009900	471659800	426160200	427280000	409780300	619750100	323760000	353930200	446550200	428329800	480170000	476889800	554380400
WP_014568998.1_278	metallophosphoesterase family protein	0.824009	0.867507	0.100312	0	0	F:hydrolase activity	2	2	459295	1532082	1490819	668906	1039200	1364101	1083132	1544900	1664424	664865	1122500	980372	628492	1134200	1300101
WP_015765071.1_2419	proline iminopeptidase	0.390818	0.480985	0.0993336	0	0	P:proteolysis; F:aminopeptidase activity; C:envelope	16	16	339300000	366869900	349680000	405819800	341250100	291410000	476040000	366830100	256600000	326710100	365019800	303039900	390779700	397299800	359600000
WP_005687078.1_2138	50S ribosomal protein L10	0.527715	0.608102	0.0992888	0	0	P:translation; F:structural constituent of ribosome; F:large ribosomal subunit rRNA binding; C:large ribosomal subunit	14	14	3977802000	4545798000	4057500000	6136296000	3890302000	5005606000	4050800000	2922201000	6112507000	5122104000	3287400000	4723705000	2819600000	3364300000	2820700000
WP_076638835.1_2206	CBS domain-containing protein	0.784456	0.833411	0.0984423	0	0		8	8	10249010	8924797	7859800	1277616	8098796	6738100	13101000	12333000	6175500	7647396	8306500	7268596	9837500	6584700	10231000
WP_005685692.1_1	Chromosomal replication initiator protein DnaA	0.246298	0.326722	0.0984266	0	0	P:DNA replication initiation; P:regulation of DNA replication; F:DNA replication origin binding; F:ATP binding; C:cytoplasm	19	19	101130100	92347000	100060000	81025980	93440020	81184990	77044980	105760000	80528960	80727980	81918030	80839050	93858000	80390030	99992030
WP_014569933.1_2018	glycine/betaine ABC transporter	0.436778	0.526389	0.0976512	0	0	P:transmembrane transport; F:transmembrane transporter activity; C:ATP-binding cassette (ABC) transporter complex	7	7	8776696	7313100	6559000	6601296	8839404	5487299	6989904	6942703	5234700	5509798	7319000	6105998	6641398	7429300	8787204
WP_005684432.1_1620	phenylalanine--tRNA ligase subunit alpha	0.340227	0.427569	0.0971179	0	0	P:phenylalanyl-tRNA aminoacylation; F:tRNA binding; F:magnesium ion binding; F:phenylalanine-tRNA ligase activity; F:ATP binding; C:cytoplasm	17	17	155619900	159020000	177080000	121880000	163330000	134129900	194150000	155480100	127380100	136010100	154200000	145810000	167490000	150700100	149700000
WP_005689833.1_1696	bacitracin ABC transporter ATP-binding protein	0.565142	0.641542	0.0967109	0	0	F:ATP binding	7	7	19626000	13552010	16674000	10539000	11290010	11513000	14707000	15886990	12308000	13338000	13199000	13356000	13829000	13058010	14020990
WP_014569844.1_1902	glycogen/starch/alpha-glucan phosphorylase	0.491154	0.575801	0.0959161	0	0	P:carbohydrate metabolic process; F:glycogen phosphorylase activity; F:pyridoxal phosphate binding; F:linear malto-oligosaccharide phosphorylase activity; F:SHG alpha-glucan phosphorylase activity	19	19	27455000	25455010	30853990	26121990	24116000	25534990	32502000	42590000	25250010	25862000	25614010	27720010	31463980	30896000	25289000
WP_014569419.1_941	DNA ligase	0.459289	0.548335	0.0941098	0	0	P:DNA replication; P:DNA ligation; P:DNA repair; F:DNA binding; F:DNA ligase (NAD+) activity; F:metal ion binding	33	33	113430000	108379900	121570000	99230060	101630000	87179020	127970000	149190100	88277020	87674990	121980100	106800000	110800000	101060000	128210000
WP_005685619.1_1229	peptide deformylase	0.535353	0.61368	0.0927216	0	0	P:translation; F:peptide deformylase activity; F:metal ion binding	12	12	240949900	195389900	211010100	180210000	170210000	181260000	286130100	255880100	226310000	217840100	234879900	194350100	186030100	136800000	215960100
WP_005713716.1_946	diacylglycerol kinase	0.329194	0.415936	0.0903768	0	0	P:phosphorylation; F:NAD+ kinase activity; F:diacylglycerol kinase activity	13	13	81839980	84055040	89343000	80017950	78288020	74116020	100820000	100430000	68553980	68714030	86477980	78562980	94590980	79296980	89995970
WP_014569361.1_830	histidine kinase	0.595112	0.669073	0.0902272	0	0	P:phosphorelay signal transduction system; P:peptidyl-histidine phosphorylation; F:phosphorelay sensor kinase activity; C:integral component of membrane	15	15	31819010	27477990	28730980	23669010	26556990	26329020	47360000	32942000	21185990	23015990	33406990	25322990	30749990	35523010	32078990
WP_005692849.1_1889	amino acid ABC transporter ATP-binding protein	0.738048	0.795623	0.0894657	0	0	P:amino acid transmembrane transport; F:ATP binding; F:ABC-type amino acid transporter activity	8	8	26347990	23130010	30275000	26359000	26390000	26615020	11755000	22677990	22129000	20545000	23527990	21656000	21998990	19477010	29839010
WP_005687927.1_2566	peptidase M20	0.407721	0.497602	0.0894607	0	0	P:proteolysis; F:zinc ion binding; F:dipeptidase activity	15	15	19009000	16038010	20794990	19552990	14398990	19280990	14096010	18465010	14853000	14430990	18908990	18130000	15000000	15739000	19418010
WP_014569775.1_1724	hypothetical protein	0.486421	0.571401	0.0865564	0	0		6	6	47735970	40877010	37073000	41349020	39469000	45874010	44927010	27998010	41904020	42198000	45033990	37893010	31959990	32216990	36858990
WP_005687299.1_1864	histidine phosphatase family protein	0.846545	0.887507	0.0831831	0	0	F:catalytic activity	10	10	108220000	85946950	99820980	77718970	109810000	74689980	176480000	151950000	82329960	105320000	118140000	87129020	123330000	102789900	111650000
WP_014569599.1_1221	tetratricopeptide repeat protein	0.725732	0.784757	0.0827415	0	0		5	5	12718990	11035010	12729990	12712000	14416000	8944902	20875010	15665000	12568000	15815010	13416010	13752000	13711990	10321000	10555000
WP_005684969.1_2606	PTS mannose transporter subunit IIAB	0.427962	0.51834	0.0816773	0	0	P:phosphoenolpyruvate-dependent sugar phosphotransferase system; P:phosphorylation; P:carbohydrate transmembrane transport; F:protein-N(PI)-phosphohistidine-sugar phosphotransferase activity; F:kinase activity; F:D-glucosamine PTS permease activity; C:cytoplasm	9	9	28431000	28833000	23270000	27963020	23874010	24819000	19561010	26476010	25512990	24225000	23008990	20157010	26566990	29216990	19348000
WP_014569622.1_1273	short-chain dehydrogenase	0.68432	0.751082	0.0807026	0	0	F:oxidoreductase activity	8	8	24160990	29631010	37764980	28684980	27704000	27927000	42725010	44961000	29193020	32375020	28730980	32227000	27248990	34153000	34140000
WP_005684975.1_2610	bifunctional oligoribonuclease/PAP phosphatase NrnA	0.48588	0.571401	0.0771821	0	0	F:nucleic acid binding	9	9	20025000	21130990	19813010	17643990	16866000	18361010	27766990	21670000	18327010	16857990	20230000	19647010	20360990	21729010	18273010
WP_014570190.1_2625	23S rRNA (pseudouridine(1915)-N(3))-methyltransferase RlmH	0.723045	0.782333	0.0763651	0	0	P:rRNA methylation; F:rRNA (pseudouridine-N3-)-methyltransferase activity; C:cytoplasm	7	7	12101010	10681000	14443000	9105297	14650990	9528898	18528000	13955010	9609905	13695000	13569000	12467990	12316010	9433995	14381000
WP_014569250.1_631	DNA repair protein	0.661636	0.728464	0.0752259	0	0	P:nucleic acid phosphodiester bond hydrolysis; F:exonuclease activity	40	40	65738010	58383020	61062960	48673990	66470980	47207030	86257030	78824960	46450000	58971040	66959980	54093980	66909000	60304980	72062960
WP_015764878.1_704	vitamin B12 independent methionine synthase	0.448192	0.536913	0.0750443	0	0	P:methionine biosynthetic process; F:5-methyltetrahydropteroyltriglutamate-homocysteine S-methyltransferase activity; F:zinc ion binding	11	11	32660990	37617980	38403000	37450000	32997010	33625000	28959990	29438000	25126000	27323010	37978020	33116010	32035000	28966000	40688030
WP_005686521.1_2491	MarR family transcriptional regulator	0.733924	0.792151	0.0748305	0	0	P:regulation of transcription, DNA-templated; F:DNA-binding transcription factor activity	3	3	401990	680850	659670	648150	276920	1120929	607542	375880	678900	195570	324490	603000	437930	655695	1068801
WP_005686490.1_1267	PTS fructose transporter subunit IIC	0.552928	0.629714	0.0742872	0	0	P:phosphoenolpyruvate-dependent sugar phosphotransferase system; P:fructose transmembrane transport; P:proton transmembrane transport; F:carbohydrate:proton symporter activity; F:protein-N(PI)-phosphohistidine-fructose phosphotransferase system transporter activity; F:D-glucosamine PTS permease activity; C:plasma membrane; C:integral component of membrane	19	19	752440100	665720300	700210300	586739600	833080400	697389800	991259400	730879700	480420200	592100100	902340000	736110500	648380000	647229800	944789900
WP_005688088.1_2146	glycosyl transferase family 1	0.584455	0.66005	0.0741792	0	0	F:poly(glycerol-phosphate) alpha-glucosyltransferase activity	11	11	15663010	15400000	14448000	10552000	13750010	13658000	15458990	20381000	10633990	11476000	14477010	11654000	18190000	14004000	18730000
WP_014569750.1_1694	[locus_tag=LGG_RS08645] [protein=hypothetical protein] [protein_id=WP_014569750.1] [location=1822589..1823092] [gbkey=CDS]	0.603843	0.677586	0.0738458	0	0		6	6	74586960	53588030	77222020	72046960	77419000	73195990	91219000	101910000	97711990	70317980	82340960	85969000	59499960	60273010	60304980
WP_014569420.1_944	Asp-tRNA(Asn)/Glu-tRNA(Gln) amidotransferase subunit GatA	0.461736	0.549898	0.0733523	0	0	P:translation; F:ATP binding; F:transferase activity; F:glutaminyl-tRNA synthase (glutamine-hydrolyzing) activity; C:glutamyl-tRNA(Gln) amidotransferase complex	19	19	447900100	425670300	502260300	390919800	375669800	336519900	452770200	491099800	368069800	342130100	399899900	417040000	418920000	413299900	487130000
WP_014569992.1_2098	septum formation protein Maf	0.536695	0.614416	0.0712777	0	0	P:nucleotide metabolic process; F:NADH pyrophosphatase activity; F:dTTP diphosphatase activity; F:UTP diphosphatase activity; C:cytoplasm	6	6	29941990	35337010	37238000	27456020	23930010	23800990	26188000	30109980	30467010	7579605	32007010	42268020	22079990	23914010	36565980
WP_014570121.1_2301	MerR family transcriptional regulator	0.514676	0.596209	0.0698667	0	0	P:regulation of transcription, DNA-templated; F:DNA binding	11	11	58440010	68617990	64650040	53947000	65691960	52296980	74549000	65363020	75276050	78683980	57417010	61154020	46168980	51316000	49765990
WP_003567052.1_2104	co-chaperonin GroES	0.607483	0.680798	0.0689652	0	0	P:protein folding; F:ATP binding; C:cytoplasm	10	10	3313099000	3178302000	2473598000	3547401000	2697899000	2654000000	4809903000	4056400000	4109097000	5366105000	3063300000	3479999000	1980201000	2011500000	2287299000
WP_005691975.1_709	S-adenosylmethionine:tRNA ribosyltransferase-isomerase	0.407523	0.497602	0.0677275	0	0	P:queuosine biosynthetic process; F:S-adenosylmethionine:tRNA ribosyltransferase-isomerase activity; C:cytoplasm	19	19	281490000	294499900	302740000	268719900	281109900	278560100	308590100	361299800	236439900	242389900	295070000	261669900	315369900	322409800	311150100
WP_005685502.1_708	holliday junction DNA helicase RuvB	0.52602	0.606547	0.0662161	0	0	P:DNA repair; P:DNA recombination; P:SOS response; P:DNA duplex unwinding; F:DNA binding; F:ATP binding; F:four-way junction helicase activity; F:hydrolase activity	5	5	16924000	13346010	14699010	11014990	13619990	12604990	14142990	10867010	13075990	12028000	13951010	13549000	13537000	11149990	12317000
WP_005684531.1_860	phosphopyruvate hydratase	0.61641	0.689923	0.0657109	0	0	P:glycolytic process; F:magnesium ion binding; F:phosphopyruvate hydratase activity; C:phosphopyruvate hydratase complex; C:extracellular region; C:cell surface	31	31	4885696000	5514695000	5212400000	5169904000	5109497000	5321497000	3495501000	6511805000	4568402000	4297205000	5230804000	4536300000	5253398000	5549494000	5026802000
WP_014569123.1_468	FAD-dependent oxidoreductase	0.701425	0.763648	0.0650994	0	0	P:cell redox homeostasis; P:cellular oxidant detoxification; F:NADH peroxidase activity; F:flavin adenine dinucleotide binding	22	22	978179700	864000400	1484301000	752149600	1055300000	828590100	1236100000	1363201000	636720200	727210400	1143200000	862130200	1438999000	1315101000	1037700000
WP_005685414.1_1725	Cysteinyl-tRNA synthetase related protein	0.871344	0.905929	0.064931	0	0	F:aminoacyl-tRNA ligase activity	6	6	10244010	14118000	10363010	6500504	13626010	7211901	12976010	12942000	9015400	9287299	11744000	9203097	11759010	13480990	9105995
WP_005687739.1_2543	transcriptional regulator	0.940761	0.954908	0.0622534	0	0	P:regulation of transcription, DNA-templated	2	2	12450990	596400	3925699	2490126	5882201	590989	5457701	5461202	7973400	3521901	935427	1438944	12022990	3967702	1026083
WP_005691959.1_699	2,5-diketo-D-gluconic acid reductase	0.70289	0.763938	0.0613886	0	0	F:D-threo-aldose 1-dehydrogenase activity	16	16	466040300	437420300	504479700	505820100	458229700	507469900	311150100	618089900	443419900	407370000	412459900	450880200	522969800	513790000	442890200
WP_005687726.1_2536	2-dehydro-3-deoxyphosphooctonate aldolase	0.435806	0.526024	0.0613233	0	0	F:4-hydroxy-2-oxoglutarate aldolase activity	15	15	42870990	35147980	40137980	43206990	40127000	35585010	44587010	45373020	38056980	42510000	44826980	40471980	32984010	34649000	40749020
WP_014569067.1_390	PTS mannose transporter subunit IIAB	0.973894	0.978914	0.0609762	0	0	P:phosphoenolpyruvate-dependent sugar phosphotransferase system; P:carbohydrate transmembrane transport; F:protein-N(PI)-phosphohistidine-sugar phosphotransferase activity; F:D-glucosamine PTS permease activity; C:integral component of membrane	2	2	418642	1617996	1538085	323367	1168352	728987	1022156	1786737	1148299	1398500	1452131	1078100	516477	376356	1247342
WP_014569505.1_1070	alanine-phosphoribitol ligase	0.635772	0.706637	0.0602565	0	0	F:nucleotide binding; F:ligase activity	9	9	95800050	95226010	104330000	107959900	94196000	104090000	81471970	145120000	87142030	88802010	93281040	96030970	106290000	100090000	123390000
WP_014569427.1_956	polyphosphate kinase 2 family protein	0.669091	0.735749	0.0599263	0	0	P:polyphosphate metabolic process; P:phosphorylation; F:kinase activity; F:phosphotransferase activity, phosphate group as acceptor	8	8	5178702	6458700	4923500	5714499	4211101	4368199	3683498	4768501	5063903	4123002	4438997	5033300	4230302	5184299	4920201
WP_014569255.1_636	NAD(P)H-dependent oxidoreductase	0.860993	0.89836	0.0591127	0	0	F:oxidoreductase activity	7	7	21966990	32828010	20726010	22550990	12690990	18803990	15303000	12623000	26169000	20883010	13854000	20875010	16860000	22305000	11328000
WP_014569623.1_1275	ATP-dependent chaperone ClpB	0.631123	0.702806	0.0590797	0	0	P:response to heat; P:protein refolding; F:ATP binding; C:cytoplasm	39	38	280380200	234150100	286769800	275610100	249709900	240140000	295719900	384750000	218639900	221990000	275149900	283280100	292720100	283680000	311969800
WP_005685980.1_1827	diguanylate cyclase	0.899154	0.925956	0.0567116	0	0	P:transmembrane transport; C:plasma membrane; C:integral component of membrane	3	3	2317099	2724499	3245602	3408601	2612800	2037801	394601	562379	608989	1547300	1368099	2989101	2670500	1814252	3558600
WP_005685892.1_1393	DNA replication protein DnaD	0.78374	0.833411	0.0565926	0	0		8	8	35493020	37492010	41762980	51063030	30356000	44595020	48692980	58379010	44802980	42536990	44392020	44502030	40821000	37029990	38561980
WP_005687737.1_2542	transcriptional regulator	0.999582	0.999582	0.0533796	0	0		5	5	2389701	1361765	4582122	1841771	1684701	10198000	2085399	4539102	4313901	5560798	2540199	1350195	3553899	5970603	896018
WP_014569374.1_865	esterase	0.702997	0.763938	0.0518204	0	0	F:methyl indole-3-acetate esterase activity	3	3	2836099	3368302	3387402	2169999	2266700	2495300	4189400	2068700	3010800	3010999	2830001	2788199	951350	2899401	3740102
WP_005686633.1_2373	alanine racemase	0.593076	0.667638	0.0494006	0	0	P:D-alanine biosynthetic process; F:alanine racemase activity; F:pyridoxal phosphate binding	10	10	50271010	59404000	53523030	56597020	44739000	56087970	61715000	53914990	41770000	39046990	50050970	46753990	61767000	71273980	58208000
WP_014569259.1_642	NADH-flavin reductase	0.785208	0.833411	0.0481503	0	0		7	7	21588990	24337990	17036990	16033010	20949990	19832010	28609010	31872990	28357990	29925010	24573010	18666000	18061000	17229000	15739000
WP_005690971.1_2430	exopolyphosphatase	0.815304	0.85989	0.0477651	0	0	P:phosphorus metabolic process; F:exopolyphosphatase activity	12	12	70383000	69654020	86666940	65199040	80303030	72257010	107160000	115980000	61794040	86226020	99085980	85825000	80980990	70894960	80322040
WP_014569830.1_1868	amino acid permease	0.951824	0.962847	0.0461549	0	0	P:transmembrane transport; F:transmembrane transporter activity; C:integral component of membrane	4	4	2405801	515197	1947400	1594600	1994600	1831001	3105699	3757200	1919000	2799602	1091500	2143799	1924348	3505999	1150787
WP_005685735.1_2729	alpha/beta hydrolase	0.77863	0.829688	0.0453777	0	0	F:hydrolase activity	6	6	14473010	19182010	24138010	20484000	13409000	14281000	14011000	18082000	18574990	17776000	11888000	15802010	23381010	16794990	12845010
WP_005685796.1_981	phosphomevalonate kinase	0.637186	0.707085	0.0448384	0	0	P:phosphorylation; P:isopentenyl diphosphate biosynthetic process, mevalonate pathway; F:phosphomevalonate kinase activity; F:ATP binding	13	13	139149900	140300000	130840000	135250000	144220100	142149900	188090100	154030100	115339900	133680100	161580000	162420000	141040000	119010000	162770000
WP_005687764.1_2557	3-keto-L-gulonate-6-phosphate decarboxylase	0.883331	0.915509	0.0423567	0	0	P:'de novo' pyrimidine nucleobase biosynthetic process; F:orotidine-5'-phosphate decarboxylase activity; F:3-dehydro-L-gulonate-6-phosphate decarboxylase activity	4	4	1727101	663295	1832599	3344000	1460400	1001092	2193301	2865701	1274800	1780700	3366098	1861799	1326300	1687099	1522801
WP_005688668.1_813	XRE family transcriptional regulator	0.653882	0.721939	0.0404445	0	0	F:DNA binding; C:integral component of membrane	9	9	32168010	42175020	38370010	38479020	32703990	41263000	41084020	50691000	34000990	46943020	32444990	22134010	31591990	49388980	53146990
WP_005684389.1_1583	geranyl transferase	0.888472	0.917765	0.0393096	0	0	P:isoprenoid biosynthetic process; F:transferase activity	2	2	3308700	3475701	3381299	3809202	2932601	2192200	6787804	2692601	4015200	4049901	2918499	3634399	3200401	2996401	3520602
WP_005685557.1_752	Hypothetical protein LOCK900_0744	0.499786	0.58514	0.0384349	0	0		4	4	14925990	10950000	12499000	10985990	13095010	14645010	28164000	10447000	13711990	17368000	21502990	21608010	8953195	399084	15042990
WP_014570015.1_2140	hypothetical protein	0.948926	0.960972	0.0364432	0	0		6	6	6227604	4966701	6054200	5431801	6015703	4098302	11960010	6344397	5204097	5121902	6350700	6207998	6723897	5627099	8360398
WP_005685464.1_1687	MULTISPECIES: hypothetical protein	0.911133	0.935658	0.0355823	0	0		3	3	3792198	2957802	3448800	3607100	2534802	2876299	4131301	5861598	4362301	4188502	3190001	4431597	2831801	2567599	3364199
WP_014568950.1_108	diaminopimelate decarboxylase	0.831374	0.874213	0.0348065	0	0	P:lysine biosynthetic process via diaminopimelate; F:diaminopimelate decarboxylase activity; F:pyridoxal phosphate binding	4	4	26132010	26480000	28705010	25763000	25801010	31020010	16105000	21114990	28300980	15968000	23143990	23509990	27343000	28454010	25066020
WP_005685622.1_1231	pyruvate dehydrogenase (acetyl-transferring) E1 component subunit alpha	0.803254	0.849223	0.0343179	0	0	P:glycolytic process; F:pyruvate dehydrogenase (acetyl-transferring) activity	15	15	331689900	286180100	274070200	267820100	273880000	256889900	284599900	415640300	302710000	263270000	314770000	285120000	288650000	247359900	340870000
WP_005685734.1_2730	alpha/beta hydrolase	0.69297	0.756791	0.0314139	0	0	F:hydrolase activity	15	15	286629900	307549900	276840100	270050100	289950000	252670100	325219900	344430200	230880000	273130100	311849800	277119800	316700200	255830100	349309900
WP_005684281.1_1498	hypothetical protein N507_0312	0.618307	0.691165	0.0305894	0	0		5	5	2912001	1907943	1405871	1515871	904988	1249545	2847607	1110874	4835900	648793	1082200	1031500	1329900	1731335	1208900
WP_014569850.1_1913	ATP-dependent Clp protease ATP-binding subunit	0.739014	0.796175	0.0290366	0	0	P:proteolysis; F:ATP binding; F:peptidase activity	39	38	564210000	473459700	471100200	566069800	513139700	501560300	590680300	653549800	412620200	429820000	542750100	533239900	624699800	551129900	622230300
WP_014569073.1_401	LacI family transcriptional regulator	0.0852184	0.13848	0.0282097	0	0	P:regulation of transcription, DNA-templated; F:DNA binding	6	6	48368010	1532185	8466198	1275899	270003	1053044	390643	794557	1042296	9009395	7677402	9317997	12172010	9586898	4522701
WP_005685521.1_723	Holliday junction resolvase RuvX	0.483863	0.569919	0.0274357	0	0	P:rRNA 5'-end processing; P:nucleic acid phosphodiester bond hydrolysis; F:helicase activity; F:nuclease activity; C:cytoplasm	7	7	15502990	13808010	14674000	12611990	16545990	12163000	21768000	23821020	26505990	22781000	15075010	20186000	13637990	429629	13760010
WP_014569119.1_465	TetR family transcriptional regulator	0.850579	0.890672	0.0272728	0	0	F:DNA binding	3	3	1611941	1453571	630660	520281	1790400	1738799	2347601	2179199	2435799	645692	1798599	1419201	2062910	1784589	390513
WP_005688280.1_1876	dTDP-4-dehydrorhamnose reductase	0.987083	0.98958	0.0246647	0	0	P:dTDP-rhamnose biosynthetic process; F:dTDP-4-dehydrorhamnose reductase activity	12	12	322259800	325200100	315749900	274770000	320460100	294949900	444079900	523200100	296609900	335390000	355989900	344830200	372549900	318209900	402669800
WP_005687278.1_1870	GTPase HflX	0.883222	0.915509	0.0244243	0	0	F:GTPase activity; F:GTP binding; F:metal ion binding; C:cytoplasm	16	16	25395010	24798990	25434020	23592000	24408010	23185000	20536010	34828990	22734010	23607010	25062010	23895010	28812990	26505000	23320010
WP_014569578.1_1185	cell division inhibitor	0.996718	0.997856	0.0227271	0	0	P:cell morphogenesis; P:division septum assembly; P:regulation of cell septum assembly	7	7	23311010	33589010	33751000	33568010	33409990	28075000	47039010	46122980	30756010	32988980	43832980	31429020	31868980	31018990	38299000
WP_014569545.1_1147	LysR family transcriptional regulator	0.692604	0.756791	0.0225711	0	0	P:regulation of transcription, DNA-templated; F:DNA-binding transcription factor activity	4	4	1084478	2029601	1909601	1925600	1428200	1150600	1474101	1251801	598586	1504401	1066800	1057801	1765200	2652600	1910401
WP_005689005.1_1102	F0F1 ATP synthase subunit gamma	0.757356	0.812445	0.0201386	0	0	P:plasma membrane ATP synthesis coupled proton transport; F:ATP binding; F:hydrolase activity; F:proton-transporting ATP synthase activity, rotational mechanism; C:plasma membrane; C:proton-transporting ATP synthase complex, catalytic core F(1)	13	13	132760000	121490000	148210100	132640000	144149900	140510000	145310000	151030000	105990000	135560000	139750000	122910100	162339900	152880000	143620000
WP_005685009.1_2640	alpha/beta hydrolase	0.969102	0.975214	0.0187589	0	0	P:proteolysis; F:aminopeptidase activity	2	2	3007299	1568599	2473700	2289199	2446501	1949000	1812099	2635800	2123200	2310999	2081699	2449200	1987999	2420000	2330799
WP_014568999.1_279	oxidoreductase	0.884978	0.915764	0.0185909	0	0	F:oxidoreductase activity; F:NADP binding; F:NAD binding	7	7	55459000	47004010	54068030	52536000	47923020	43234990	49149020	67041020	53998020	44781010	44318020	52744990	54479030	51285010	58091980
WP_005684296.1_1510	nucleotide exchange factor GrpE	0.74538	0.801067	0.0184071	0	0	P:protein folding; P:regulation of catalytic activity; F:adenyl-nucleotide exchange factor activity; F:protein homodimerization activity; F:chaperone binding; C:cytoplasm	16	16	220140000	197190100	189059900	220350000	209300000	215260000	198369900	203390100	216720100	223080100	203189900	197080100	200369900	166099900	221550000
WP_005684350.1_1552	signal recognition particle-docking protein FtsY	0.788312	0.835944	0.0182819	0	0	P:SRP-dependent cotranslational protein targeting to membrane; P:cell division; F:GTPase activity; F:GTP binding; C:cytoplasm; C:intrinsic component of plasma membrane	20	20	225050000	214739900	223350100	218919900	240000000	250010100	191180100	273860100	175900000	205379900	209830000	204860100	300099900	258970000	232190100
WP_005684917.1_1092	Peptide chain release factor 1	0.840839	0.883108	0.0172967	0	0	P:translational termination; F:translation release factor activity, codon specific; C:cytoplasm	20	20	378940100	318459800	389159800	317720100	326350100	280590000	387400100	346009800	283250100	277849900	333850000	338500200	401540100	358559900	379380200
WP_005685272.1_206	XRE family transcriptional regulator	0.690678	0.75617	0.0155511	0	0	F:DNA binding	4	4	1291211	442581	438954	1804766	604921	981474	2046771	1246420	765770	1274200	3259383	276399	897220	788720	405179
WP_005684665.1_2078	MULTISPECIES: hypothetical protein	0.962282	0.970578	0.0136436	0	0		11	11	230160100	201969900	173560000	218750000	151400000	176720100	317250000	227030100	248659900	278440100	169240000	219730000	191420100	212570000	150700100
WP_014569385.1_890	UDP-N-acetylenolpyruvoylglucosamine reductase	0.983091	0.986806	0.0134	0	0	P:cell cycle; P:regulation of cell shape; P:peptidoglycan biosynthetic process; P:cell division; P:cell wall organization; F:UDP-N-acetylmuramate dehydrogenase activity; F:FAD binding; C:cytoplasm	11	11	44290020	44756980	46357000	39585010	43288010	39464980	66877960	49196020	41315030	40247980	45125000	49821030	53030970	49492000	45032980
WP_014569020.1_329	glycosyl transferase family 1	0.699571	0.762575	0.0121001	0	0	F:glycosyltransferase activity	12	12	20580990	22405010	20499990	16040000	21878010	4896101	31113990	9974605	15168010	14874990	27707000	18279000	19815990	14400000	17642990
WP_014569157.1_528	M1 family metallopeptidase	0.858583	0.896652	0.0103248	0	0	P:proteolysis; F:aminopeptidase activity; F:metallopeptidase activity; F:zinc ion binding	34	34	723210400	722290200	880059600	602870300	615910300	626130200	671409900	897999700	519460400	519900100	778429800	692380200	849589900	678759600	948060600
WP_005685738.1_2705	GMP synthase	0.92041	0.941328	0.00965408	0	0	P:glutamine metabolic process; F:transferase activity	2	2	842650	1289300	1587700	3370043	1703632	1495800	1708300	1147891	1236000	900641	1783700	2479499	1400700	1502399	2122501
WP_005704915.1_590	heavy metal-binding domain-containing protein	0.862385	0.898745	0.00799226	0	0		6	6	99024040	79375970	88385970	72980990	76500950	76918990	91367940	87710010	69767020	68249040	83052040	82428960	108710000	74565960	98209050
WP_014569797.1_1762	sulfate ABC transporter ATP-binding protein	0.856198	0.89528	0.00748187	0	0	F:ATP binding; C:plasma membrane; C:integral component of membrane	27	27	78076020	67372000	69038020	64282020	73581960	67088020	84212990	67948960	54409000	66990970	74197980	60219010	83475960	72823020	85446970
WP_005685238.1_2407	Ribonuclease M5	0.855921	0.89528	0.00712743	0	0	P:rRNA processing; P:RNA phosphodiester bond hydrolysis, endonucleolytic; F:rRNA binding; F:ribonuclease M5 activity; C:cytoplasm	10	10	26323000	33138000	31823010	37664010	27862020	29441000	32870000	31366010	38345010	37225990	26509000	30550020	25906010	23707000	35853000
WP_005684423.1_1611	iron-sulfur cluster biosynthesis protein	0.633035	0.704487	0.00600187	0	0		4	4	119380000	149760000	133310000	132470000	123409900	114820000	166250000	120540000	206619900	206510100	131890000	161630000	72114050	68821040	76011990
WP_005686176.1_2161	50S ribosomal protein L33	0.64794	0.716982	0.00494319	0	0	P:translation; F:structural constituent of ribosome; C:ribosome	3	3	94776990	76111950	62155040	63937990	72208020	54032020	119050000	75738040	104040000	155690100	95626060	61431960	46104020	34554990	41462000
WP_005684571.1_895	spermidine/putrescine ABC transporter permease	0.899055	0.925956	0.00487244	0	0	P:transmembrane transport; C:plasma membrane; C:integral component of membrane	4	4	12063990	12115000	19158010	8865597	17612000	12021010	24028000	14430000	12418000	13511010	15754990	14639010	16047000	10562000	21970010
WP_005685324.1_250	Aspartate racemase	0.964063	0.971816	0.00434263	0	0	P:nitrogen compound metabolic process; F:aspartate racemase activity	10	10	61947980	68478970	81401980	65258970	57710000	57572980	79893960	80543010	61525030	59495010	55247000	75231980	73334020	73489020	83931000
WP_014569532.1_1132	YueI family protein	0.685087	0.751455	0.00371668	0	0		4	4	19075010	11517000	10789000	13103010	10253000	8785996	5195799	7303196	10530010	11129990	11323000	10556000	11666000	9095600	10775000
WP_014570005.1_2122	DNA polymerase III subunit delta'	0.637384	0.707085	0.00126662	0	0	P:DNA replication; P:DNA biosynthetic process; P:nucleic acid phosphodiester bond hydrolysis; F:DNA-directed DNA polymerase activity; F:3'-5' exonuclease activity	9	9	6461903	15369000	8287600	2563302	6957699	4715102	7197404	10029010	6922503	6753297	9444902	5721401	9105406	8724601	7163996
WP_014569771.1_1718	ATP-dependent Clp protease ATP-binding subunit	0.932691	0.950565	0.00114048	0	0	P:proteolysis; F:ATP binding; F:peptidase activity	33	32	420790000	386389900	402329800	395290000	431220200	370519800	474970000	546330200	302330000	371929800	470820000	450880200	493669800	402160100	505199900
WP_014569390.1_901	TetR family transcriptional regulator	0.7739	0.825148	-0.000708468	0	0	F:DNA binding	5	5	2552500	4718102	5213297	5705501	3767701	3999798	4811500	7841098	4422502	5331900	4569600	5517000	4746700	5500802	3711400
WP_014569620.1_1268	1-phosphofructokinase	0.941807	0.955417	-0.00180559	0	0	P:lactose metabolic process; P:carbohydrate phosphorylation; P:D-tagatose 6-phosphate catabolic process; F:ATP binding; F:1-phosphofructokinase activity; F:tagatose-6-phosphate kinase activity	9	9	131990000	139600100	151550000	109540000	147740000	129079900	128720000	133980000	107689900	125180000	129810000	145849900	148740100	113540000	168540000
WP_014569433.1_966	DEAD/DEAH box helicase	0.989541	0.991236	-0.00288379	0	0	F:nucleic acid binding; F:helicase activity; F:ATP binding; F:hydrolase activity	19	19	53526990	52008020	60491030	45105020	54210970	50130970	58536980	61750020	45950980	47125030	53715990	54614970	62207000	56745970	61692980
WP_014569749.1_1693	MBL fold metallo-hydrolase	0.924851	0.944769	-0.00345304	0	0	F:hydrolase activity	9	9	54570000	61639990	71968040	59339000	65986000	70353050	86955020	82916980	62062990	64003030	71423960	84279040	65582020	60638040	77684040
WP_005684904.1_1103	F0F1 ATP synthase subunit beta	0.901743	0.927099	-0.00347769	0	0	P:ATP synthesis coupled proton transport; F:ATP binding; F:hydrolase activity; F:proton-transporting ATP synthase activity, rotational mechanism; F:proton-transporting ATPase activity, rotational mechanism; C:plasma membrane; C:proton-transporting ATP synthase complex, catalytic core F(1)	29	29	1831301000	2170099000	2513102000	2187599000	1821199000	1988701000	1383101000	2134099000	1815701000	1669700000	1823001000	2121300000	2143501000	2242599000	2243599000
WP_005686420.1_1303	MULTISPECIES: hypothetical protein	0.652222	0.720812	-0.0048111	0	0		10	10	189609900	165419900	164400000	144740000	206960000	169489900	325819800	416200000	208660100	249380000	275689900	220290000	197770000	202579900	210650000
WP_014569776.1_1726	recombination regulator RecX	0.956035	0.965942	-0.00571859	0	0	P:regulation of DNA repair; C:cytoplasm	5	5	11436000	11917000	10143000	9025405	10040000	8476199	9956503	10619000	9385800	9991896	9426004	8377403	10154000	11577990	12782000
WP_005684411.1_1600	ornithine decarboxylase	0.987324	0.98958	-0.00763094	0	0	F:ornithine decarboxylase activity	18	18	25396010	30712000	32876000	23885000	26779990	26930000	34809980	38218020	22139010	23342990	29594010	32304000	33142990	35715000	34530010
WP_005710882.1_103	dTDP-4-dehydrorhamnose 3,5-epimerase	0.760069	0.813911	-0.00764201	0	0	F:dTDP-4-dehydrorhamnose 3,5-epimerase activity	7	7	11809000	26298990	15412990	17896000	17822990	14028000	12039000	15375000	13960010	17439010	15716010	15825990	17403010	19370010	15239990
WP_014569560.1_1162	DUF2399 domain-containing protein	0.914724	0.937699	-0.00824077	0	0	F:DNA binding; C:chromosome	6	6	2872498	2828000	2853799	2576801	3147901	2358599	3447200	3210101	1892600	2684302	2695700	2682702	3233998	3878799	3431698
WP_005687389.1_76	glycine/betaine ABC transporter ATP-binding protein	0.95748	0.966845	-0.00839436	0	0	P:glycine betaine transport; F:ATP binding; C:membrane	20	20	137379900	118449900	142620000	122780000	135680000	107300000	162890100	158110000	111429900	119630000	151430000	132090000	137960000	128070000	174489900
WP_005685987.1_1820	alpha/beta hydrolase	0.648875	0.717565	-0.00843296	0	0	F:hydrolase activity; C:integral component of membrane	5	5	287020	3817202	3606699	6087902	2914347	5524700	2385900	2556202	4971701	6332598	2634100	3123500	2406599	2070501	2382899
WP_014569632.1_1300	tetratricopeptide repeat protein	0.893698	0.921528	-0.00916632	0	0		13	13	74881980	79012970	87998060	80497020	81668020	67031010	84606030	99808050	97987020	86069980	71455980	85124040	73960970	81339050	81284020
WP_005684794.1_1183	rod shape-determining protein MreC	0.870108	0.90518	-0.00953145	0	0	P:regulation of cell shape; C:integral component of membrane	14	14	96045950	82421010	96841970	81131980	93030040	76356970	97879940	105770000	79465010	103480000	96315020	92099980	93118020	87321020	90725050
WP_014569577.1_1180	HAD family hydrolase	0.939067	0.954338	-0.00994009	0	0	F:hydrolase activity	5	5	19775010	15408000	15231010	10050000	18738000	14959990	17406990	20737990	25992010	14949000	19921010	16864990	14694000	14005000	10143000
WP_015765099.1_2632	molecular chaperone Hsp20	0.951875	0.962847	-0.0102557	0	0		7	7	59417030	55035000	44319020	52292980	43887020	41810000	75555020	42840000	74222020	63655020	45323020	64921040	41965000	36631980	39135000
WP_005685890.1_1391	CMP deaminase	0.899575	0.925956	-0.011098	0	0	P:pyrimidine nucleotide metabolic process; F:dCMP deaminase activity; F:zinc ion binding	3	3	26852990	32777010	34013980	28468010	25061010	22848990	42840000	45232990	42350020	30007020	42045030	43510000	22088990	15924000	31651980
WP_014569873.1_1943	Oligopeptide transport system permease protein OppB	0.760114	0.813911	-0.0125346	0	0	P:transmembrane transport; C:plasma membrane; C:integral component of membrane	4	4	19677990	41017000	20181990	15792010	18720000	16521010	23108000	25376980	17036990	17980000	26248000	22772000	23441000	24468010	27277000
WP_014569168.1_538	homoserine O-succinyltransferase	0.745109	0.801067	-0.0125473	0	0	P:cysteine biosynthetic process from serine; F:serine O-acetyltransferase activity; C:cytoplasm	6	6	6847798	8516896	9274404	7913696	4078999	4921599	5257602	3480902	5078800	4875199	6506402	6157198	8152596	6075102	7544503
WP_014569990.1_2092	TIGR02452 family protein	0.844381	0.885768	-0.0131417	0	0		6	6	7437997	8924702	6847599	4774898	6778298	5958396	7563998	7645404	7128303	6478198	6921002	5519802	7572603	8406605	7361203
WP_005691943.1_687	nucleoside-diphosphate kinase	0.973468	0.978914	-0.0138266	0	0	P:nucleoside diphosphate phosphorylation; P:GTP biosynthetic process; P:UTP biosynthetic process; P:CTP biosynthetic process; F:nucleoside diphosphate kinase activity; F:ATP binding; F:metal ion binding; C:cytoplasm	8	8	275739800	268680100	280810100	235670000	291440000	259970000	398929900	321790200	361299800	417950200	239290000	292489900	256169900	277580000	216280100
WP_005685534.1_735	Glutamate racemase	0.872181	0.906263	-0.0141701	0	0	P:regulation of cell shape; P:nucleotide metabolic process; P:purine nucleoside triphosphate catabolic process; P:peptidoglycan biosynthetic process; P:cell wall organization; F:nucleotide binding; F:glutamate racemase activity; F:nucleoside-triphosphatase activity; F:dITP diphosphatase activity; F:ITP diphosphatase activity; F:XTP diphosphatase activity; F:metal ion binding	17	17	129599900	131800100	136900000	120319900	118050000	109319900	126730000	160250000	115610000	110179900	129410000	130100000	134240100	140239900	152990000
WP_005685322.1_248	transcription elongation factor GreA	0.997663	0.998232	-0.014499	0	0	P:translational elongation; P:regulation of DNA-templated transcription, elongation; F:DNA binding; F:translation elongation factor activity; F:RNA polymerase binding	6	6	48494980	57758020	50821990	51264000	43859000	43640020	54055020	71578990	59088020	51206010	69859960	65211020	40583000	39132000	47433000
WP_014569825.1_1859	potassium transporter	0.983433	0.986806	-0.0166646	0	0	P:potassium ion transport; P:proton transmembrane transport; F:solute:proton antiporter activity; C:integral component of membrane	5	5	6306898	6414204	6103198	5925497	6727597	5733403	7334004	9160501	6523103	5580897	6826402	6313597	9027100	4857898	8409095
WP_014569803.1_1791	esterase	0.587639	0.662794	-0.016673	0	0	F:hydrolase activity	5	5	9971797	9272099	8786402	1256523	9088796	9265702	14572000	17307010	16142990	9965800	8530295	10519000	8413699	7876996	8940303
WP_005687459.1_185	replication-associated recombination protein A	0.636252	0.706723	-0.0171546	0	0	P:DNA replication; F:DNA binding; F:ATP binding	11	11	5857902	5272199	4032303	2300999	6335898	4413600	8074196	10252000	4511599	5948204	6539198	5646303	5990797	5035303	7537405
WP_005685214.1_2427	YbhB/YbcL family Raf kinase inhibitor-like protein	0.708793	0.768808	-0.0189085	0	0		8	8	31982020	30469990	17152000	47045970	24157000	39099990	26151020	56778020	40994010	28903990	43390970	36623020	28851000	37103990	26014020
WP_005692313.1_2207	Phosphoglycerate mutase	0.953913	0.964353	-0.0198067	0	0	P:gluconeogenesis; P:glycolytic process; F:2,3-bisphosphoglycerate-dependent phosphoglycerate mutase activity	9	9	24024000	23940010	27112010	23347010	23964990	22941010	22664000	28935000	19276000	19818010	25818990	23551990	30674020	26731990	28823010
WP_005684352.1_1553	chromosome segregation protein SMC	0.936481	0.95332	-0.0220734	0	0	P:DNA replication; P:sister chromatid cohesion; P:chromosome condensation; F:DNA binding; F:ATP binding; C:chromosome; C:cytoplasm	37	37	73425020	64603990	71862980	61772960	78548030	58800000	85510030	83437020	52738020	66640980	84340010	65278990	87441050	66767000	90305970
WP_005688715.1_848	excinuclease ABC subunit B	0.913164	0.936647	-0.0221736	0	0	P:nucleotide-excision repair; P:SOS response; P:nucleic acid phosphodiester bond hydrolysis; F:DNA binding; F:ATP binding; F:excinuclease ABC activity; C:cytoplasm; C:excinuclease repair complex	35	35	119440000	110969900	111510000	94318000	114560000	90859970	124310100	126970000	78241970	107830000	126970000	100500000	134740100	117579900	127560100
WP_005684870.1_1130	recombinase RarA	0.817963	0.862122	-0.0232542	0	0	P:DNA replication; F:DNA binding; F:ATP binding; C:integral component of membrane	13	13	11114000	10100990	9981294	10604010	7454300	8057902	11122010	9684696	11468000	7389001	11170000	9039305	9746698	10067000	10585000
WP_005684271.1_495	3'-5' exonuclease	0.893389	0.921528	-0.0234088	0	0	F:nucleic acid binding	10	10	15746990	18037000	17968000	14815990	14554000	15171000	17731990	15042000	13530010	16637990	16340990	16406000	18481000	13127000	20257990
WP_014568903.1_52	sugar kinase	0.915612	0.938061	-0.0238761	0	0	P:phosphorylation; F:kinase activity	9	9	11365010	9035697	10231000	6657098	8519205	10283000	11730000	11645000	10474990	10839000	12119000	9867994	11821000	6173198	9397894
WP_014569868.1_1933	DUF4065 domain-containing protein	0.80234	0.849223	-0.0245608	0	0	F:DNA binding	11	11	5785600	6654898	6540296	3896500	6647898	5888900	5011699	10135000	6513202	7810297	4802901	5979901	7320800	4794603	7778599
WP_005684460.1_1636	bis(5'-nucleosyl)-tetraphosphatase (symmetrical) YqeK	0.654476	0.721939	-0.0252749	0	0	F:bis(5'-nucleosyl)-tetraphosphatase (symmetrical) activity	15	15	139810100	116910000	134630000	129110000	144100000	135190100	183010000	130120000	134100000	149150000	153360000	133180000	141420000	139820100	139950100
WP_014569339.1_796	NAD kinase	0.939112	0.954338	-0.0266537	0	0	P:NADP biosynthetic process; P:phosphorylation; P:NAD metabolic process; F:NAD+ kinase activity; F:ATP binding; F:metal ion binding; C:cytoplasm	11	11	26548980	31090010	29887010	22881010	24849990	25123010	24234000	39494000	23614000	19240000	24990010	27029010	33884000	31864010	39129980
WP_005688012.1_1325	aldose epimerase	0.737831	0.795623	-0.0269791	0	0	P:carbohydrate metabolic process; F:isomerase activity; F:carbohydrate binding	14	14	144049900	141430100	137530000	122940000	146290000	139950100	193179900	216390000	131060000	136220100	158740000	156849900	192439900	160050100	171690000
WP_005713261.1_785	NAD(P)H-hydrate dehydratase	0.818402	0.862122	-0.0274583	0	0	P:phosphorylation; P:nicotinamide nucleotide metabolic process; F:ATP binding; F:kinase activity; F:ADP-dependent NAD(P)H-hydrate dehydratase activity	4	4	14581000	11649010	16690010	15310010	11420000	13119990	17099990	20459000	12830000	11546990	17342990	14030000	16862000	15909000	18790000
WP_005684795.1_1182	rod shape-determining protein	0.687994	0.753701	-0.0284696	0	0	P:regulation of cell shape; F:ATP binding; C:cytoplasm	18	18	831899500	808900400	804529700	744789600	689900300	712109600	1007400000	1053400000	736209700	824470500	845209500	790910400	876350100	881279800	982899700
WP_005684463.1_1639	ribosome biogenesis GTPase YqeH	0.720775	0.780839	-0.029598	0	0	F:GTP binding	18	18	55554990	52988990	49391980	44427020	50646990	46381030	70707010	62016000	49097000	54776010	57385970	48069980	67763980	56718970	52124970
WP_005684635.1_2102	DUF1827 family protein	0.910568	0.935625	-0.0304463	0	0		9	9	201110100	231139900	237170000	191440100	201590000	186880000	296050000	224260000	313920200	242349900	233609900	238679900	198690100	153740000	200470100
WP_005713769.1_1101	F0F1 ATP synthase subunit alpha	0.866652	0.902191	-0.0307201	0	0	P:ATP synthesis coupled proton transport; F:ATP binding; F:hydrolase activity; F:proton-transporting ATP synthase activity, rotational mechanism; F:proton-transporting ATPase activity, rotational mechanism; C:plasma membrane; C:proton-transporting ATP synthase complex, catalytic core F(1)	28	27	1481699000	1347100000	1540700000	1461501000	1246499000	1272900000	1742900000	1658800000	1088499000	1338100000	1586300000	1342300000	1925200000	1624099000	1599900000
WP_014569332.1_788	aminotransferase	0.758414	0.813083	-0.0337694	0	0	P:biosynthetic process; F:transaminase activity; F:lyase activity; F:pyridoxal phosphate binding	16	16	196150000	198150000	184320000	190779900	201819900	183599900	244290000	303939900	172210100	202059900	255000100	195830000	261620100	196220100	242520100
WP_014569872.1_1942	peptide ABC transporter permease	0.707498	0.767878	-0.0347113	0	0	P:transmembrane transport; C:plasma membrane; C:integral component of membrane	7	7	31728990	66822020	24439010	20491990	25033990	9330497	39443020	10273990	16607990	33587980	32438000	30251990	13928010	22147000	55005980
WP_005685451.1_1697	Two component transcriptional regulator, winged helix family protein	0.814056	0.859091	-0.0369801	0	0	P:phosphorelay signal transduction system; P:regulation of transcription, DNA-templated; F:DNA binding	10	10	13113010	12591000	14556000	18828000	12225000	15950000	18772990	16986990	16076010	14842010	13699000	18672990	14546000	20683990	11920010
WP_005684527.1_856	SorC family transcriptional regulator	0.692126	0.756791	-0.0370158	0	0	F:carbohydrate binding	7	7	14835010	14828010	14836010	8874298	12312000	10783000	13543000	18999000	11173000	13119010	13974010	11751000	15794990	17298000	14753000
WP_005712840.1_1860	prolyl aminopeptidase	0.789943	0.837168	-0.0372855	0	0	P:proteolysis; F:aminopeptidase activity; C:envelope	11	11	175470100	178699900	185469900	186390000	155800000	182909900	196170000	260960000	160680000	170049900	200550100	183089900	254760100	163599900	233770000
WP_014570106.1_2276	metal ABC transporter substrate-binding protein	0.70048	0.763093	-0.0374451	0	0	P:cell adhesion; P:metal ion transport; F:metal ion binding	10	10	38934000	36714010	38708020	31965990	30973990	30550990	39234000	50107980	32746990	33327010	39954000	38320020	38579020	35491980	48459020
WP_005685320.1_245	HAMP domain-containing histidine kinase	0.81145	0.856856	-0.0376867	0	0	P:phosphorelay signal transduction system; P:peptidyl-histidine phosphorylation; F:phosphorelay sensor kinase activity; C:integral component of membrane	12	12	27464980	28821980	27442010	29094990	24154000	29051980	20288010	24645990	22615990	20089010	26683010	25956990	31868010	32682980	29583020
WP_014570238.1_2735	glucosamine-6-phosphate deaminase	0.65409	0.721939	-0.0382046	0	0	P:carbohydrate metabolic process; P:N-acetylglucosamine metabolic process; P:N-acetylneuraminate catabolic process; F:glucosamine-6-phosphate deaminase activity	12	12	117640000	123710000	117350000	120990000	115070000	109060000	127650000	197990000	143530000	162540100	130879900	134939900	122270000	116010100	114780000
WP_005685769.1_963	amino acid ABC transporter ATP-binding protein	0.591191	0.665943	-0.0388767	0	0	F:ATP binding; C:integral component of membrane	2	2	12191990	19260990	19942990	16460010	12052010	14706010	2567901	12708000	11174000	10638000	11736000	16318990	15539990	18409990	14963000
WP_014569296.1_690	prolyl aminopeptidase	0.913084	0.936647	-0.0389138	0	0	P:proteolysis; F:aminopeptidase activity; C:envelope	6	6	5278301	8906998	5229699	7355298	4507200	5331604	3434199	6483399	5469800	3098702	8728397	6725302	6605303	4378398	6817996
WP_005685922.1_1410	Nif3-like dinuclear metal center hexameric protein	0.516921	0.598415	-0.0398549	0	0		13	13	213520000	210329900	210269900	190000100	176689900	181939900	182130000	213670000	207520000	192270000	178920000	231610100	211089900	201610000	196899900
WP_014569586.1_1198	UDP-N-acetylmuramoyl-L-alanine--D-glutamate ligase	0.785276	0.833411	-0.0404756	0	0	P:cell cycle; P:regulation of cell shape; P:peptidoglycan biosynthetic process; P:cell division; P:cell wall organization; F:ATP binding; F:UDP-N-acetylmuramoylalanine-D-glutamate ligase activity; C:cytoplasm	18	18	94471000	83919020	79343020	81864980	79017050	68008010	102670000	111970000	67973040	76892960	90577030	81959960	111790000	89371000	112500000
WP_005684560.1_884	tRNA (adenosine(37)-N6)-threonylcarbamoyltransferase complex ATPase subunit type 1 TsaE	0.877118	0.910315	-0.0408325	0	0	P:tRNA threonylcarbamoyladenosine modification; F:ATP binding; F:transferase activity; F:hydrolase activity; C:cytoplasm	5	5	23614000	24827990	24347010	24606010	16092000	18424990	21992010	26501010	24656000	26524000	26520990	31280990	18084990	17246000	18072990
WP_014569392.1_903	glycosyl transferase family 2	0.676393	0.743313	-0.0417493	0	0	F:ATP binding; F:transferase activity	3	3	1222646	1297988	1367399	1882100	1975800	1421400	1919901	3271298	2392701	2059801	1734799	2255901	1561300	1561300	1366799
WP_005685239.1_2406	16S rRNA (adenine(1518)-N(6)/adenine(1519)-N(6))-dimethyltransferase RsmA	0.605566	0.679085	-0.0419096	0	0	P:rRNA methylation; F:RNA binding; F:16S rRNA (adenine(1518)-N(6)/adenine(1519)-N(6))-dimethyltransferase activity; C:cytoplasm	8	8	28182990	31078010	36138010	27901010	24654990	32110010	29259010	32841990	27787010	26424010	31385000	33042980	30773010	32861010	35867980
WP_005685501.1_707	Holliday junction branch migration protein RuvA	0.591038	0.665943	-0.0423624	0	0	P:DNA repair; P:DNA recombination; P:SOS response; P:DNA duplex unwinding; F:DNA binding; F:ATP binding; F:four-way junction helicase activity; F:hydrolase activity; C:Holliday junction helicase complex	9	9	43246020	35132000	42320020	38181000	45164030	41515980	44248000	57766030	43187000	43583980	49887000	43494010	51236010	43614010	38187010
WP_015764867.1_596	NADPH:quinone reductase	0.961101	0.969944	-0.0428744	0	0	F:oxidoreductase activity	2	2	905450	1358600	1183100	1253700	839031	857780	1594982	945670	1167800	763050	758560	1609400	798030	1503500	1456599
WP_005686073.1_1777	serine--tRNA ligase	0.697541	0.760835	-0.0437515	0	0	P:seryl-tRNA aminoacylation; P:selenocysteine biosynthetic process; P:selenocysteinyl-tRNA(Sec) biosynthetic process; F:serine-tRNA ligase activity; F:ATP binding; C:cytoplasm	30	30	423139700	408510200	457819800	417780000	399240100	404840200	324600000	493620200	370980100	343810100	475860000	424459800	465310100	407940300	514700400
WP_005716733.1_2434	methyltransferase domain-containing protein	0.555159	0.631435	-0.0451704	0	0	P:methylation; F:methyltransferase activity	5	5	8441498	7556602	9758896	8512900	8286702	6590396	1333500	7165398	6988999	6703997	6445998	8403804	6432904	8774504	8294199
WP_014569369.1_849	excinuclease ABC subunit A	0.767884	0.819731	-0.046045	0	0	P:nucleotide-excision repair; P:SOS response; P:nucleic acid phosphodiester bond hydrolysis; F:DNA binding; F:ATP binding; F:zinc ion binding; F:excinuclease ABC activity; C:cytoplasm; C:excinuclease repair complex	42	42	201200000	206070000	233500000	176760000	218209900	200779900	268639900	242140100	167250000	194230100	258359900	208630000	263170100	214710000	272120200
WP_014569286.1_678	magnesium transporter CorA	0.94766	0.960244	-0.0482469	0	0	P:metal ion transport; P:transmembrane transport; F:metal ion transmembrane transporter activity; C:integral component of membrane	4	4	1055401	1046600	774660	562357	545860	977540	879631	1127700	1590246	704760	619770	444770	1141800	739280	1065301
WP_005687664.1_1461	GatB/YqeY domain-containing protein	0.761796	0.814222	-0.0485361	0	0	F:carbon-nitrogen ligase activity, with glutamine as amido-N-donor	12	12	239459900	229929900	198680100	245749900	197460100	196810100	247110100	249840000	285599900	274949900	211609900	266000000	175630000	193720000	225939900
WP_005713669.1_834	phosphate ABC transporter ATP-binding protein	0.560237	0.636386	-0.0513043	0	0	P:phosphate ion transmembrane transport; F:inorganic phosphate transmembrane transporter activity; F:ATP binding; F:ATPase-coupled phosphate ion transmembrane transporter activity; F:hydrolase activity; C:plasma membrane	10	10	25106010	20876000	19463990	18148010	27375990	21258990	35776010	30464990	22387010	27068990	28053000	27323990	28338010	22310990	24466010
WP_014569571.1_1175	cysteine desulfurase	0.522251	0.602993	-0.0516015	0	0	F:transaminase activity; F:cysteine desulfurase activity	18	18	85405980	88198040	81301960	72374980	84159010	72448030	98096020	61552040	77680030	82884980	92589060	74489990	78688030	81436970	95829940
WP_005687831.1_1672	Thioredoxin-like protein ytpP	0.633533	0.704595	-0.0524155	0	0	F:isomerase activity	8	8	99841040	110909900	106530000	114890000	86612990	92627980	46001980	131300000	122680000	113900000	87136040	121690000	85270020	98996940	85986050
WP_005710545.1_1324	ATP-dependent protease ATPase subunit HslU	0.524402	0.605079	-0.0530138	0	0	P:proteolysis; F:ATP binding; F:peptidase activity; C:HslUV protease complex	30	30	362380000	326619800	315049800	299980100	350820100	299129800	554930300	618280300	347059900	395190200	412729900	379530200	476860100	422140100	405200000
WP_005717254.1_1773	uridine kinase	0.761067	0.814222	-0.0534343	0	0		3	3	7189501	7612001	7181103	6138504	6024800	4442502	7962497	9608799	7058503	9410302	7121596	5669798	5320098	6729304	9684299
WP_005686095.1_2209	chromosome partitioning protein ParB	0.842141	0.883946	-0.0545904	0	0		9	9	317870100	343479800	391910200	325560200	384460200	323540100	458100100	532470000	476969900	546180000	376689900	442859800	340770000	374089800	239000000
WP_015765037.1_2129	deaminase	0.938352	0.954338	-0.054846	0	0	P:tRNA wobble adenosine to inosine editing; F:zinc ion binding; F:tRNA-specific adenosine-34 deaminase activity	2	2	1110016	481332	1082713	2788487	940084	687318	1756921	1326407	1301299	852020	1885899	2010001	1035200	1841508	320613
WP_005685381.1_1755	N-acetylglucosamine-6-phosphate deacetylase	0.528124	0.608175	-0.0556171	0	0	P:N-acetylglucosamine metabolic process; F:N-acetylglucosamine-6-phosphate deacetylase activity; F:N-acetylgalactosamine-6-phosphate deacetylase activity	22	22	552129700	569460300	592929700	571020200	610339900	580350200	766499700	918209500	575309800	643650200	735179700	613420400	743389700	632320300	750039500
WP_005684195.1_572	amino acid permease	0.922043	0.942449	-0.0563252	0	0	P:transmembrane transport; F:transmembrane transporter activity; C:integral component of membrane	3	3	1360500	1128200	988050	882834	862220	643931	1015306	655883	1053900	649402	698900	1703301	608870	1499421	643580
WP_005687280.1_1869	diacylglycerol kinase family lipid kinase	0.482377	0.568933	-0.0567747	0	0	P:phosphorylation; F:NAD+ kinase activity	3	3	723980	637842	1331184	236452	737160	458669	467060	1622477	641940	745860	694394	1165383	1001561	586730	820372
WP_014569700.1_1493	hypothetical protein	0.783107	0.833411	-0.0569481	0	0		4	4	2302975	1546600	601824	1723001	1178719	2032401	796560	690988	2046500	1529400	977639	1267500	710390	978330	2387234
WP_005712897.1_1900	FAD:protein FMN transferase	0.486423	0.571401	-0.0570811	0	0	P:protein flavinylation; F:transferase activity; F:metal ion binding	11	11	48115000	50874020	67956960	41109020	47822010	45355990	53327030	53195000	54265040	53426030	51099020	51082000	61036980	55558000	44718000
WP_014569919.1_2000	iron-containing alcohol dehydrogenase	0.455133	0.544484	-0.0571995	0	0	F:metal ion binding; F:butanol dehydrogenase activity	15	15	154160100	156630100	172880100	140370000	153370100	139060000	226400100	221359900	171120000	194350100	189529900	165529900	182760000	174859900	163830000
WP_014570004.1_2120	16S rRNA (cytidine(1402)-2'-O)-methyltransferase	0.537065	0.614439	-0.0574043	0	0	P:enzyme-directed rRNA 2'-O-methylation; F:rRNA (cytosine-2'-O-)-methyltransferase activity; C:cytoplasm	7	7	13534000	14951000	15272000	13061000	11139000	13062000	15824000	17817010	12897010	18006000	14360000	13209000	16083000	15437990	14406990
WP_032953750.1_804	GMP reductase	0.625599	0.697982	-0.058058	0	0	P:purine nucleotide metabolic process; F:GMP reductase activity; C:GMP reductase complex	12	12	261510200	240100000	283009800	230040000	232440100	224559900	259429900	309109900	209830000	225630000	260220000	258240100	334770200	278210100	291579900
WP_015764973.1_1667	WxL domain-containing protein	0.798673	0.845909	-0.0596248	0	0		4	4	1890800	2212900	644528	660470	370896	2964700	1411355	526261	3695121	1353400	429545	1118534	1249020	855580	1039851
WP_015764905.1_968	DUF3284 domain-containing protein	0.510557	0.593003	-0.06053	0	0		5	5	3222100	1932001	3007601	2965002	4348602	725440	2711301	4053399	2497201	3051700	3769101	3260801	2840699	2831801	2704499
WP_005686639.1_2379	membrane protein	0.52943	0.609279	-0.0653924	0	0	C:integral component of membrane	2	2	349484	1436884	1765088	1733300	961833	1002340	3474800	4252901	2055106	2696099	1943501	1542600	2942100	749797	1783000
WP_014570006.1_2128	DNA polymerase III subunit gamma/tau	0.583967	0.659924	-0.0655723	0	0	P:DNA replication; P:DNA biosynthetic process; F:DNA binding; F:DNA-directed DNA polymerase activity; F:ATP binding; C:DNA polymerase III complex	15	15	4139600000	4138199000	4805606000	4042198000	4034398000	3837000000	4764801000	4646197000	3433699000	3831298000	4470499000	4497294000	4869896000	5002894000	5401394000
WP_014570092.1_2255	NADH-dependent flavin oxidoreductase	0.532397	0.61109	-0.0662479	0	0	F:NADPH dehydrogenase activity; F:FMN binding; F:pentaerythritol trinitrate reductase activity	15	15	29732010	33025990	29596980	26487000	23892990	28119020	26766010	46040000	25269980	28066980	31378990	33238000	39850980	32958990	32457000
WP_005692768.1_1941	Oligopeptide transport ATP-binding protein OppD	0.587274	0.662794	-0.0672888	0	0	P:peptide transport; F:ATP binding; F:hydrolase activity	15	15	39763980	88715990	45070980	37361980	46197010	38984990	55981000	59254960	41968000	44406990	45306000	53964980	59602000	62106000	69744970
WP_014569016.1_322	tagatose-6-phosphate kinase	0.531349	0.610686	-0.0673096	0	0	P:lactose metabolic process; P:phosphorylation; P:D-tagatose 6-phosphate catabolic process; F:ATP binding; F:tagatose-6-phosphate kinase activity	3	3	11295990	8667096	7606005	7287504	10026000	9858501	10096000	16165010	8282704	11368000	11252000	12496000	10549000	9029296	11284990
WP_003574523.1_1014	transcriptional regulator	0.706447	0.767212	-0.0678851	0	0	F:DNA binding	4	4	17939990	13010000	17147990	18559990	18276010	15117000	29317980	10799010	21124990	22314000	20989990	10517000	14247000	19299000	20064000
WP_005687104.1_2124	dTMP kinase	0.356513	0.445007	-0.0683887	0	0	P:dTDP biosynthetic process; P:dTTP biosynthetic process; P:phosphorylation; P:nucleoside monophosphate phosphorylation; F:thymidylate kinase activity; F:ATP binding	8	8	43240020	48526020	49091020	46765000	41725020	38254020	57036980	59387980	48058990	56453020	50502030	47968980	52169020	47166980	50015980
WP_014569428.1_957	M13 family metallopeptidase	0.430968	0.52126	-0.068592	0	0	P:proteolysis; F:metalloendopeptidase activity; F:metal ion binding	13	13	18197000	15440000	19340990	14457000	17824010	16318000	16894000	19815990	15428000	17592010	17131990	16864010	22017000	18410990	19448990
WP_014569201.1_573	L-lactate dehydrogenase	0.47183	0.559501	-0.0707693	0	0	P:glycolytic process; F:L-lactate dehydrogenase activity; C:cytoplasm	11	11	49123030	37883990	30299980	27389020	47054990	37407990	72868960	95524980	54336970	64251010	54818970	42835980	59880020	43244990	45980030
WP_014569266.1_648	NADPH:quinone reductase	0.571112	0.646646	-0.0712612	0	0	F:oxidoreductase activity	7	7	25528010	10178010	27225010	24445990	24760000	22711000	18624000	34087000	23220000	23670010	24720000	16808010	26280990	28527010	29198000
WP_014569302.1_702	DUF421 domain-containing protein	0.429833	0.520246	-0.0729915	0	0	C:plasma membrane; C:integral component of membrane	8	8	16354000	12871000	14849000	20450990	13854000	10485000	15044010	17010010	15042990	14798000	15763990	13983010	16996000	17734990	16975000
WP_005685361.1_280	oligoendopeptidase F	0.555006	0.631435	-0.0734225	0	0	P:proteolysis; F:metalloendopeptidase activity; F:metal ion binding	14	14	68617990	56819020	73999990	59305980	67745970	57393020	87978050	89358940	58008020	65082000	70986030	66024040	92581950	80710050	83313010
WP_005685396.1_1743	GNAT family N-acetyltransferase	0.574857	0.650467	-0.0757975	0	0	F:N-acetyltransferase activity	2	2	625255	1610801	977500	1069400	1304231	355330	1592175	1974343	748279	1185808	1511666	1510801	1392399	1601847	818438
WP_005686471.1_1277	DUF1836 domain-containing protein	0.34035	0.427569	-0.0761245	0	0		3	3	20533000	16067000	19769000	18193990	20547990	17084990	20266990	21950010	21389010	23337990	18635010	21139010	19862000	20748990	17319990
WP_014570129.1_2346	ATP-dependent Clp protease ATP-binding subunit	0.594855	0.669073	-0.0765015	0	0	P:proteolysis; F:ATP binding; F:peptidase activity	44	43	583719800	593919700	634300400	611609700	573689700	528610100	619489600	741569800	504840000	518179700	657409600	604990200	745670400	639129700	838689900
WP_005687037.1_119	replicative DNA helicase	0.34248	0.429937	-0.0766049	0	0	P:DNA replication, synthesis of RNA primer; P:DNA duplex unwinding; F:DNA binding; F:DNA helicase activity; F:ATP binding; F:hydrolase activity; C:primosome complex	8	8	13987000	16965000	18036000	15093000	15211000	14335000	23149990	18802000	17493000	18261010	17004990	17373010	19080010	16094000	19794990
WP_014569981.1_2075	pyrimidine-nucleoside phosphorylase	0.618803	0.691279	-0.0771018	0	0	P:pyrimidine nucleobase metabolic process; P:pyrimidine nucleoside metabolic process; F:1,4-alpha-oligoglucan phosphorylase activity; F:uridine phosphorylase activity; F:thymidine phosphorylase activity; F:pyrimidine-nucleoside phosphorylase activity; F:deoxyuridine phosphorylase activity	12	12	23522990	19506000	22708000	18662010	24340990	18744990	21570990	32231990	17965010	18792010	24194010	20908010	30485020	26774010	28217000
WP_014570034.1_2182	23S rRNA (guanosine(2251)-2'-O)-methyltransferase RlmB	0.431991	0.522138	-0.079857	0	0	P:RNA methylation; P:RNA processing; F:RNA binding; F:RNA methyltransferase activity	11	11	45521970	38943010	50738000	44971990	54433030	45299000	74451980	62416980	46363980	60564010	58978990	53037000	63126030	48409010	54955030
WP_014569965.1_2058	sugar dehydrogenase	0.461377	0.549898	-0.0799176	0	0	F:glucose 1-dehydrogenase [NAD(P)] activity	7	7	19299000	13752000	13339000	16182990	16564990	16290000	22683990	21917990	19606010	21433000	18630990	17745010	16425010	20527000	15138000
WP_005689334.1_1332	Manganese-dependent inorganic pyrophosphatase	0.348386	0.436415	-0.0811253	0	0	F:inorganic diphosphatase activity; F:metal ion binding; C:cytoplasm	19	19	943389400	989809700	846339900	980559600	1015700000	970049500	1383401000	1344100000	1155299000	1100300000	1313099000	1072800000	1109400000	995639600	1096500000
WP_005684912.1_1095	Serine hydroxymethyltransferase	0.475263	0.563191	-0.0816198	0	0	P:glycine biosynthetic process from serine; P:methylation; P:tetrahydrofolate interconversion; F:glycine hydroxymethyltransferase activity; F:methyltransferase activity; F:pyridoxal phosphate binding; C:cytoplasm	17	17	90629020	84859980	93326060	64308970	75132980	83812020	96044050	98395940	71768030	94430040	85353030	82415020	116940000	91667030	93086020
WP_014569694.1_1477	16S rRNA methyltransferase	0.500412	0.585482	-0.081896	0	0	P:rRNA processing; P:methylation; F:methyltransferase activity; C:cytoplasm	8	8	18082000	20006000	19071000	18580000	24167000	17689000	24923000	18025010	22503990	21646010	25791010	17815010	16483000	20177990	24263010
WP_014569721.1_1641	VOC family protein	0.72188	0.781554	-0.0839944	0	0		3	3	2255430	161900	298460	173590	679486	827612	104190	189960	1626201	275630	182710	208950	1466745	302690	287420
WP_005685737.1_2706	PEP phosphonomutase	0.624474	0.69717	-0.0844217	0	0	P:G protein-coupled acetylcholine receptor signaling pathway; P:receptor clustering; F:4-hydroxy-tetrahydrodipicolinate synthase activity; F:hydrolase activity; F:laminin binding; C:plasma membrane	6	6	8111505	6460698	7297598	6625997	7564298	8545601	7711602	8676004	5732698	7036998	9079501	7035603	10652010	9391994	7656501
WP_005687678.1_1475	GTP pyrophosphokinase	0.686064	0.752057	-0.0845319	0	0	P:tRNA processing; P:guanosine tetraphosphate biosynthetic process; P:phosphorylation; F:ATP binding; F:GTP binding; F:GTP diphosphokinase activity; F:kinase activity; F:metal ion binding	28	28	90169970	82960960	94463000	82298940	85472060	79319950	102040000	113170000	69026980	79500000	122440000	81831010	109800000	87598980	127000000
WP_014569658.1_1385	3-phosphoglycerate dehydrogenase	0.508306	0.591171	-0.084912	0	0	F:oxidoreductase activity, acting on the CH-OH group of donors, NAD or NADP as acceptor; F:NAD binding	9	9	35548010	33321020	41442980	34639980	33150010	28493010	34820980	45500010	33244020	33913990	40819010	40616980	36032000	30936990	50708020
WP_005687395.1_73	amino acid ABC transporter permease	0.63047	0.702524	-0.0851796	0	0	P:transmembrane transport; C:plasma membrane; C:integral component of membrane	2	2	7729996	6392397	5982898	6649402	8275196	5568000	12935990	5562202	5562202	8040205	10977990	7278703	6992899	5802997	10199010
WP_014569429.1_958	GNAT family N-acetyltransferase	0.837467	0.880093	-0.0851949	0	0	F:N-acetyltransferase activity	2	2	4346498	4162601	5339702	1728248	3860300	2473400	2540700	1093203	1804800	2394799	5592197	5251801	1388941	3411302	3867400
WP_005686042.1_1789	Fic family protein	0.452474	0.541672	-0.0870639	0	0		15	15	22373990	19307010	23370010	17829000	18093000	18840990	23352990	13940000	17701000	18632990	18558010	20481000	27260020	21878010	21508990
WP_014568989.1_240	redox-regulated ATPase YchF	0.346408	0.434248	-0.0879189	0	0	F:ATP binding; F:GTP binding; F:ribosome binding; F:ribosomal large subunit binding	23	23	482679700	466819700	513100300	472669800	465939800	416449900	483820100	516059700	414709900	433899900	525830400	492680000	577490000	514639800	590990300
WP_014569808.1_1811	PadR family transcriptional regulator	0.570234	0.646069	-0.0885199	0	0	F:DNA binding	2	2	1472457	1001254	1665089	775244	536359	1138128	780058	1898500	1155400	1723901	847500	1170300	1697000	1101800	925910
WP_005685525.1_727	endonuclease MutS2	0.53218	0.61109	-0.0897872	0	0	P:mismatch repair; P:negative regulation of DNA recombination; P:nucleic acid phosphodiester bond hydrolysis; F:endonuclease activity; F:ATP binding; F:mismatched DNA binding	24	24	75346040	70071040	78652980	75880960	75227990	69254040	84045040	87960020	63055970	67603980	83018010	84243940	87155050	77002020	111939900
WP_005685999.1_1813	NADPH-dependent oxidoreductase	0.740661	0.797461	-0.0923094	0	0	F:oxidoreductase activity	8	8	26055010	26946980	24347010	18163010	22154000	20750990	30770000	28984000	27008010	31109010	30655010	28972010	27364010	13116010	26633000
WP_005688309.1_1190	cardiolipin synthase	0.425206	0.515357	-0.0929497	0	0	P:cardiolipin biosynthetic process; F:cardiolipin synthase activity; C:plasma membrane; C:integral component of membrane	8	8	8565203	6264698	8490095	2768500	6516104	2006300	5588701	10133000	5655903	5526702	6228699	6587199	8231397	7066897	7675098
WP_005685871.1_1376	MULTISPECIES: hypothetical protein	0.858844	0.896652	-0.0932038	0	0		12	12	127040000	132760000	148320000	181440000	108010000	119030000	99577000	138879900	171870000	128460100	144250000	240100000	83643990	106590100	109870000
WP_005687826.1_1675	aminoglycoside phosphotransferase	0.505277	0.589994	-0.0935683	0	0	F:transferase activity	8	8	11452000	10075000	16718010	8411997	14173000	9073297	18124010	2256399	14610000	13073000	14555000	10028000	13018000	6760604	12247000
WP_005685226.1_2416	Cro/Cl family transcriptional regulator	0.780716	0.831405	-0.0943698	0	0	F:DNA binding	3	3	1897483	903700	1357699	2470560	1010200	942290	974770	2186015	2505800	1775700	1254116	1383238	1324364	629531	2096700
WP_005684295.1_1509	molecular chaperone DnaK	0.232298	0.310767	-0.0947009	0	0	P:protein folding; F:ATP binding; F:unfolded protein binding	66	66	2106101000	1929201000	2165800000	2224601000	2060299000	2154200000	2390901000	2585701000	1890099000	2272499000	2575602000	2370499000	2450900000	2326000000	2574900000
WP_005684955.1_2596	arsenate reductase (thioredoxin)	0.6274	0.699547	-0.0947122	0	0	P:peptidyl-tyrosine dephosphorylation; P:response to arsenic-containing substance; F:protein tyrosine phosphatase activity; F:arsenate reductase (glutaredoxin) activity; F:arsenate reductase (thioredoxin) activity; C:cytoplasm	5	5	16710010	16354000	16335010	13524000	17640010	17063000	23228990	11190000	23390010	18296000	20307010	20313990	12985990	11872010	16214000
WP_005685831.1_1004	Glucose-6-phosphate isomerase	0.377595	0.467004	-0.0952119	0	0	P:gluconeogenesis; P:glycolytic process; F:glucose-6-phosphate isomerase activity; C:cytoplasm	28	28	870159600	830659800	803719600	817479600	1025200000	1077700000	564310000	834520100	795669800	871830500	830769700	869090400	995330400	1113099000	902330500
WP_005686122.1_2188	glutamate--tRNA ligase	0.655374	0.722475	-0.0985272	0	0	P:glutamyl-tRNA aminoacylation; F:tRNA binding; F:glutamate-tRNA ligase activity; F:ATP binding; F:zinc ion binding; C:cytoplasm	28	28	383350200	350420000	388289800	353370000	343530200	415910200	392890200	378189900	319689900	279169900	402539900	334330100	555019800	484209800	441150000
WP_005686068.1_1779	transcriptional regulator	0.767486	0.819731	-0.0989153	0	0		7	7	2806402	2858701	3097502	1158067	1751899	2677900	1773044	1598999	2750099	879311	2167301	2333701	4713102	480800	3283400
WP_005685402.1_1735	MULTISPECIES: hypothetical protein	0.418844	0.5087	-0.100613	0	0		5	5	4345602	3561001	3447200	2805400	3987902	2849399	7562398	6679199	5002498	5771398	4576298	4934199	3965101	5202501	3608402
WP_014569445.1_988	glycosyltransferase family 2 protein	0.37123	0.461082	-0.103613	0	0	F:transferase activity; C:integral component of membrane	6	6	17006990	13034000	19804000	13183010	15883000	15368000	18453000	14793990	12729990	17560010	20140010	16986990	18719010	15823000	17935010
WP_014569909.1_1984	SDR family oxidoreductase	0.404016	0.494799	-0.104133	0	0		8	8	5521802	6006302	6798599	8476199	4388401	7700803	5534804	7164896	6139097	6119098	7241500	5784101	7495103	8965194	6777599
WP_005685511.1_715	DNA polymerase IV	0.441902	0.531555	-0.104182	0	0	P:DNA-dependent DNA replication; P:DNA repair; P:DNA biosynthetic process; F:magnesium ion binding; F:damaged DNA binding; F:DNA-directed DNA polymerase activity; C:cytoplasm	4	4	348981	1336900	1671299	1566158	1147500	1158201	1951480	1259300	1521801	1091700	1650400	1332300	1305100	1527701	1389900
WP_014569744.1_1684	RluA family pseudouridine synthase	0.616867	0.689994	-0.104915	0	0	P:pseudouridine synthesis; F:RNA binding; F:pseudouridine synthase activity	3	3	1871100	1997901	799360	2107600	1122467	2240007	1648401	631578	1841501	1733687	1264036	2312002	1836152	778175	1920201
WP_014569132.1_487	dihydroneopterin aldolase	0.684052	0.751082	-0.105849	0	0		6	6	61465030	58931990	47014010	47632020	60479030	66972990	109900000	84324960	98589960	115050000	70679990	60277000	55712980	53084980	51986980
WP_014569774.1_1722	AI-2E family transporter	0.479391	0.566935	-0.106925	0	0	C:integral component of membrane	2	2	3428601	3735798	3412100	3465501	3345999	3211200	4810400	6440503	3135801	5009599	3505002	3859499	4333302	4462800	5706798
WP_014570020.1_2162	1,4-dihydroxy-2-naphthoate prenyltransferase	0.663457	0.730011	-0.107752	0	0	F:prenyltransferase activity; C:integral component of membrane	2	2	2079900	1762374	1684000	1069022	748003	273089	1881506	539076	1029800	1075200	729177	1023800	1220301	3360029	1025094
WP_014569588.1_1201	cell division protein FtsA	0.279667	0.36519	-0.107902	0	0	P:FtsZ-dependent cytokinesis; C:cytoplasmic side of plasma membrane; C:cell division site	18	18	157810100	149120100	159000000	138360000	140780000	141170000	167910000	206210000	137890000	152990000	163370000	161730000	192499900	187430100	192550100
WP_005684424.1_1612	response regulator transcription factor	0.201507	0.278888	-0.108927	0	0	P:phosphorelay signal transduction system; P:regulation of transcription, DNA-templated; F:DNA binding	9	9	65618960	64842980	71802010	57916990	61654980	67336020	63542010	67125990	72117000	74054020	63262970	79234940	63457980	58343980	80061980
WP_005684075.1_668	hypothetical protein HMPREF0539_2996	0.455529	0.544586	-0.108977	0	0	C:integral component of membrane	2	2	1895801	1547300	1951101	2440502	2004900	1854400	5277003	962451	1446100	2915102	2257599	2361600	2482901	1968999	3490699
WP_005685544.1_743	YtxH domain-containing protein	0.930544	0.948928	-0.109961	0	0		12	12	628360100	732229900	571230000	714810100	745010200	731459800	758410400	534369800	1098000000	1122700000	742920100	893389800	276190100	492120200	488890100
WP_005687058.1_129	adenylosuccinate synthase	0.390551	0.480985	-0.111193	0	0	P:'de novo' AMP biosynthetic process; F:magnesium ion binding; F:adenylosuccinate synthase activity; F:GTP binding; C:cytoplasm	19	19	600249900	493080100	548310000	478540100	536419700	520259600	822159700	612920200	482510000	564750400	646220100	533529800	800370000	698439700	632950000
WP_005687317.1_1854	peptidase U34	0.266575	0.349918	-0.111826	0	0	P:proteolysis; F:dipeptidase activity; F:cysteine-type exopeptidase activity	21	21	407470200	379490100	373940000	372449900	397180100	413730200	500100300	323280100	351840100	381060200	475319900	405580000	466630300	404890000	509750000
WP_005684562.1_886	ABC transporter permease	0.327522	0.414122	-0.112853	0	0	C:integral component of membrane	7	7	16479000	18479000	23434990	16398000	14663010	15684990	15820990	12836010	17816000	13610990	17748010	18239000	20444990	17933000	20805000
WP_029943644.1_1131	glutamate--cysteine ligase	0.379728	0.468982	-0.114236	0	0	F:ATP binding; F:ligase activity; F:metal ion binding	16	16	45227010	48077990	60529030	47588020	43523980	42252990	35345000	48864000	39252990	41007020	54039020	46142990	62982980	53203020	55133030
WP_014569105.1_448	beta-galactosidase subunit alpha	0.507563	0.590699	-0.116402	0	0	P:carbohydrate metabolic process; F:beta-galactosidase activity; F:carbohydrate binding; C:beta-galactosidase complex	5	5	2271301	2492399	2210199	3370498	2286501	3145301	2994801	2751900	2194299	3126098	3291902	2536002	3983302	3113399	2169999
WP_014569439.1_973	DUF2252 domain-containing protein	0.400008	0.490576	-0.118504	0	0		15	15	18313010	15108010	18009000	17525010	16344990	16310000	30988000	23594000	14363000	19106010	23157000	19955990	24216000	23173010	24397010
WP_005685771.1_965	alanine-phosphoribitol ligase	0.168239	0.242812	-0.119028	0	0	F:nucleotide binding; F:ligase activity	17	17	172200100	183119900	201340000	151130000	168499900	187130000	210420000	231770000	186880000	184420000	212769900	196390100	243379900	201639900	205230100
WP_014568947.1_105	4-hydroxy-tetrahydrodipicolinate synthase	0.535941	0.613954	-0.119233	0	0	P:lysine biosynthetic process via diaminopimelate; P:diaminopimelate biosynthetic process; F:4-hydroxy-tetrahydrodipicolinate synthase activity; C:cytoplasm	10	10	34374010	37441980	43797000	30169000	30399010	28180980	41722980	50291020	31982990	26407000	41621000	40452030	47148030	37918020	56143020
WP_014569847.1_1907	branched-chain amino acid aminotransferase	0.309917	0.3973	-0.119736	0	0	P:isoleucine biosynthetic process; P:leucine biosynthetic process; P:valine biosynthetic process; F:L-leucine:2-oxoglutarate aminotransferase activity; F:L-leucine transaminase activity; F:L-valine transaminase activity; F:L-isoleucine transaminase activity	7	7	27353990	18897000	26800990	24377990	24684010	20470010	25771990	45111990	24315000	28312990	30455010	29296980	31561010	25303980	33703020
WP_005685237.1_2408	hydrolase TatD	0.19125	0.267019	-0.120219	0	0	P:DNA metabolic process; F:deoxyribonuclease activity	8	8	36017000	34767990	37318980	38183980	52978970	37403000	32710000	41404980	40153000	42265000	37075990	39301020	48550020	47929990	40293020
WP_005687185.1_1894	guanylate kinase	0.41087	0.500203	-0.120415	0	0	P:phosphorylation; F:kinase activity	7	7	66080980	57508020	58222000	52091010	64295960	43979020	68098970	54364990	45756020	67133980	73093000	60212000	58655970	54657010	82443020
WP_014569979.1_2072	thiol reductant ABC exporter subunit CydD	0.305637	0.393539	-0.120537	0	0	P:cysteine transport; P:transmembrane transport; F:ATP binding; F:ABC-type transporter activity; C:integral component of membrane	15	15	11003000	10100990	11252000	8927605	9355696	8803902	13751010	11548990	9703100	10390990	14148000	12082000	13552990	10953000	9781604
WP_014569923.1_2004	MarR family transcriptional regulator	0.533644	0.612121	-0.121042	0	0	P:regulation of transcription, DNA-templated; F:DNA-binding transcription factor activity	9	9	17742000	18025010	21931010	18625010	14917000	16069000	29382010	28449010	26331000	28174020	25165000	26505000	15766990	14838010	20364010
WP_014569367.1_846	phospho-sugar mutase	0.235131	0.313622	-0.121896	0	0	P:carbohydrate metabolic process; F:magnesium ion binding; F:phosphoglucomutase activity	40	40	1034299000	1034500000	1053099000	943839800	1081100000	1053700000	1194199000	1520200000	1012400000	1053099000	1250500000	1137300000	1471999000	1272000000	1291001000
WP_005685606.1_1220	histidine phosphatase family protein	0.405031	0.495697	-0.124494	0	0		13	13	18221000	23578000	27989020	31875010	16134990	21616010	9950594	19719010	28112990	19005010	17983000	27769010	19899000	24163010	24350000
WP_005714494.1_742	General stress protein	0.26291	0.346142	-0.124677	0	0	C:integral component of membrane	4	4	36168980	42624980	40424010	32709000	37018000	29250000	56648980	42910000	50224970	48811000	39980000	46438030	36686020	39512020	41479000
WP_171972130.1_269	membrane protein	0.461852	0.549898	-0.124723	0	0	C:integral component of membrane	7	7	37055020	28078000	27721000	26269000	34773000	30589020	50723980	31204990	25900010	28705010	33153990	33192980	44549000	44610000	44051000
WP_015765015.1_1999	alpha/beta hydrolase	0.306578	0.394171	-0.126028	0	0	P:proteolysis; F:aminopeptidase activity	6	6	23909990	25272990	28074000	17816000	27757010	20116010	39903010	33635980	24092990	31920000	30107990	26670000	34053000	27596010	32276000
WP_005686089.1_2214	Uncharacterised protein	0.507505	0.590699	-0.126142	0	0		4	4	106740000	55514980	94038970	76263040	101440100	115700100	215369900	117870100	179780000	150079900	101419900	125690000	92156980	117740000	76294000
WP_014570021.1_2163	1,4-dihydroxy-2-naphthoate polyprenyltransferase	0.89006	0.918856	-0.126799	0	0	F:1,4-dihydroxy-2-naphthoate octaprenyltransferase activity; C:integral component of membrane	3	3	2088900	1647501	1471801	1236299	1742299	1627401	3975000	2111201	2324399	1615901	4143702	1666000	2913800	353800	2173402
WP_014569365.1_843	prolipoprotein diacylglyceryl transferase	0.556133	0.632134	-0.12688	0	0	P:lipoprotein biosynthetic process; F:phosphatidylglycerol-prolipoprotein diacylglyceryl transferase activity; C:integral component of plasma membrane	3	3	8897100	7718895	9056806	9473904	8858005	7083800	11136000	12374000	6910798	7032599	11017990	9901894	14484990	10727010	11199000
WP_014569351.1_814	CDP-diacylglycerol--glycerol-3-phosphate 3-phosphatidyltransferase	0.372776	0.462348	-0.127161	0	0	P:phosphatidylglycerol biosynthetic process; F:CDP-diacylglycerol-glycerol-3-phosphate 3-phosphatidyltransferase activity; C:integral component of membrane	5	5	54947040	54234980	53082030	46904000	46219000	43915980	70230010	91104980	51134980	60152970	51057020	58096980	79434020	78910980	61410040
WP_005684526.1_855	ATP-dependent Clp protease proteolytic subunit	0.115429	0.178012	-0.127976	0	0	P:proteolysis; F:ATP-dependent peptidase activity; F:serine-type endopeptidase activity; C:cytoplasm	12	12	283639800	297230100	286289800	282159900	270070100	299120000	278739900	304770000	316690100	335709800	300410000	353220100	266830100	272010100	356239900
WP_005685160.1_2468	ribonuclease HI	0.113167	0.174986	-0.129124	0	0	P:RNA phosphodiester bond hydrolysis, endonucleolytic; F:nucleic acid binding; F:RNA-DNA hybrid ribonuclease activity	6	6	15822000	14216010	16446000	15593010	16030990	16185010	22610990	18350990	19511010	19463990	16902000	19717990	17403010	17193000	19238010
WP_014569731.1_1662	DNA polymerase I	0.330128	0.416516	-0.129225	0	0	P:DNA-dependent DNA replication; P:DNA repair; P:DNA biosynthetic process; P:nucleic acid phosphodiester bond hydrolysis; F:DNA binding; F:DNA-directed DNA polymerase activity; F:3'-5' exonuclease activity	47	47	200289900	177960100	200340000	163479900	190359900	158250100	203780100	281800100	171469900	170860000	228520100	197010000	269140100	234929900	236540000
WP_005711219.1_2297	TetR family transcriptional regulator	0.607869	0.680798	-0.129528	0	0	F:DNA binding	6	6	9318699	6058403	7012396	6409101	10966000	9035995	12714000	12611990	7364298	12378010	7729005	7737798	16024000	12065000	7655397
WP_005713168.1_2055	GntR family transcriptional regulator	0.729028	0.787835	-0.131459	0	0	P:regulation of transcription, DNA-templated; F:DNA-binding transcription factor activity	6	6	13944000	9199095	8179197	11982010	7468702	6416698	10958000	13437010	20976010	13734000	15198000	12009000	5294901	1337554	9647496
WP_014569394.1_906	phosphoglucosamine mutase	0.163249	0.23717	-0.131928	0	0	P:carbohydrate metabolic process; F:magnesium ion binding; F:phosphoglucosamine mutase activity	27	27	382480000	362610000	387219900	349370000	356000200	334179900	543159900	458029900	396089900	385960000	449210100	405030200	479469700	440990200	485529700
WP_005686399.1_1312	YozE family protein	0.785448	0.833411	-0.133029	0	0		4	4	29739010	26748990	19497010	22902010	25289000	19540000	38515010	24142000	44453980	33324980	30928000	36151010	14871000	20089010	18200990
WP_014569899.1_1975	BREX system P-loop protein BrxC	0.311028	0.398433	-0.135302	0	0		54	54	286350000	251309900	289279900	212990000	245959900	257830000	386080000	307430000	244310000	284950100	315749900	254170100	408630100	325650100	316590100
WP_005685323.1_249	UDP-N-acetylmuramoyl-L-alanyl-D-glutamate--2,6-diaminopimelate ligase	0.259688	0.342414	-0.135402	0	0	P:cell cycle; P:regulation of cell shape; P:peptidoglycan biosynthetic process; P:cell division; P:cell wall organization; F:magnesium ion binding; F:ATP binding; F:UDP-N-acetylmuramoylalanyl-D-glutamate-2,6-diaminopimelate ligase activity; C:cytoplasm	20	20	224200100	202600000	218119900	198590000	213130000	196539900	287339800	271249900	201379900	210220100	259879900	222999900	309160200	258920000	278729900
WP_014569360.1_828	cell division protein MinJ	0.36956	0.459677	-0.135665	0	0	P:cell division; C:integral component of membrane	3	3	4015301	3211799	3058999	1614001	3819600	3369099	6978104	4282500	3247301	3580601	4279200	3571500	5398504	4785598	4311398
WP_005685518.1_720	alanine--tRNA ligase	0.292852	0.380145	-0.135981	0	0	P:alanyl-tRNA aminoacylation; F:tRNA binding; F:alanine-tRNA ligase activity; F:ATP binding; C:cytoplasm	48	48	646449900	609919600	678959700	538960300	647069900	622650000	748210200	740279700	528680000	655439600	802000100	614710300	884109800	774039600	771990500
WP_005692564.1_2052	acetate kinase	0.265703	0.349322	-0.136565	0	0	P:organic acid metabolic process; P:acetyl-CoA biosynthetic process; P:phosphorylation; F:magnesium ion binding; F:ATP binding; F:acetate kinase activity; C:cytoplasm	16	15	49692030	55898980	51733030	43206990	46535010	46332980	70969050	84226020	49588010	63875980	62034040	60180010	71237990	70624980	53950000
WP_005688151.1_2478	MurR/RpiR family transcriptional regulator	0.273209	0.357823	-0.137662	0	0	P:regulation of transcription, DNA-templated; P:carbohydrate derivative metabolic process; F:DNA-binding transcription factor activity; F:carbohydrate derivative binding	6	6	2192101	1737099	2393201	2168001	2978001	2054799	2611201	4892801	2987501	2804899	2597099	2460201	3128000	3447601	2815600
WP_014569257.1_640	hypothetical protein	0.166229	0.240307	-0.138106	0	0		17	17	143279900	159850000	175090100	146709900	144109900	145540000	233459900	196229900	199269900	167360100	188440100	207739900	181070000	162390000	188129900
WP_005687691.1_1775	internalin-I	0.350453	0.438692	-0.138651	0	0	C:extracellular region	2	2	2223299	3158201	2015701	780310	2167800	3999602	4230375	3548199	3585201	2650501	2559600	3227600	3330499	2908100	3049300
WP_005716732.1_2433	aldo/keto reductase	0.144875	0.214381	-0.140166	0	0	F:D-threo-aldose 1-dehydrogenase activity	11	11	42115010	39469990	45151020	52247990	43173980	45602020	58960980	64714000	54323970	49862020	54063030	61649030	52878980	48547000	56128030
WP_005684427.1_1615	transcription elongation factor GreA	0.18852	0.264048	-0.141689	0	0	P:translational elongation; P:regulation of DNA-templated transcription, elongation; F:DNA binding; F:translation elongation factor activity; F:RNA polymerase binding	15	15	203769900	200080000	199439900	222579900	225780100	223569900	208329900	197260000	258170100	262590000	268309900	246240000	201370000	193460000	192339900
WP_005684386.1_1581	ArgR family transcriptional regulator	0.436856	0.526389	-0.145006	0	0	P:regulation of transcription, DNA-templated; P:arginine biosynthetic process; P:protein complex oligomerization; F:DNA binding; F:DNA-binding transcription factor activity; F:arginine binding; C:cytoplasm	5	5	32562990	22896010	29995000	24295010	31188980	33092990	49730020	34539010	31864010	51746020	40840980	34198000	32956990	23067010	35236980
WP_005685514.1_718	DEAD/DEAH box helicase	0.223245	0.301613	-0.145006	0	0	P:RNA catabolic process; P:response to cold; F:RNA binding; F:RNA helicase activity; F:ATP binding; F:hydrolase activity; C:cytoplasm	16	16	92428960	73634020	75127020	65038990	72090020	72248980	111080000	88567980	74277970	80008960	86860000	100380000	114180000	84176030	89213050
WP_005685623.1_1232	2-oxoisovalerate dehydrogenase	0.179677	0.2543	-0.147489	0	0	F:pyruvate dehydrogenase (acetyl-transferring) activity	17	17	560959700	462059800	435830000	469620200	485670300	465190100	548460000	910380400	591790200	590109700	544520300	602840100	623510000	677629900	574090400
WP_014569449.1_997	ATP-grasp domain-containing protein	0.0637726	0.109085	-0.148066	0	0	P:purine nucleotide biosynthetic process; F:phosphoribosylaminoimidazole carboxylase activity; F:ATP binding; F:5-amino-4-imidazole carboxylate lyase activity; F:metal ion binding	13	13	42148990	33728020	45903980	40867010	37801990	38735000	32059990	40147000	39713020	39033000	40457000	42640030	46392010	48334000	45348010
WP_005684454.1_1632	metal-binding protein	0.464805	0.55304	-0.14826	0	0		8	8	49436020	51684970	49607030	48229000	44481030	46157020	60535030	55885970	81989980	56054980	46130000	72569970	41664000	48433020	46873010
WP_014569794.1_1757	[locus_tag=LGG_RS08965] [protein=S9 family peptidase] [protein_id=WP_014569794.1] [location=complement(1895050..1897035)] [gbkey=CDS]	0.365974	0.455898	-0.149676	0	0		31	31	477290300	431260100	492889800	455089700	476420300	444940200	586140300	646279900	393739900	451399700	604079900	486480000	746860200	565670300	644400300
WP_014569826.1_1861	phage tail protein	0.228508	0.307069	-0.149831	0	0		6	6	12999990	16257000	19567990	22506010	14052000	16775000	23547010	22823990	18828990	19534000	16928010	23256990	24082000	20428990	21127000
WP_005685470.1_1682	UPF0342 protein	0.883924	0.915509	-0.150748	0	0		12	12	692479900	691429800	655919800	1054900000	583030300	608100000	767470100	470510100	1047200000	1273499000	671369900	870839800	291800100	760160100	450859900
WP_014569239.1_617	galactose-1-phosphate uridylyltransferase	0.250817	0.331964	-0.151095	0	0	P:galactose metabolic process; F:UDP-glucose:hexose-1-phosphate uridylyltransferase activity; C:cytoplasm	18	18	48469980	47825990	48959000	44113020	45409020	42293000	40640980	45838000	39022990	39772020	50695020	49580010	66183010	55855020	52120010
WP_005684919.1_1091	thymidine kinase	0.284493	0.37039	-0.151829	0	0	P:deoxyribonucleoside monophosphate biosynthetic process; P:phosphorylation; P:DNA biosynthetic process; F:thymidine kinase activity; F:ATP binding; F:zinc ion binding; C:cytoplasm	7	7	13078000	17996010	22009990	20892010	16010000	16625000	10421000	21847000	15453000	14998000	19282010	20179000	21563000	22479010	21050990
WP_014569636.1_1310	YpmS family protein	0.233439	0.312023	-0.15225	0	0	C:integral component of membrane	9	9	20868000	23853000	25692010	23638990	21601010	21833000	42343020	17553000	27356010	29033020	26728000	26084000	33072000	21381010	28278020
WP_014569937.1_2026	threonine synthase	0.157137	0.229431	-0.153052	0	0	P:threonine biosynthetic process; F:threonine synthase activity; F:pyridoxal phosphate binding	16	16	17791990	16431000	21195010	14739990	19264990	15850010	25958020	17196010	20924990	22405990	21896010	18304010	22107010	21748010	17023010
WP_005692769.1_1940	peptide ABC transporter substrate-binding protein	0.354717	0.443712	-0.153994	0	0	P:peptide transport; F:ATP binding	11	10	32802020	72372980	40329000	38214990	24121990	35291020	17758990	32540010	36233020	28253020	35168010	42512030	39063980	49079020	55365010
WP_014569985.1_2083	universal stress protein	0.433464	0.523558	-0.154678	0	0	C:cytoplasm	7	7	391170000	370750100	395649700	381799900	419240200	403489900	557950200	615059900	628930300	690449600	431200200	450510200	386459900	516089700	339650000
WP_014569315.1_749	biotin--[acetyl-CoA-carboxylase] ligase	0.17061	0.245024	-0.155334	0	0	P:cellular protein modification process; F:biotin-[acetyl-CoA-carboxylase] ligase activity	5	5	33306000	31965990	32718990	27296010	34806020	27055000	39599980	51151000	35692020	43603000	37281990	37321000	45708020	34511980	36686020
WP_015765098.1_2628	acetylornithine deacetylase	0.697477	0.760835	-0.155893	0	0	F:hydrolase activity	6	6	2656401	1915401	3152899	2814401	3108299	3595701	3725302	5152103	1388100	3861898	5212498	3225301	3923401	3232801	4619500
WP_014569406.1_923	glycosyltransferase family 8 protein	0.761484	0.814222	-0.155938	0	0	F:glycosyltransferase activity	3	3	1396300	1507601	1783200	1337499	1139700	1115401	1875099	893540	1231700	679780	1190601	1280100	1840500	2451101	2097000
WP_014569005.1_309	hypothetical protein	0.376867	0.466594	-0.156483	0	0		3	3	2764184	664190	842140	1236592	600280	631740	1319101	1145001	735340	1405301	1269900	1201600	1936000	979570	1447701
WP_005685917.1_1407	4-oxalocrotonate tautomerase	0.944946	0.958047	-0.156828	0	0	P:cellular aromatic compound metabolic process; F:isomerase activity	6	6	288970000	166020000	153070100	123900100	168399900	159910100	121429900	169500000	264579800	306969800	166850000	255020000	145630100	123070100	55948000
WP_005686809.1_2267	metalloregulator ArsR/SmtB family transcription factor	0.829771	0.873051	-0.156918	0	0	P:regulation of transcription, DNA-templated; F:DNA-binding transcription factor activity	2	2	3803199	3440502	3585599	4673898	3872000	2317700	3847002	4668803	5376601	7034096	642397	6246099	3214998	3774002	3181598
WP_005704947.1_67	TetR family transcriptional regulator	0.480738	0.567381	-0.157937	0	0	F:DNA binding	3	3	2033495	3723614	3615402	889394	1860200	2763201	2642838	258292	3439602	1858300	2456100	3839899	2612600	882633	2274501
WP_005685386.1_1751	NAD synthetase	0.0774086	0.127921	-0.158136	0	0	P:NAD biosynthetic process; F:NAD+ synthase (glutamine-hydrolyzing) activity; F:glutaminase activity; F:ATP binding; F:NAD+ synthase activity; F:metal ion binding; C:cytoplasm	13	13	212899900	244919900	258350000	242020100	236899900	232529900	275759900	310479900	245480100	281260100	329800000	291140000	243379900	293989900	281209900
WP_099981497.1_2260	divalent metal cation transporter	0.323918	0.411045	-0.158325	0	0	P:metal ion transport; F:metal ion transmembrane transporter activity; C:integral component of membrane	7	7	32466010	32618010	50788000	25658990	37138980	34748000	19873000	32746990	33053990	32023010	40778980	27924000	49699980	33999010	42305030
WP_014569206.1_577	dihydroneopterin aldolase	0.399353	0.490115	-0.159176	0	0	P:response to oxidative stress	5	5	24825000	16725990	14636010	11741000	21575010	17917000	28392010	36568980	27095990	37132990	20337990	19154010	21595010	25528010	17584010
WP_005687644.1_304	phosphopentomutase	0.142904	0.212006	-0.159661	0	0	P:5-phosphoribose 1-diphosphate biosynthetic process; P:deoxyribonucleotide catabolic process; P:cellular metabolic compound salvage; F:magnesium ion binding; F:phosphopentomutase activity; F:manganese ion binding; C:cytoplasm	19	19	73819020	65554970	79827970	65332000	88530050	77501950	124750000	101620100	96007990	96109970	93758040	86384970	98206980	98940020	92226940
WP_005684345.1_1548	signal recognition particle protein	0.0943904	0.150569	-0.159908	0	0	P:SRP-dependent cotranslational protein targeting to membrane; F:GTPase activity; F:GTP binding; F:7S RNA binding; C:signal recognition particle	26	26	173200100	201579900	241450000	173070100	181300000	173850000	227049900	198720000	177580100	208380000	226830000	212600000	225460100	224829900	259309900
WP_005687504.1_1341	nitroreductase family protein	0.231739	0.310696	-0.16002	0	0	F:oxidoreductase activity	10	10	118120000	146820000	163109900	120090000	140420100	130250100	131440000	163350100	176310000	153570000	135230000	139140000	173079900	196570100	114800000
WP_005685900.1_1400	mevalonate kinase	0.162165	0.23579	-0.160526	0	0	P:isoprenoid biosynthetic process; P:phosphorylation; F:mevalonate kinase activity; F:ATP binding; C:cytoplasm	8	8	22096000	28475990	24938990	19274010	22218000	21777010	25838010	23232990	21734990	26050020	22424990	23254990	29956990	32716010	27577010
WP_014569076.1_406	phosphotriesterase-related protein	0.322564	0.410217	-0.160606	0	0	P:catabolic process; F:zinc ion binding; F:hydrolase activity	6	6	9685900	6167097	1767400	1130601	303416	612258	562235	633308	1980099	4293100	3560798	3637500	341156	1846164	4745201
WP_014568869.1_3	S4 domain-containing protein YaaA	0.487837	0.572678	-0.161654	0	0	F:RNA binding	5	5	37667990	6423802	38875980	41589970	38526980	38603000	44305020	17067990	49329010	58332020	27279020	36815020	21808990	38701010	25204990
WP_015764864.1_589	carbonic anhydrase	0.271415	0.356004	-0.161927	0	0	F:carbonate dehydratase activity; F:zinc ion binding	4	4	234277	578930	1523626	617236	971180	2671401	636770	1423199	946738	1096600	1416200	884410	1250500	1382001	1497800
WP_005689761.1_1657	primosomal protein DnaI	0.0697864	0.117348	-0.162269	0	0	F:helicase activity; F:ATP binding	17	17	42026020	35513010	43294020	39238000	37090990	35520990	37494000	52980020	38142010	44884980	46745030	41913990	50223980	47570970	46943020
WP_005685310.1_236	nucleoid occlusion protein	0.238715	0.317383	-0.16339	0	0	P:division septum assembly; F:DNA binding; C:cytoplasm	19	19	55728010	55543020	57683990	52573030	58465980	53209000	72000020	66662040	49419020	53680990	70937990	62785030	78842980	63703000	83024050
WP_005705470.1_698	class Ib ribonucleoside-diphosphate reductase assembly flavoprotein NrdI	0.0624678	0.107166	-0.163724	0	0	P:cellular protein modification process; F:FMN binding	7	7	55666010	67657000	56008020	66310000	52218980	49935970	60936030	76584030	66745020	73554050	72104030	69653010	66387990	68070980	59169010
WP_005684953.1_2594	nicotinate phosphoribosyltransferase	0.135849	0.203252	-0.164298	0	0	P:NAD biosynthetic process; F:nicotinate-nucleotide diphosphorylase (carboxylating) activity; F:nicotinate phosphoribosyltransferase activity	21	21	217710000	233070000	251330100	219250100	201489900	195079900	249539900	230369900	210930000	195470000	291019900	247580000	268359900	260640000	288859900
WP_005687471.1_1357	fibronectin/fibrinogen-binding protein	0.169099	0.24322	-0.16555	0	0	P:rescue of stalled ribosome; F:tRNA binding; F:ribosomal large subunit binding	23	23	2632501000	2593699000	3356299000	2642299000	2743899000	1989300000	3324199000	3383100000	2591299000	3009199000	3817601000	3102899000	2987599000	2963100000	3771902000
WP_005691240.1_2359	peptidyl-tRNA hydrolase	0.211873	0.288918	-0.165984	0	0	P:translation; F:aminoacyl-tRNA hydrolase activity; C:cytoplasm	8	8	28264000	24932000	26670000	28159010	36377010	33530000	45764980	55868980	38202010	43115970	44650010	39341000	34859990	32646010	41632000
WP_014570098.1_2261	cation-transporting ATPase	0.884209	0.915509	-0.166446	0	0	F:ATP binding; F:hydrolase activity; C:integral component of membrane	6	6	818010	1344500	3064002	1028780	1913700	1017291	867055	1088989	1600901	343389	2099599	3138999	2410500	431081	917340
WP_005687595.1_327	PTS sugar transporter subunit IIB	0.376997	0.466594	-0.167881	0	0	P:phosphoenolpyruvate-dependent sugar phosphotransferase system; P:carbohydrate transmembrane transport; F:protein-N(PI)-phosphohistidine-sugar phosphotransferase activity; F:D-glucosamine PTS permease activity	7	7	270150100	230179900	198529900	223050000	201289900	225189900	211370000	261189900	310799800	361299800	237699900	287009900	192750000	205439900	194960000
WP_005684269.1_498	ArsR family transcriptional regulator	0.23646	0.314861	-0.169275	0	0	P:regulation of transcription, DNA-templated; F:DNA-binding transcription factor activity	5	5	12622000	14490010	13282010	11778000	11928990	12445000	16961010	12354010	16214990	14365000	12581000	15453000	11595000	20825000	13126000
WP_005684791.1_1186	septum site-determining protein MinD	0.0357767	0.066867	-0.169971	0	0	P:cell division; F:ATP binding	14	14	127390000	124750000	129770000	119040100	113180000	124129900	144300000	133259900	129599900	125250100	135950000	145970100	147270000	142099900	173839900
WP_014569287.1_679	LysR family transcriptional regulator	0.280081	0.365459	-0.170158	0	0	P:regulation of transcription, DNA-templated; F:DNA-binding transcription factor activity	7	7	5483398	4478102	3700499	3624998	3532701	2880199	5065402	5917402	5374100	3505002	6374202	4230699	5295804	4924600	4441898
WP_005688022.1_1320	DNA topoisomerase I	0.184215	0.259331	-0.171193	0	0	P:DNA topological change; F:DNA binding; F:DNA topoisomerase type I (single strand cut, ATP-independent) activity; F:metal ion binding; C:chromosome	28	28	115330000	109550000	123510000	95583970	116150000	101290000	160540000	129150100	120540000	130430000	148759900	148490000	129260100	98475980	161110100
WP_005684884.1_1121	SufS family cysteine desulfurase	0.177683	0.251718	-0.171197	0	0	P:cysteine metabolic process; F:pyridoxal phosphate binding; F:cysteine desulfurase activity	14	14	56014020	60701000	58620000	46886020	57341000	47723980	82495030	72172990	50685970	63566970	77792980	64990000	79143020	71781980	66880970
WP_014569821.1_1855	acyl-CoA thioesterase	0.224025	0.302201	-0.171306	0	0	F:thiolester hydrolase activity	6	6	25534010	28389980	34522980	24808010	25461000	20266990	38054010	27788990	26287000	36893020	33664000	37061000	31053000	23067990	33498980
WP_005685733.1_2731	mannitol-1-phosphate 5-dehydrogenase	0.056682	0.0985895	-0.173896	0	0	P:mannitol metabolic process; F:mannitol-1-phosphate 5-dehydrogenase activity	29	29	729820500	725409900	664080000	634140300	644690000	615190000	574520100	887820500	710019800	659270500	813279700	773909600	794150100	771830300	882509900
WP_014568910.1_59	galactosidase	0.802878	0.849223	-0.173939	0	0	P:galactosylceramide catabolic process; F:galactosylceramidase activity	10	10	5151198	4067098	6448598	5180003	5079398	3738402	5848902	10472000	3304499	4235501	6151698	7714600	7075302	3506601	13405000
WP_005685736.1_2728	ribose-phosphate pyrophosphokinase	0.110938	0.17245	-0.174476	0	0	P:nucleoside metabolic process; P:nucleotide biosynthetic process; P:phosphorylation; F:magnesium ion binding; F:ribose phosphate diphosphokinase activity; F:kinase activity	14	14	174089900	185150000	226950000	153580100	153249900	194899900	115420000	150269900	201739900	163219900	190699900	200420000	196680000	186550000	197359900
WP_014570140.1_2409	PTS galactitol transporter subunit IIA	0.294603	0.381853	-0.175149	0	0		3	3	3755998	3536898	2296101	4974403	3678101	1519868	6867499	1018099	3630399	4491603	4816802	4481098	3194302	2956898	3742600
WP_005687666.1_1463	kinase/pyrophosphorylase	0.0352483	0.0662814	-0.175622	0	0	P:protein phosphorylation; P:protein dephosphorylation; F:protein serine/threonine kinase activity; F:ATP binding; F:phosphotransferase activity, phosphate group as acceptor; F:ADP binding	10	10	36724010	34718010	44967000	34740000	35862010	37456000	44968010	44719010	42081010	42908980	48866980	42461020	47218020	38836010	48097000
WP_005684287.1_1502	adenine phosphoribosyltransferase	0.0245284	0.0495936	-0.176459	0	0	P:purine ribonucleoside salvage; P:adenine salvage; P:AMP salvage; F:adenine phosphoribosyltransferase activity; C:cytoplasm	11	11	211460000	206610100	208480000	172980000	181769900	185369900	249620100	190860100	209489900	223810000	226959900	211970000	257010200	238510100	221470000
WP_014569654.1_1379	ribonucleotide-diphosphate reductase subunit alpha	0.210499	0.287491	-0.176712	0	0	P:DNA replication; F:ribonucleoside-diphosphate reductase activity, thioredoxin disulfide as acceptor; F:ATP binding	34	34	420969800	376949900	434320100	335440100	426959800	373550100	422329900	488190000	367179900	342150000	451529800	452190000	542480300	516760200	570409700
WP_005684374.1_1571	protein phosphatase	0.0206954	0.0432387	-0.176758	0	0	P:protein dephosphorylation; F:protein serine phosphatase activity; F:protein threonine phosphatase activity	7	7	15212010	13335000	15639010	13139000	15045000	13800000	15610990	18839000	15548990	18119000	18055010	16720000	17736000	15832000	17288010
WP_005716745.1_2447	ABC transporter ATP-binding protein	0.18963	0.26518	-0.178464	0	0	F:ATP binding	7	7	7040897	9754794	9249204	7441499	6526804	6612503	4349798	7960697	7906303	6645403	9274404	8338596	7541800	9842196	8811005
WP_014568988.1_238	ParB/RepB/Spo0J family partition protein	0.0380716	0.070555	-0.178995	0	0	F:DNA binding	20	20	212080100	228580000	248420100	212070000	224359900	194399900	309400200	250320000	243650000	280979800	247100000	267620100	266010100	289620200	266950100
WP_005684363.1_1562	phosphate acyltransferase	0.0321703	0.0617712	-0.179355	0	0	P:fatty acid biosynthetic process; P:phospholipid biosynthetic process; F:phosphate:acyl-[acyl carrier protein] acyltransferase activity; C:cytoplasm	15	15	123940000	108320100	117280000	136739900	133890000	129070000	135989900	114800000	122170000	128469900	147680000	165340100	135750000	138140000	153310100
WP_005716743.1_2446	glutathione reductase	0.106578	0.166706	-0.179675	0	0	P:cell redox homeostasis; P:cellular oxidant detoxification; F:glutathione-disulfide reductase (NADPH) activity; F:flavin adenine dinucleotide binding	18	18	72802040	72172990	75363980	62393970	72487980	72913000	87204960	104690000	82338020	69547010	82323000	89201960	96636940	90682950	103750000
WP_005716749.1_2450	ATP-dependent DNA helicase	0.323699	0.411045	-0.180496	0	0	P:DNA duplex unwinding; F:DNA binding; F:DNA helicase activity; F:ATP binding; F:hydrolase activity	21	21	22913000	23768010	24210010	20922000	24531010	17107000	28251000	24094990	17951000	24054000	26754020	25276000	27064980	22864010	40275020
WP_005685512.1_716	CBS domain-containing protein	0.203176	0.280105	-0.181034	0	0		11	11	21971000	20930000	22392990	19775010	21794010	20417010	33736990	33347020	20407990	29834980	29099000	24013010	35028020	26083000	28340000
WP_005685343.1_265	MurR/RpiR family transcriptional regulator	0.225219	0.303345	-0.181995	0	0	P:regulation of transcription, DNA-templated; P:carbohydrate derivative metabolic process; F:DNA-binding transcription factor activity; F:carbohydrate derivative binding	9	9	5522502	3484599	4496801	4500001	4648502	3058700	2841999	7642302	4521201	3941999	4929603	6063900	5492402	5426899	5553201
WP_014569295.1_689	cation-translocating P-type ATPase	0.306044	0.393773	-0.182333	0	0	F:ATP binding; C:integral component of membrane	13	13	32818980	33481980	36456980	29105000	37671980	33337980	50140980	67810040	31996010	46216010	55644960	35786990	52533980	38384980	57975980
WP_005687828.1_1674	tRNA (guanosine(46)-N7)-methyltransferase TrmB	0.085921	0.139235	-0.18275	0	0	P:tRNA (guanine-N7)-methylation; F:tRNA (guanine-N7-)-methyltransferase activity	6	6	36629020	31498990	43649020	35725010	46061010	36857000	50232010	53345010	43222990	46471010	55474040	46433000	48730980	43305010	48076970
WP_014569628.1_1289	SMC-Scp complex subunit ScpB	0.643805	0.712856	-0.183777	0	0	P:DNA replication; P:cell division; P:chromosome separation; C:cytoplasm	5	5	13188010	12587010	13437010	15081010	14571000	12517000	22155990	22127010	24552000	28594000	18138010	19784000	10079000	10633990	13113010
WP_005716734.1_2435	GNAT family N-acetyltransferase	0.158947	0.231687	-0.183935	0	0	F:N-acetyltransferase activity; F:phosphinothricin N-acetyltransferase activity	4	4	5326200	4546802	6021002	4295803	4341600	4846601	4550302	8071197	5696102	6434997	6141402	6785803	4588099	5277199	6823100
WP_014569389.1_900	haloacid dehalogenase	0.136211	0.20362	-0.186928	0	0	F:ATP binding; C:integral component of membrane	20	19	47702980	43956990	38720000	34774010	45935980	45399000	54222010	63746980	40235000	52823980	59492960	47372020	60509020	56353990	56190020
WP_014568987.1_235	16S rRNA methyltransferase	0.0327298	0.0626399	-0.187556	0	0	P:rRNA (guanine-N7)-methylation; F:rRNA (guanine-N7-)-methyltransferase activity; C:cytoplasm	11	11	57658980	59324020	65838990	50383990	55590040	50953980	75415010	69919000	64345030	70377980	70124980	70494010	64725980	71711030	71596970
WP_005684431.1_1619	phenylalanine--tRNA ligase subunit beta	0.114189	0.17641	-0.187854	0	0	P:phenylalanyl-tRNA aminoacylation; F:tRNA binding; F:magnesium ion binding; F:phenylalanine-tRNA ligase activity; F:ATP binding; C:cytoplasm	31	31	246459900	204960000	260610000	202039900	198970000	207430100	258089900	225000000	202820000	219230100	285399900	227319900	286590100	267489900	308730100
WP_014569902.1_1978	transcriptional regulator	0.209669	0.28658	-0.190096	0	0	F:DNA binding; C:integral component of membrane	2	2	1547400	2278399	2026700	1962001	1886101	1831301	3335002	2925399	2323099	3007001	1829999	2382499	2974299	2772800	2471200
WP_014569579.1_1188	amino acid ABC transporter ATP-binding protein	0.185949	0.261073	-0.190429	0	0	F:ATP binding	7	7	31136000	31025010	39974980	37524990	29783980	27292000	37653000	28193990	44656970	38449020	37424020	48011990	30205990	28293010	35139990
WP_014569633.1_1302	CCA tRNA nucleotidyltransferase	0.0607148	0.10467	-0.190753	0	0	P:tRNA 3'-terminal CCA addition; P:RNA repair; F:tRNA binding; F:magnesium ion binding; F:ATP binding; F:tRNA cytidylyltransferase activity; F:CTP:tRNA cytidylyltransferase activity; F:CTP:3'-cytidine-tRNA cytidylyltransferase activity; F:ATP:3'-cytidine-cytidine-tRNA adenylyltransferase activity	13	13	35801000	26254010	27904000	27635990	25117000	24853010	40778980	31191990	33706000	32660000	33479990	33566010	31073000	37051000	37686020
WP_005684446.1_1628	NADP-dependent phosphogluconate dehydrogenase	0.219154	0.29723	-0.190833	0	0	P:pentose-phosphate shunt; P:D-gluconate metabolic process; F:phosphogluconate dehydrogenase (decarboxylating) activity; F:NADP binding	30	30	868750400	865340200	995400100	822630500	889039700	935409900	866100100	1151199000	821329700	779459600	1029100000	951800600	1369199000	1276599000	1157100000
WP_014569637.1_1311	peptide-methionine (S)-S-oxide reductase MsrA	0.513139	0.594821	-0.193951	0	0	P:cellular protein modification process; F:peptide-methionine (S)-S-oxide reductase activity; F:L-methionine:thioredoxin-disulfide S-oxidoreductase activity	4	4	39015980	53791040	45983010	65261990	43893980	53936020	55594000	66494010	88396020	79802020	66089020	68416980	39324000	39844020	42482020
WP_005685530.1_731	D-alanyl-lipoteichoic acid biosynthesis protein DltB	0.577596	0.653145	-0.194829	0	0	P:lipoteichoic acid biosynthetic process; F:acyltransferase activity; C:plasma membrane; C:integral component of membrane	2	2	3049901	476352	628369	1398547	1909500	1737701	2548663	2742301	2297300	3650102	2306134	889385	2783301	1747430	839640
WP_005684408.1_1598	type I glutamate--ammonia ligase	0.109645	0.170591	-0.195154	0	0	P:glutamine biosynthetic process; F:glutamate-ammonia ligase activity; F:ATP binding; C:cytoplasm	24	24	948470600	1057600000	1083100000	916910300	861450000	954940400	747729700	1317199000	951419400	903809700	1174600000	1082900000	1285300000	1302501000	1200600000
WP_014569631.1_1296	cytidylate kinase	0.033462	0.0634873	-0.195416	0	0	P:pyrimidine nucleotide metabolic process; P:phosphorylation; P:nucleoside monophosphate phosphorylation; F:ATP binding; F:CMP kinase activity; F:dCMP kinase activity; C:cytoplasm	14	14	62756980	58241020	61482990	55238020	62498980	57344030	79777960	78195020	70327010	64639020	72335000	70056030	78101000	77959980	83107950
WP_005684943.1_2587	GNAT family N-acetyltransferase	0.691406	0.756495	-0.195682	0	0	F:N-acetyltransferase activity	6	6	18847990	10811010	16867000	17166000	16070000	12796000	21559010	21853010	31958010	19570010	24382990	21443010	12771010	7909502	18222010
WP_005685390.1_1748	MULTISPECIES: hypothetical protein	0.0460416	0.0825363	-0.196011	0	0		7	7	17031990	16111990	13490000	14362000	13205000	18856990	19735000	17328010	19140010	16420990	16639990	20856990	17984990	19449990	19932000
WP_005695851.1_38	sugar O-acetyltransferase	0.117519	0.180284	-0.196151	0	0	F:acetyltransferase activity	6	6	19804000	19342010	19522000	16956990	26488010	27239980	24020000	26667000	22513010	26382010	31378990	28416980	22680000	27759980	21347010
WP_014570000.1_2114	alanine acetyltransferase	0.33703	0.42431	-0.196739	0	0	P:N-terminal protein amino acid acetylation; F:N-acetyltransferase activity; C:ribosomal-protein-alanine N-acetyltransferase complex	4	4	4768999	2650399	3715902	3351998	3257298	3765002	4443301	4943798	3230998	4674102	3929199	3238200	6925496	4740398	4246103
WP_005684412.1_1601	aluminum resistance protein	0.088224	0.142441	-0.197003	0	0	F:transaminase activity; F:lyase activity	16	16	202270000	197670100	199410100	212659900	225440100	200959900	210570000	276540100	182410000	225280100	259770000	246980200	264459900	256030000	295809800
WP_005685712.1_2749	alcohol dehydrogenase	0.411107	0.500203	-0.19703	0	0	F:glycerol dehydrogenase [NAD+] activity; F:metal ion binding	5	5	4141401	3402802	4257002	4081998	4230101	3751101	5362198	3850702	2872400	4452598	3697100	3956398	6298499	5272401	6628599
WP_005687659.1_1456	GTPase Era	0.223676	0.301962	-0.197096	0	0	P:ribosomal small subunit biogenesis; F:GTPase activity; F:GTP binding; F:small ribosomal subunit rRNA binding; C:cytoplasm; C:plasma membrane	9	9	15501010	13420990	17939990	14801000	23550990	17517000	24094010	21729010	16305000	19645990	24822010	22056010	21032990	16567990	28583000
WP_005685924.1_1411	SAM-dependent methyltransferase	0.134963	0.2021	-0.198707	0	0	P:tRNA methylation; F:tRNA (adenine-N1-)-methyltransferase activity	8	8	48642020	47279980	53851020	48456010	42378020	39910980	43442980	51241970	51190980	54528970	59666960	66157030	50236000	37083980	57918980
WP_014569780.1_1732	hydroxymethylglutaryl-CoA synthase	0.304013	0.391735	-0.198739	0	0	P:acetyl-CoA metabolic process; P:farnesyl diphosphate biosynthetic process, mevalonate pathway; F:hydroxymethylglutaryl-CoA synthase activity	18	18	233970000	218149900	240720000	273490000	222649900	248000000	176940100	302280000	188870100	199920100	235800000	287280200	337609900	317440100	357390000
WP_005684319.1_1523	Proline--tRNA ligase	0.103528	0.162952	-0.19895	0	0	P:prolyl-tRNA aminoacylation; P:aminoacyl-tRNA metabolism involved in translational fidelity; F:aminoacyl-tRNA editing activity; F:proline-tRNA ligase activity; F:ATP binding; C:cytoplasm	29	29	420000200	427410000	480739800	378309900	390029800	372950000	463220100	458069800	371240100	419419800	477060000	457199800	599299900	514850000	566510000
WP_005684720.1_2024	carboxylate--amine ligase	0.311839	0.39889	-0.199846	0	0	F:ATP binding; F:ligase activity; F:metal ion binding	15	15	52376000	40613000	52004030	45933000	45660000	41058990	53866970	59202970	39869000	44825020	49798970	47192990	84281040	64673040	62030020
WP_014569587.1_1199	undecaprenyldiphospho-muramoylpentapeptide beta-N-acetylglucosaminyltransferase	0.0441715	0.0794273	-0.200293	0	0	P:carbohydrate metabolic process; P:cell cycle; P:regulation of cell shape; P:peptidoglycan biosynthetic process; P:lipid glycosylation; P:cell division; P:cell wall organization; F:undecaprenyldiphospho-muramoylpentapeptide beta-N-acetylglucosaminyltransferase activity; F:UDP-N-acetyl-D-glucosamine:N-acetylmuramoyl-L-alanyl-D-glutamyl-meso-2,6-diaminopimelyl-D-alanyl-D-alanine-diphosphoundecapre…	17	17	48713000	54916020	48574990	51979010	48484980	42274000	58041010	65226970	50379990	53857000	59375960	60073970	71673020	61564980	63508000
WP_005684320.1_1524	RIP metalloprotease RseP	0.155816	0.227881	-0.20211	0	0	P:proteolysis; F:metalloendopeptidase activity; F:metal ion binding; C:plasma membrane; C:integral component of membrane	11	11	27166010	22215010	26748000	20395990	25594990	18540010	30380010	30410990	21541010	30396000	31658010	23947010	31102020	27903010	36230000
WP_014569664.1_1403	RNA methyltransferase	0.124193	0.188872	-0.202253	0	0	P:RNA methylation; F:RNA binding; F:methyltransferase activity	14	14	19470010	16358000	16427010	15146010	16703010	15158010	20790010	21654990	15754990	20663000	27451990	17916000	20949990	18756990	21160990
WP_005687491.1_1347	1-(5-phosphoribosyl)-5-[(5-phosphoribosylamino)methylideneamino] imidazole-4-carboxamide isomerase	0.407133	0.497575	-0.204497	0	0	P:histidine biosynthetic process; F:1-(5-phosphoribosyl)-5-[(5-phosphoribosylamino)methylideneamino]imidazole-4-carboxamide isomerase activity; C:cytoplasm	4	4	3064901	2155902	1711900	1251801	716312	1108198	1353985	1033052	884700	1841301	1732201	1950201	2274300	2589101	1226500
WP_014569690.1_1449	hypothetical protein	0.168667	0.24303	-0.206102	0	0		10	10	14126990	13404010	13068010	11780990	9728302	9935503	9687296	13651000	11089000	12521990	14647000	12748990	17004000	10792000	17473000
WP_005685274.1_208	NADH oxidase	0.153245	0.224496	-0.20615	0	0	P:cell redox homeostasis; P:cellular oxidant detoxification; F:NADH peroxidase activity; F:flavin adenine dinucleotide binding	9	9	23318010	20220000	26926010	18794000	17099990	19810990	23408020	31176000	22550000	19418010	28986990	23420990	27453000	27602000	33022020
WP_014569312.1_740	mechanosensitive ion channel family protein	0.16888	0.243137	-0.206205	0	0	P:transmembrane transport; C:plasma membrane; C:integral component of membrane	6	6	15534000	16189010	18353000	12923990	10251000	13625000	8218805	18016000	13040000	14365000	16007000	15784990	16583000	18853000	19545990
WP_014569065.1_387	alpha-ketoacid dehydrogenase subunit beta	0.887618	0.917765	-0.206798	0	0	F:transketolase activity	3	3	813230	1161596	891940	626390	2437899	700736	1245855	1185269	534860	1591914	664280	594534	1974030	909626	2883018
WP_014569728.1_1658	replication initiation protein	0.0987591	0.156428	-0.207091	0	0		16	16	20561000	17368990	20146000	15220000	20080010	17950000	30818000	22207990	19437990	22942010	28169990	21129010	25566000	24586990	24174000
WP_015764893.1_888	exodeoxyribonuclease III	0.262806	0.346142	-0.207418	0	0	P:DNA repair; P:nucleic acid phosphodiester bond hydrolysis; F:DNA binding; F:endonuclease activity; F:exodeoxyribonuclease III activity	9	9	29596980	38915010	36207020	28602010	23521990	26833010	19933000	40359980	26469990	24332010	37511000	31556010	44686980	38250980	43672980
WP_005685928.1_1413	DNA primase	0.0909458	0.146029	-0.207753	0	0	P:DNA replication, synthesis of RNA primer; F:DNA binding; F:DNA primase activity; F:zinc ion binding; C:primosome complex	14	14	10296000	12476010	14080990	9796396	10300000	10929000	8426400	13012000	11854000	12163000	12677010	14408000	13377010	10049010	15729000
WP_005686485.1_1270	GTPase ObgE	0.0147168	0.0322045	-0.209877	0	0	P:ribosome biogenesis; F:magnesium ion binding; F:GTPase activity; F:GTP binding; C:cytoplasm	18	18	102760000	93031020	118230000	96086980	102449900	92627980	131340000	98688020	104700000	114040000	126400000	115540000	122260000	129700000	132610000
WP_014569719.1_1623	RNA methyltransferase	0.248933	0.329718	-0.209982	0	0	P:RNA methylation; P:RNA processing; F:RNA binding; F:RNA methyltransferase activity	8	8	19929990	22582010	25520990	17103000	17061000	28426000	13505000	38261000	20571990	19711010	33653020	22889990	26309010	34132010	27326990
WP_005688360.1_439	cation:proton antiporter	0.543381	0.620451	-0.21267	0	0	P:proton transmembrane transport; F:solute:proton antiporter activity; C:integral component of membrane	2	2	1663758	559903	11417010	11702000	7271105	871659	26767000	9675597	2028600	11993010	21831990	10189010	13025010	1014810	10823000
WP_014569871.1_1939	histidine phosphatase family protein	0.10886	0.169671	-0.21328	0	0	P:dephosphorylation; F:hydrolase activity	8	8	25749990	26349000	24457990	22329990	25494990	20788990	35603980	31916000	26857990	27313980	38017000	33583010	25693980	27592000	36696980
WP_005687925.1_2565	N(4)-(beta-N-acetylglucosaminyl)-L-asparaginase	0.131148	0.197397	-0.213371	0	0	P:proteolysis; F:aminopeptidase activity; F:beta-aspartyl-peptidase activity	7	7	34065020	31693020	31928990	38899010	33049010	25805000	34824020	66281000	40716010	40396020	34820010	42658970	52707970	46579020	42958020
WP_014569594.1_1215	5'-methylthioadenosine nucleosidase	0.211812	0.288918	-0.21358	0	0	P:nucleoside catabolic process; P:L-methionine salvage from methylthioadenosine; F:adenosylhomocysteine nucleosidase activity; F:methylthioadenosine nucleosidase activity	8	8	50909000	54385980	49711020	50318020	53160970	42392980	43538020	70256010	46741010	43668010	56122020	66443040	57421030	64174010	86164020
WP_014569881.1_1956	alpha-galactosidase	0.203898	0.280879	-0.213905	0	0	P:carbohydrate catabolic process; F:raffinose alpha-galactosidase activity	19	19	16536000	15103000	14144000	13823000	11840000	16323010	13845010	14713010	13476000	11221010	15875990	16868000	19093000	19113990	22405990
WP_005714507.1_758	TIGR01457 family HAD-type hydrolase	0.0760372	0.125892	-0.214045	0	0	F:hydrolase activity; F:metal ion binding	9	9	13454000	12892000	14157000	10444000	15795990	12514000	16000000	19910000	13769000	15599010	18145990	17872000	17965010	18648000	14889000
WP_005687208.1_1885	NAD-dependent epimerase/dehydratase family protein	0.15133	0.22206	-0.214351	0	0	F:UDP-glucose 4-epimerase activity	14	14	92290000	112130000	125910000	102150000	74924970	110450000	81878940	109330100	98598950	100920000	107010000	102410000	166740000	132210000	113440000
WP_014569597.1_1218	excinuclease ABC subunit UvrA	0.129533	0.195637	-0.21452	0	0	P:DNA repair; P:nucleic acid phosphodiester bond hydrolysis; F:DNA binding; F:nuclease activity; F:ATP binding; F:metal ion binding; C:cytoplasm	13	13	11201000	15211000	13680000	10790000	13400000	9832897	11399990	12279000	11086000	11202000	13639000	16081010	14690000	13901000	18688990
WP_005686487.1_1269	DeoR family transcriptional regulator	0.150726	0.221358	-0.217538	0	0	P:regulation of transcription, DNA-templated; F:DNA binding; F:DNA-binding transcription factor activity	11	11	23173010	26332010	33244020	22035990	24914010	25257990	23895990	18914990	25221990	24330020	26838010	35677010	23721010	26349000	39073020
WP_005716726.1_2426	MULTISPECIES: hypothetical protein	0.0853363	0.138543	-0.218246	0	0		6	6	30691990	34348980	37729990	32250020	28482990	31423990	28482020	31679990	33256980	31911990	30702990	36419020	38805990	51524980	37034990
WP_005687101.1_2126	recombination protein RecR	0.031489	0.0606621	-0.219337	0	0	P:DNA repair; P:DNA recombination; F:DNA binding; F:metal ion binding	10	10	38735000	46366010	48167000	52944030	40173020	46149030	31012010	48327990	47774990	53399980	48075000	50739010	49761980	55160000	53534000
WP_014569634.1_1304	multidrug ABC transporter ATP-binding protein	0.102678	0.16176	-0.219428	0	0	F:DNA binding; F:ATP binding	18	18	22827010	21327010	23199010	23248990	17922990	18550010	19613010	25846990	22454000	17610990	26141990	27046990	29679000	23735010	29100000
WP_005714017.1_1681	3'-5' exonuclease	0.119026	0.182437	-0.219838	0	0	F:nucleic acid binding	12	12	25547990	22501010	28369010	17818000	28481000	24651990	43976990	37691010	33208000	39251020	32858010	30511990	35445000	30082010	32039020
WP_014569249.1_630	exonuclease SbcCD subunit D	0.196818	0.273272	-0.220108	0	0	P:DNA replication; P:DNA recombination; P:nucleic acid phosphodiester bond hydrolysis; F:endonuclease activity; F:3'-5' exonuclease activity	10	10	15750990	15106990	18692010	17596010	11207000	16727010	8333901	15593010	14247990	13357000	15501010	16996990	23127010	20552010	17511990
WP_005684653.1_2089	SAM-dependent methyltransferase	0.193961	0.270259	-0.220522	0	0	P:methylation; F:methyltransferase activity	4	4	2014273	2026067	717530	3001202	3939800	1398164	5746402	9446900	3935000	4353998	4296098	4920702	4533201	2896198	3907101
WP_005684331.1_1536	amino acid permease	0.333822	0.420573	-0.220845	0	0	P:transmembrane transport; F:transmembrane transporter activity; C:integral component of membrane	4	4	1694008	662098	221180	922656	387560	535575	796062	2364872	673260	687650	782540	756360	1563601	1848000	1422300
WP_005684511.1_845	thioredoxin-disulfide reductase	0.0402039	0.0734978	-0.221245	0	0	P:removal of superoxide radicals; F:thioredoxin-disulfide reductase activity; C:cytoplasm	15	15	148130000	163409900	170120100	177680100	195010000	160630100	193499900	173520100	156360100	190249900	225110100	208040000	234009900	179800000	216100100
WP_029607112.1_1213	NUDIX hydrolase	0.212661	0.289542	-0.221548	0	0	F:ADP-ribose diphosphatase activity	6	6	13776010	10674000	11955000	11439010	16085000	12770000	23949000	25609000	13329010	22980990	16292990	16631000	17155990	18173990	24248000
WP_014569421.1_945	Asp-tRNA(Asn)/Glu-tRNA(Gln) amidotransferase subunit GatB	0.177709	0.251718	-0.222443	0	0	P:translation; F:ATP binding; F:transferase activity; F:asparaginyl-tRNA synthase (glutamine-hydrolyzing) activity; F:glutaminyl-tRNA synthase (glutamine-hydrolyzing) activity	25	25	330779900	290220000	348209800	293310100	278349900	291190000	333070100	415729900	283180100	293750200	403960200	297900100	468199900	459960200	427770100
WP_005685311.1_237	sporulation initiation inhibitor Soj	0.22316	0.301613	-0.22273	0	0		10	10	105760000	110700000	117820000	98887060	113460000	127710100	118449900	70101990	143039900	112920100	103350000	110430000	93142030	187290100	130900000
WP_014569827.1_1863	ferrochelatase	0.224486	0.30259	-0.225138	0	0	P:heme biosynthetic process; F:ferrochelatase activity; F:metal ion binding; C:cytoplasm	6	6	2884002	3148200	3170002	2719601	2763300	3640401	3945998	4271203	2975502	2946000	3381402	3705698	5308597	5277603	3552499
WP_005686408.1_1308	DegV family protein	0.0469524	0.0838265	-0.225259	0	0	F:lipid binding	14	14	116030000	127650000	150679900	103240100	130630000	107439900	139530000	164460000	143270100	154070000	142170000	160630100	171750100	169700000	121840000
WP_014570087.1_2249	Rrf2 family transcriptional regulator	0.388127	0.479018	-0.227091	0	0		3	3	659687	445310	1087601	2641556	548852	614183	3128802	1491866	2460699	481886	2232200	1697633	1557801	1080301	1363900
WP_029943817.1_818	YigZ family protein	0.324292	0.411223	-0.228163	0	0		5	5	3544702	4450003	3460702	4825400	2925901	4000401	2090484	1085413	2218701	3569098	4376101	3985398	5714598	3322600	3854099
WP_005685905.1_1402	type 2 isopentenyl-diphosphate Delta-isomerase	0.130135	0.196377	-0.22844	0	0	P:isoprenoid biosynthetic process; F:magnesium ion binding; F:isopentenyl-diphosphate delta-isomerase activity; F:FMN binding; F:oxidoreductase activity; F:NADPH binding; C:cytoplasm	6	6	6823704	6085199	7325796	6051799	5899803	5731304	6953800	7980202	10457010	6244299	7831504	9031899	7843596	5814601	6956402
WP_005687620.1_313	mannose-6-phosphate isomerase	0.0736292	0.122745	-0.2288	0	0	P:carbohydrate metabolic process; F:mannose-6-phosphate isomerase activity; F:zinc ion binding	14	14	106840100	110620000	109779900	114249900	125100000	103100000	157959900	166550000	124940000	120800000	171590100	147659900	176020100	143610100	134809900
WP_005686059.1_1783	MULTISPECIES: hypothetical protein	0.0104766	0.0243852	-0.229106	0	0		7	7	124450000	140960000	146970100	132830000	117820000	112819900	107740100	133020000	179660000	147099900	135270000	144250000	151670100	149259900	135420000
WP_014569418.1_940	DNA helicase PcrA	0.0822518	0.134657	-0.229187	0	0	P:DNA unwinding involved in DNA replication; F:DNA binding; F:DNA helicase activity; F:ATP binding; F:hydrolase activity; C:cytoplasm	34	34	188850100	177910000	190190100	145890000	172960100	155180000	204089900	234180100	173160000	176880000	238490000	197909900	248850000	206270000	265380000
WP_014569875.1_1946	elongation factor P	0.239128	0.317566	-0.230009	0	0	P:translational elongation; F:translation elongation factor activity; C:cytoplasm	10	10	84535030	87374940	89315950	93283010	98166990	92219990	120890000	84914980	133000000	162339900	96183060	113850100	75640980	104550000	84832950
WP_005684479.1_817	Ribonuclease Y	0.133437	0.200326	-0.230726	0	0	P:mRNA catabolic process; P:RNA phosphodiester bond hydrolysis, endonucleolytic; F:RNA binding; F:endoribonuclease activity; C:plasma membrane; C:integral component of membrane	17	17	75631980	58017000	77117030	60266000	94684940	66201040	111180100	114089900	79235990	98924980	112100000	86845990	118680000	78769020	100210000
WP_003587111.1_437	cation-transporting P-type ATPase	0.147177	0.216873	-0.231292	0	0	F:ATP binding; F:hydrolase activity; C:integral component of membrane	17	16	27823000	25254990	35404020	24788990	32046010	22942010	28238010	34294980	23070000	30424020	34425990	34152000	40769980	30161020	44055020
WP_005684398.1_1589	elongation factor P	0.286566	0.372536	-0.232022	0	0	P:translational elongation; F:translation elongation factor activity; C:cytoplasm	8	8	67694040	63808030	58625970	81860010	69004990	76732000	136769900	97019970	111030000	145280100	103760000	59146020	80440960	88434010	81450970
WP_014569248.1_629	phosphatase	0.306817	0.39419	-0.232961	0	0	F:hydrolase activity	6	6	6276703	5447501	6634202	6461604	7834000	9793703	10206010	873971	9247394	6300397	7780502	9596802	6513701	9773706	5832100
WP_005685567.1_762	NAD(P)/FAD-dependent oxidoreductase	0.0754802	0.125408	-0.233188	0	0	F:ferredoxin-NADP+ reductase activity; F:flavin adenine dinucleotide binding; F:NADP binding	13	13	53678010	48753980	58278990	52474980	48297970	47281980	47505990	53965980	49806010	48868010	48988980	67197020	74064000	66337980	66668040
WP_005688690.1_829	response regulator transcription factor	0.0293949	0.0574476	-0.234689	0	0	P:phosphorelay signal transduction system; P:regulation of transcription, DNA-templated; F:DNA binding	6	6	46848970	35540020	53808040	37650020	41562980	41918980	33146980	38791010	49202980	45872010	47323010	60619040	47459970	43923010	44603990
WP_005688267.1_2141	membrane protein	0.207657	0.28432	-0.235358	0	0	C:integral component of membrane	2	2	8967304	10271010	12391010	10174000	11646000	8054696	16160010	21675990	9448099	13355010	16984010	13339000	15582990	14197000	19419010
WP_014570094.1_2257	class II fumarate hydratase	0.102119	0.161023	-0.235522	0	0	P:tricarboxylic acid cycle; P:fumarate metabolic process; F:fumarate hydratase activity; C:tricarboxylic acid cycle enzyme complex	15	15	47250990	45342980	51294980	41237970	45656020	44437000	63180970	56486020	44429010	55260000	68007020	59450040	56068030	47069990	76515020
WP_014569666.1_1414	glycine--tRNA ligase subunit beta	0.03346	0.0634873	-0.236024	0	0	P:glycyl-tRNA aminoacylation; F:glycine-tRNA ligase activity; F:ATP binding; C:cytoplasm	36	36	367140100	380399800	445709700	351860100	348050100	344010100	463539900	434440100	380280100	378450000	506289800	448279800	500969800	491169900	525410000
WP_014569363.1_838	helix-turn-helix domain-containing protein	0.30754	0.394831	-0.236237	0	0	P:transposition, DNA-mediated; F:transposase activity; F:sequence-specific DNA binding	2	2	1159701	453486	2369600	2401200	2436401	1442001	3620099	3158301	1955700	2478300	1524072	2767801	3166400	3596600	2074671
WP_014569998.1_2108	ABC transporter ATP-binding protein	0.297232	0.384692	-0.236494	0	0	F:ATP binding	7	7	3733601	3634000	3263402	1158133	1338982	3123000	5538303	4982301	3980201	4849601	4772102	3590499	2045099	4595998	3764400
WP_005684124.1_626	galactose-6-phosphate isomerase subunit lacB	0.105428	0.165349	-0.236665	0	0	P:lactose metabolic process; F:galactose-6-phosphate isomerase activity	12	12	58323000	70843990	66640010	56494010	83776020	72030010	77529010	95822980	88088030	96670940	74487030	81919010	108920000	88095950	61292990
WP_015764976.1_1699	anaerobic ribonucleoside-triphosphate reductase activating protein	0.598757	0.672308	-0.237992	0	0	F:[formate-C-acetyltransferase]-activating enzyme activity; F:metal ion binding; F:4 iron, 4 sulfur cluster binding	8	8	29601010	29859010	41058990	17785990	32444000	31184980	40410980	12444000	45531000	42732020	39840020	15508000	42916980	41795020	13963000
WP_014569713.1_1573	Methionyl-tRNA formyltransferase	0.0459708	0.0825363	-0.238209	0	0	P:translational initiation; P:conversion of methionyl-tRNA to N-formyl-methionyl-tRNA; F:methionyl-tRNA formyltransferase activity	13	13	83218990	84966970	93493020	83255970	89334970	69969020	105350000	102140000	96321000	93538030	141759900	99358050	97507970	93930990	112150000
WP_005684143.1_616	UDP-glucose 4-epimerase GalE	0.0331284	0.0631892	-0.239059	0	0	P:galactose metabolic process; F:UDP-glucose 4-epimerase activity	18	18	191390000	205290100	230810100	229160000	251770100	229210000	331650000	302900100	265830100	257910100	309760000	292630000	319880200	292120100	298530100
WP_014569454.1_1003	glucose transporter GlcU	0.411278	0.500203	-0.239852	0	0	P:carbohydrate transmembrane transport; F:carbohydrate transmembrane transporter activity; C:plasma membrane; C:integral component of membrane	2	2	8293201	6333997	6713700	6714304	6192801	4610403	6610798	11361000	5360901	7209403	14115010	7225099	6931899	6036201	11842000
WP_005685250.1_2396	isomerase	0.568707	0.644755	-0.239912	0	0	F:isomerase activity	3	3	2120900	2167201	3125499	1757552	2016501	2312702	1843101	3021398	4978100	3410202	1821599	2975101	2540801	1778399	1472301
WP_005687056.1_128	amidohydrolase family protein	0.485008	0.570885	-0.240081	0	0	F:hydrolase activity; F:carboxy-lyase activity	4	4	565030	812910	931819	629720	1016300	660570	859190	1079100	941531	550560	695120	801210	1022300	1870699	892320
WP_014569161.1_531	DUF1440 domain-containing protein	0.314345	0.40151	-0.240585	0	0	C:integral component of membrane	2	2	3185900	4985701	6120603	5602402	4599201	7117699	1388300	8577305	10347000	4650998	5598700	4171702	6449297	5898001	5866203
WP_014569515.1_1087	NADPH-dependent FMN reductase	0.142908	0.212006	-0.241082	0	0	F:oxidoreductase activity; C:integral component of membrane	2	2	701880	755010	1024200	665450	735490	790160	437680	620750	730290	1129046	643230	836280	789580	1027500	770361
WP_014568868.1_2	DNA polymerase III subunit beta	0.0436077	0.0786552	-0.241742	0	0	P:DNA replication; P:DNA biosynthetic process; P:nucleic acid phosphodiester bond hydrolysis; F:DNA binding; F:DNA-directed DNA polymerase activity; F:3'-5' exonuclease activity; C:cytoplasm; C:DNA polymerase III complex	19	19	449140000	477060000	588390300	502530000	441260200	496610300	399359900	511349800	486649800	446619900	528619900	578480400	651250300	637570100	670329600
WP_005685979.1_1828	peptide ABC transporter permease	0.480632	0.567381	-0.242637	0	0	P:transmembrane transport; C:plasma membrane; C:integral component of membrane	2	2	982337	600588	1076315	978539	3266298	2818601	4587802	3389400	2321199	2511501	3744902	2373501	1862100	675663	4835100
WP_015765066.1_2376	UDP-N-acetylmuramoyl-tripeptide--D-alanyl-D-alanine ligase	0.0460029	0.0825363	-0.242865	0	0	P:cell cycle; P:regulation of cell shape; P:peptidoglycan biosynthetic process; P:cell division; P:cell wall organization; F:ATP binding; F:UDP-N-acetylmuramoylalanyl-D-glutamyl-2,6-diaminopimelate-D-alanyl-D-alanine ligase activity; F:UDP-N-acetylmuramoyl-tripeptide-D-alanyl-D-alanine ligase activity; C:cytoplasm	14	14	68265010	70624980	69943960	77610020	57090010	60716010	64076010	70792030	67551000	59441000	80771960	81384980	91769980	84970000	92326000
WP_005685357.1_276	ATP-binding cassette domain-containing protein	0.124192	0.188872	-0.242881	0	0	F:ATP binding	5	5	16034000	17266010	11425000	9783402	15286000	9113198	19321000	11789000	20604000	13853010	13357990	15495000	15081010	19327010	16198000
WP_014569258.1_641	SbcC family exonuclease	0.00213732	0.0068324	-0.24422	0	0	P:nucleic acid phosphodiester bond hydrolysis; F:exonuclease activity	15	15	188409900	183999900	194719900	185199900	168570100	163189900	190860100	225500000	202920100	199830000	223199900	232489900	238540100	239610000	218470000
WP_005684656.1_2086	tRNA epoxyqueuosine(34) reductase QueG	0.185142	0.260147	-0.244619	0	0	P:tRNA processing; P:queuosine biosynthetic process; F:metal ion binding; F:4 iron, 4 sulfur cluster binding; F:epoxyqueuosine reductase activity	3	3	1812784	1144684	912559	2843048	927205	1150167	1842984	982543	1481799	1548900	1720499	1253299	2181101	2175399	1681079
WP_014569247.1_625	tagatose-bisphosphate aldolase	0.0161553	0.034874	-0.244814	0	0	P:phosphorylation; P:lactose catabolic process via tagatose-6-phosphate; P:D-tagatose 6-phosphate catabolic process; F:tagatose-6-phosphate kinase activity; F:tagatose-bisphosphate aldolase activity	29	11	67733970	72074970	81980980	73249040	77164970	59839970	76813000	67614980	75198960	73864030	96399980	89276990	91436940	73973970	97548060
WP_005684317.1_1521	Ribosome maturation factor RimP	0.272745	0.357482	-0.244883	0	0	P:ribosomal small subunit biogenesis; C:cytoplasm	6	6	152610000	174810000	227260100	148660100	135300000	395350100	167370000	124980000	328890000	139010000	215010000	287009900	169530000	184570000	258600200
WP_005685513.1_717	bifunctional oligoribonuclease/PAP phosphatase NrnA	0.0942106	0.150446	-0.246038	0	0	F:nucleic acid binding	12	12	122550000	101540000	118200000	104550000	113120000	94657020	120480100	180350000	114260100	155339900	156030100	132800000	147699900	108259900	177080000
WP_005686626.1_2365	CBS domain-containing protein	0.0945375	0.150569	-0.246579	0	0		11	11	379569900	362089800	423840200	361830000	345859800	344400100	186220000	502089700	397990100	414290100	404840200	400009900	463059700	489650100	446749800
WP_005686432.1_1297	30S ribosomal protein S1	0.0163577	0.0351811	-0.247301	0	0	F:rRNA binding; C:ribosome	25	25	2378099000	2280399000	2448801000	2108701000	2312799000	2218401000	3055098000	2785299000	2472500000	2833598000	3411400000	3014101000	2723400000	2632999000	3255898000
WP_014569866.1_1931	capsular biosynthesis protein	0.0125143	0.0281933	-0.247925	0	0	P:lipopolysaccharide biosynthetic process; C:plasma membrane; C:integral component of membrane	17	17	204650000	185970100	204369900	164350000	202609900	195089900	272979900	172880100	222889900	247139900	222210000	224959900	260550100	243600100	244159900
WP_005687985.1_1655	threonine--tRNA ligase	0.0710553	0.119104	-0.248826	0	0	P:threonyl-tRNA aminoacylation; F:tRNA binding; F:threonine-tRNA ligase activity; F:ATP binding; F:metal ion binding; C:cytoplasm	41	41	1193300000	1125199000	1217901000	1115599000	1086400000	1177300000	1263700000	1259000000	1059000000	1129799000	1499599000	1271501000	1794499000	1507899000	1550900000
WP_005684462.1_1638	RNA-binding protein	0.247136	0.327586	-0.249743	0	0	F:RNA binding	5	5	14959990	16676990	17747000	15965000	17686010	15860010	31284010	25974010	27508990	35389000	21343000	25782010	16639990	17752000	18042010
WP_014569707.1_1522	PolC-type DNA polymerase III	0.128452	0.194172	-0.250341	0	0	P:DNA-dependent DNA replication; P:DNA biosynthetic process; P:nucleic acid phosphodiester bond hydrolysis; F:DNA binding; F:DNA-directed DNA polymerase activity; F:3'-5' exonuclease activity; C:cytoplasm	36	36	82520990	84176030	89251030	67141970	90383970	69776980	117560000	88734060	70169960	82852010	113050000	94468000	110930000	115650000	130560100
WP_005685154.1_330	glycosyl transferase family 1	0.187763	0.263331	-0.25156	0	0	F:glycosyltransferase activity	11	9	9121298	9312000	10628010	9739395	13346990	9994498	8385005	12853990	10410000	8144699	12869010	11611990	16578010	16464990	10778000
WP_005685582.1_1202	Cell division protein FtsZ	0.0806536	0.132287	-0.251899	0	0	P:division septum assembly; P:FtsZ-dependent cytokinesis; P:protein polymerization; F:GTPase activity; F:GTP binding; C:cytoplasm; C:cell division site	24	24	196950100	241790100	256440000	238519900	207940000	270499900	221970100	212920100	281609800	206879900	327160100	293900100	223040000	242510100	349370000
WP_014569263.1_644	ABC transporter substrate-binding protein	0.0735938	0.122745	-0.253175	0	0		11	11	22861990	19878990	24703990	16930000	27918980	19133990	23367020	21826010	22799990	22285990	30648000	27609000	23316000	22525000	35005010
WP_005684550.1_876	carbohydrate ABC transporter permease	0.0677809	0.114822	-0.255843	0	0	P:transmembrane transport; C:plasma membrane; C:integral component of membrane	6	6	22054000	26096000	25987990	20515010	21154000	21260990	32381010	26715980	22014000	25418990	35821020	25541000	30955000	33301990	31897010
WP_005685816.1_995	xanthine phosphoribosyltransferase	0.126231	0.191308	-0.2563	0	0	P:purine ribonucleoside salvage; P:XMP salvage; P:xanthine metabolic process; F:xanthine phosphoribosyltransferase activity; C:cytoplasm	10	10	230299900	152229900	196990000	193680100	185340000	210550000	286800100	100520000	285060100	276400100	229539900	231890100	185819900	215210000	202699900
WP_005684407.1_1597	Xaa-Pro dipeptidyl-peptidase	0.146575	0.216168	-0.257302	0	0	P:proteolysis; F:aminopeptidase activity; F:serine-type peptidase activity; F:dipeptidyl-peptidase activity; C:cytoplasm	18	18	34428000	34557000	38221000	34008000	31425990	30134000	38967980	44999000	30008010	32706020	42486010	38885020	60131980	46597990	49069030
WP_015764825.1_286	DUF975 family protein	0.40603	0.496573	-0.258802	0	0	C:integral component of membrane	3	3	1155142	632882	3231161	657155	320894	697643	734943	380020	975170	1087287	532820	639360	1361301	2904035	676340
WP_005685372.1_289	ADP-ribosylglycohydrolase	0.205152	0.281929	-0.262305	0	0	F:hydrolase activity	5	5	4510699	3966402	7186004	5749001	1707201	6517896	5692504	7403601	6644199	5345797	6325603	7767799	4630598	6800298	7333005
WP_014570133.1_2358	transcription-repair coupling factor	0.0802746	0.132036	-0.262774	0	0	P:transcription-coupled nucleotide-excision repair, DNA damage recognition; P:regulation of transcription, DNA-templated; F:damaged DNA binding; F:ATP binding; F:hydrolase activity; C:cytoplasm	32	32	32112000	32916010	32487010	30610980	32063980	28193990	31699010	58535980	31797020	33971020	42042020	43098020	50233010	42087020	49268980
WP_014569451.1_1000	MULTISPECIES: hypothetical protein	0.88848	0.917765	-0.264253	0	0	C:integral component of membrane	3	3	1037129	550718	1819700	3292899	2242099	1459863	1071670	3060900	571110	750818	1957299	1665201	2515100	6299998	1515100
WP_014569430.1_959	DegV family protein	0.0681695	0.115258	-0.264998	0	0	F:lipid binding	5	5	10831010	9785497	11535000	10460010	8625898	8497304	6678104	10836000	10698000	9170704	10011000	10551010	13188010	15410000	12192990
WP_024129392.1_2352	hypoxanthine phosphoribosyltransferase	0.0117178	0.0268469	-0.265485	0	0	P:purine ribonucleoside salvage; P:GMP salvage; P:IMP salvage; F:nucleotide binding; F:hypoxanthine phosphoribosyltransferase activity; F:metal ion binding; F:guanine phosphoribosyltransferase activity; C:cytoplasm	9	9	131680100	143160100	155060100	129290000	118480000	124750000	156830000	176400000	131890000	172180000	182660000	175800100	177670000	179869900	174390100
WP_003565833.1_1627	Response regulator ArlR	0.0147824	0.0323076	-0.26646	0	0	P:phosphorelay signal transduction system; P:regulation of transcription, DNA-templated; F:DNA binding	16	16	250450100	249500000	264999900	243549900	252830200	224240100	322060000	274429900	301130100	339920000	375230000	326609900	256030000	266999900	325440100
WP_014569026.1_341	GCN5 family acetyltransferase	0.00586171	0.0149726	-0.266824	0	0	F:N-acetyltransferase activity	9	9	20387010	19961000	21562010	22008010	19520010	25186000	24484000	19023990	28456990	24263010	25801010	22934000	25183000	23426990	31149010
WP_005685986.1_1821	GntR family transcriptional regulator	0.545338	0.621473	-0.266826	0	0	P:regulation of transcription, DNA-templated; F:DNA-binding transcription factor activity	5	5	3286501	4739201	4644098	4513998	3137401	3470402	5261698	3567900	9076704	5515199	3770801	6696396	3215802	3357400	2710101
WP_015764848.1_469	[locus_tag=LGG_RS02350] [protein=Cof-type HAD-IIB family hydrolase] [protein_id=WP_015764848.1] [location=complement(502791..503609)] [gbkey=CDS]	0.089694	0.144415	-0.267148	0	0		10	10	20239010	20246990	28365000	22074010	18380000	16125010	11394000	19256990	19963010	18558010	22978010	25815000	23032000	24225990	29780990
WP_005684413.1_1602	tRNA (adenosine(37)-N6)-dimethylallyltransferase MiaA	0.204919	0.281844	-0.267959	0	0	P:tRNA processing; F:ATP binding; F:tRNA dimethylallyltransferase activity	6	6	3156999	495272	2586700	860346	3886498	2580800	5415102	4029702	3469200	4094998	3302901	3236402	3354601	3375600	3410901
WP_005710356.1_943	Asp-tRNA(Asn)/Glu-tRNA(Gln) amidotransferase subunit GatC	0.642789	0.712181	-0.269227	0	0	P:translation; P:regulation of translational fidelity; F:ATP binding; F:transferase activity; F:asparaginyl-tRNA synthase (glutamine-hydrolyzing) activity; F:glutaminyl-tRNA synthase (glutamine-hydrolyzing) activity	12	12	279010100	351530000	334989800	388689900	223720100	270110100	150859900	275270000	598770000	412500200	307929900	483889800	123310000	224640100	247120000
WP_014569446.1_990	membrane protein	0.751631	0.806797	-0.270695	0	0	C:integral component of membrane	4	4	1115669	2921700	3025799	1060383	3062001	1105400	4264900	4345901	2364299	511767	5113701	5141801	3979301	3281599	1671213
WP_014569324.1_776	MFS transporter	0.116897	0.179487	-0.271784	0	0	P:transmembrane transport; F:transmembrane transporter activity; C:plasma membrane; C:integral component of membrane	3	3	588092	926382	5207903	8008178	836233	605358	245610	944680	1885799	2232601	4567401	2746499	2912998	1152058	2844100
WP_005685609.1_1223	GNAT family N-acetyltransferase	0.0413578	0.0750599	-0.273802	0	0	F:N-acetyltransferase activity	8	8	23158010	21747000	23068990	19963010	25125010	14305000	29341020	23968000	23330990	24786990	29907010	25797020	31815010	24782990	30710990
WP_005684883.1_1122	SUF system NifU family Fe-S cluster assembly protein	0.205302	0.281929	-0.27523	0	0	P:iron-sulfur cluster assembly; F:iron ion binding; F:iron-sulfur cluster binding	4	4	12830000	13429990	15474000	13906990	11977000	11282000	24672980	6282099	19236990	19808000	20021000	19843000	11354000	11441000	14623010
WP_005684581.1_904	diadenylate cyclase CdaA	0.0821849	0.134657	-0.276437	0	0	P:cAMP biosynthetic process; P:second-messenger-mediated signaling; F:adenylate cyclase activity; F:ATP binding; F:nucleotidyltransferase activity; C:plasma membrane; C:integral component of membrane	7	7	31345980	30709000	38571010	32143990	28257010	28623990	22231990	38569020	30805000	29531980	38267020	37798000	43940020	52006990	33080000
WP_005685036.1_2661	PTS mannose transporter subunit IIAB	0.0841443	0.137243	-0.276681	0	0	P:phosphoenolpyruvate-dependent sugar phosphotransferase system; P:phosphorylation; P:carbohydrate transmembrane transport; F:protein-N(PI)-phosphohistidine-sugar phosphotransferase activity; F:kinase activity; C:cytoplasm; C:plasma membrane; C:integral component of membrane	21	21	1291100000	1286099000	1268899000	1250700000	1778700000	1478099000	2502800000	2641601000	2166301000	2016599000	2496399000	2073201000	1738900000	1747799000	2068399000
WP_015764931.1_1144	XRE family transcriptional regulator	0.213656	0.290672	-0.276997	0	0	P:phosphorelay signal transduction system; P:regulation of transcription, DNA-templated; F:DNA binding	4	4	1802201	1814400	2133200	719201	2319101	1525799	3595701	1952701	2841402	2392100	2764400	2970498	1915100	1451100	2482799
WP_005686708.1_2331	50S ribosomal protein L2	0.0258731	0.051977	-0.279165	0	0	P:translation; F:structural constituent of ribosome; F:transferase activity; F:rRNA binding; C:large ribosomal subunit	18	18	2045299000	2068700000	2152401000	1757099000	2232801000	1956799000	2996899000	1890299000	2014401000	2781700000	3163499000	2468600000	2676601000	2374800000	2677599000
WP_005684120.1_628	DeoR family transcriptional regulator	0.0598741	0.103323	-0.280922	0	0	P:regulation of transcription, DNA-templated; F:DNA binding; F:DNA-binding transcription factor activity; F:transferase activity	6	6	9653199	9235103	10608000	13514010	6747701	7729403	5596302	7972904	10173000	10462000	9324294	12585990	11835990	10447000	10712000
WP_005713555.1_2167	NADH dehydrogenase	0.0113333	0.026171	-0.281502	0	0	P:NADH oxidation; F:NADH dehydrogenase activity; C:integral component of membrane	24	24	405320000	353730000	391860000	333079800	371590200	324810000	438120000	462219900	400230000	426440300	467599800	424939900	549340300	451799700	556090000
WP_005691037.1_2397	ribose-phosphate pyrophosphokinase	0.0087344	0.0208556	-0.281614	0	0	P:5-phosphoribose 1-diphosphate biosynthetic process; P:nucleoside metabolic process; P:ribonucleoside monophosphate biosynthetic process; P:nucleotide biosynthetic process; P:phosphorylation; F:magnesium ion binding; F:ribose phosphate diphosphokinase activity; F:ATP binding; F:kinase activity; C:cytoplasm	16	16	279859800	294420100	314119800	267770100	312730000	320010000	339840000	434680200	341940200	378099900	456520300	349129900	406820000	406099900	387879800
WP_005684263.1_502	class II fructose-1,6-bisphosphate aldolase	0.000304466	0.00135964	-0.282648	0	0	P:glycolytic process; P:fructose 1,6-bisphosphate metabolic process; F:fructose-bisphosphate aldolase activity; F:zinc ion binding	19	19	1419300000	1282600000	1382499000	1157700000	1433299000	1597801000	1432100000	1350800000	1719800000	1658601000	1600200000	1744701000	1756899000	1753901000	1533701000
WP_005711688.1_1525	Phosphatidate cytidylyltransferase	0.0878549	0.141975	-0.282716	0	0	P:CDP-diacylglycerol biosynthetic process; F:phosphatidate cytidylyltransferase activity; C:integral component of membrane	3	3	17385000	19936000	22567990	19630000	17516000	18116990	26234990	28555010	20322000	18642010	26505000	24236020	31161000	33258000	26766010
WP_005684329.1_1534	methyltransferase	0.0901508	0.145018	-0.283615	0	0	P:methylation; F:methyltransferase activity	9	9	11652990	13739990	11369000	9450098	8557800	11646000	14228000	11099000	11035010	10828000	14574010	11709010	13586000	18563010	17419010
WP_087307817.1_1317	ribosome biogenesis GTPase YlqF	0.00305936	0.00903902	-0.283803	0	0	F:GTP binding; C:cytoplasm	13	13	38787980	32862010	30336020	32508020	34362020	29435000	34253020	42732020	36113980	40509990	42153000	42335020	48038980	40283010	43797000
WP_005684373.1_1570	protein kinase	0.0394223	0.0723704	-0.285246	0	0	P:protein phosphorylation; F:protein serine/threonine kinase activity; F:ATP binding; F:protein serine kinase activity; C:integral component of membrane	18	18	30358010	28091000	28165000	16504000	24431000	23359020	25726990	36186010	26867020	30528010	32373010	30296980	35240990	36023000	35600020
WP_005686416.1_1305	thymidylate synthase	0.0389459	0.0718486	-0.285511	0	0	P:dTMP biosynthetic process; P:dTTP biosynthetic process; P:methylation; F:thymidylate synthase activity; C:cytoplasm	13	13	50624030	45422000	53456980	44299980	43919990	44057000	52543980	60339980	48968000	52083980	53560970	52210010	69826990	78805990	65448020
WP_014569944.1_2035	aromatic amino acid aminotransferase	0.00402602	0.0112153	-0.285828	0	0	P:biosynthetic process; F:transaminase activity; F:pyridoxal phosphate binding	16	16	68430010	59794020	62792000	63388970	66053990	51518030	60998010	79940020	67150050	74296040	81052010	70750020	84750000	81616000	87523050
WP_014570144.1_2431	RNA degradosome polyphosphate kinase	0.0699409	0.117348	-0.286124	0	0	P:polyphosphate biosynthetic process; P:phosphorylation; F:ATP binding; F:polyphosphate kinase activity; F:metal ion binding; C:polyphosphate kinase complex	28	28	140760000	120319900	144719900	117050000	123920000	129219900	157120000	169969900	138030000	117190000	167560000	157569900	218290100	189720000	188560000
WP_005684122.1_627	galactose-6-phosphate isomerase subunit lacA	0.0351235	0.0661392	-0.290149	0	0	P:lactose metabolic process; F:galactose-6-phosphate isomerase activity	10	10	95446960	121360000	110240000	109090000	89276050	99287010	129300100	116700000	166060000	160970000	137269900	133650000	109550000	120110000	103970000
WP_005684559.1_883	phosphate acetyltransferase	0.0222427	0.0454435	-0.29179	0	0	F:phosphate acetyltransferase activity	19	19	308859900	413500000	393039800	328030200	296010100	382990000	267799900	422590200	392190100	370739800	396089900	389040000	435669800	505959900	523229900
WP_076638889.1_266	decarboxylating 6-phosphogluconate dehydrogenase	0.00949069	0.0223873	-0.292176	0	0	P:pentose-phosphate shunt; P:D-gluconate metabolic process; F:phosphogluconate dehydrogenase (decarboxylating) activity; F:NADP binding	11	11	11762010	19843990	16918010	12580000	16247990	14360000	15729000	14295000	18613000	19687000	20118000	19961000	15686010	17296010	19069990
WP_005685568.1_763	peptidylprolyl isomerase	0.0507165	0.0898158	-0.292824	0	0	P:protein peptidyl-prolyl isomerization; P:protein folding; F:peptidyl-prolyl cis-trans isomerase activity	11	11	135809900	140070000	124950000	147590000	112740000	130440000	95652990	135709900	188970000	181540100	129129900	144489900	160300000	179380000	112710100
WP_015765020.1_2009	ADP-ribose pyrophosphatase	0.0134413	0.0299739	-0.293356	0	0	F:hydrolase activity	5	5	46736010	45933970	45625000	45732010	41177990	38167980	66385000	38186000	62549980	58392980	53350020	64419000	49980020	49394990	56460040
WP_005688659.1_807	tRNA (uridine(34)/cytosine(34)/5-carboxymethylaminomethyluridine(34)-2'-O)-methyltransferase TrmL	0.0381587	0.0706419	-0.293681	0	0	P:tRNA methylation; F:RNA binding; F:tRNA methyltransferase activity; F:S-adenosylmethionine-dependent methyltransferase activity; C:cytoplasm	9	9	35986020	34477010	35843000	36765020	32135020	28371000	54624000	40861010	36878980	41609000	45542980	47931000	61692000	43335990	43767020
WP_005692494.1_2101	amino acid permease	0.0714405	0.119636	-0.294739	0	0	P:transmembrane transport; F:transmembrane transporter activity; C:integral component of membrane	8	8	16069000	15215010	19113000	13617000	18368000	20574000	23763010	28005010	19980990	18221000	25184000	23850010	20723000	28248010	29863000
WP_005714981.1_482	oleate hydratase	0.095199	0.151473	-0.295084	0	0	P:fatty acid metabolic process; F:oleate hydratase activity; F:FAD binding	12	12	18660010	15836000	15797000	24645990	20898010	20831010	28103000	50711980	28919010	26276990	24229000	30420000	29775010	36269010	33979020
WP_005684508.1_842	HPr kinase/phosphorylase	0.0108064	0.0250201	-0.295247	0	0	P:phosphorelay signal transduction system; P:regulation of carbohydrate metabolic process; P:protein phosphorylation; F:phosphorelay sensor kinase activity; F:magnesium ion binding; F:protein serine/threonine kinase activity; F:protein serine/threonine/tyrosine kinase activity; F:ATP binding	10	10	41340000	43022990	48814030	37108010	35640990	38430020	34288000	47410990	48720990	39669000	43594000	55595030	51704990	57803010	53000970
WP_005684968.1_2605	MurR/RpiR family transcriptional regulator	0.275146	0.359822	-0.29596	0	0	P:regulation of transcription, DNA-templated; P:carbohydrate derivative metabolic process; F:DNA-binding transcription factor activity; F:carbohydrate derivative binding	3	3	993711	2729500	911058	4360502	1780599	2769701	4952401	1072014	2700301	1949201	2990298	3308302	5894501	1803500	2376201
WP_014569781.1_1733	hydroxymethylglutaryl-CoA reductase, degradative	0.0527967	0.0931238	-0.296429	0	0	P:coenzyme A metabolic process; F:hydroxymethylglutaryl-CoA reductase (NADPH) activity; F:hydroxymethylglutaryl-CoA reductase (NADH) activity	15	15	38886000	44080020	40541970	39576010	37271990	31572990	54513980	46021990	36662020	43980010	49550000	56311990	50887000	51044000	68827960
WP_005685522.1_724	DUF1292 domain-containing protein	0.981263	0.985757	-0.29649	0	0		3	3	342480	1760101	701490	1035100	395150	1889100	1478690	776318	4570802	489630	896370	298090	1004707	843280	900860
WP_005684558.1_882	uracil-DNA glycosylase	0.229632	0.308107	-0.296744	0	0	P:base-excision repair; F:uracil DNA N-glycosylase activity; C:cytoplasm	5	5	19467000	22844010	30228000	20647000	18808990	14110010	31165980	3083801	33175000	27896000	23464000	25127000	18641000	19463990	24586010
WP_014568891.1_33	TetR family transcriptional regulator	0.00440475	0.012041	-0.296909	0	0	F:DNA binding	5	5	6233403	6249601	7238896	5908498	6456804	6939198	5667902	7584496	7739496	8253398	9236703	8093701	6855697	6861899	9155997
WP_005688928.1_996	Uric acid permease PucJ	0.112629	0.174461	-0.297885	0	0	P:nucleobase transport; P:transmembrane transport; F:transmembrane transporter activity; C:integral component of membrane	4	4	9956805	8016896	8150203	6759603	12867000	7696202	14760000	4807399	8336502	11571000	13211010	10414990	13975000	9724804	11306010
WP_014569659.1_1386	class I SAM-dependent RNA methyltransferase	0.0101589	0.0237529	-0.297986	0	0	P:methylation; F:RNA binding; F:methyltransferase activity	17	17	61643000	69711970	68025990	57275000	58235010	57367000	63921000	78076020	69318980	67430010	75836030	72989970	94151060	96038970	77443980
WP_005714538.1_2200	Aminopeptidase C	0.0169113	0.0362385	-0.298156	0	0	P:proteolysis; F:aminopeptidase activity; F:cysteine-type peptidase activity; C:cytoplasm	35	35	1479299000	1491299000	1640899000	1460500000	1476601000	1514601000	1481100000	1799600000	1590700000	1532700000	1924699000	1954299000	2435099000	1757501000	2085501000
WP_014569386.1_891	sodium:proton antiporter	0.132432	0.19914	-0.299012	0	0	P:sodium ion transport; P:proton transmembrane transport; F:solute:proton antiporter activity; C:integral component of membrane	5	5	1301430	425084	1954299	659952	3141502	1217265	1930288	7343104	2504800	3220001	3623901	3081498	2592701	2047301	2277899
WP_005687904.1_2685	GNAT family N-acetyltransferase	0.104808	0.164524	-0.300778	0	0	F:N-acetyltransferase activity	5	5	8606498	6755297	7744604	5884301	9762600	7628503	8522494	12141000	14533000	12709010	9441706	10841990	7667502	8363095	8707305
WP_014569395.1_908	M3 family oligoendopeptidase	0.085053	0.138339	-0.301072	0	0	P:proteolysis; F:metalloendopeptidase activity; F:metal ion binding	27	27	202430000	259559900	269570000	267860100	180370000	221559900	170170000	245739900	234630100	202050000	224110000	276800200	337739800	362700200	321069900
WP_005685389.1_1749	cation-translocating P-type ATPase	0.0534526	0.0939033	-0.302273	0	0	F:ATP binding; C:integral component of membrane	26	26	92285980	84910040	89425010	81857950	101550000	77391980	141860000	112849900	85380010	120180000	137840000	108070000	138960000	109250000	144200100
WP_005687033.1_117	DHH family phosphoesterase	0.0287709	0.0565725	-0.302375	0	0	F:nucleic acid binding; F:hydrolase activity; F:metal ion binding; C:plasma membrane; C:integral component of membrane	12	12	24837020	21936000	24726020	16716990	24730980	20682000	27544000	27106990	21760000	25515990	30584000	27761010	36821000	29611000	31106010
WP_005685515.1_719	MULTISPECIES: hypothetical protein	0.00618306	0.0155685	-0.302645	0	0		12	12	33026990	29605990	34685990	29488990	27206010	27444000	41628980	34144010	33044990	39915990	37777010	39899000	44700980	45272000	37001020
WP_005684334.1_1539	ATP-binding cassette domain-containing protein	0.0804994	0.132189	-0.303055	0	0	P:transmembrane transport; F:ATP binding; F:ABC-type transporter activity; C:integral component of membrane	12	12	17246000	12449000	16353010	13486000	15947010	12336000	15005000	17616000	12107010	15301000	20014010	16933000	22179000	19964990	23518010
WP_005685510.1_714	glucose-6-phosphate dehydrogenase	0.0280961	0.0554652	-0.303376	0	0	P:glucose metabolic process; P:pentose-phosphate shunt; F:glucose-6-phosphate dehydrogenase activity; F:NADP binding	21	21	92290980	90557040	92196950	91264960	81987050	87267010	91532980	111490100	91267020	85131020	114910000	111889900	138010000	133160100	123140000
WP_005687456.1_184	MULTISPECIES: hypothetical protein	0.0862115	0.139448	-0.303392	0	0		7	7	36586000	35695980	35345980	37411010	36616000	35301000	43976990	51109020	62021980	62519970	40899010	52690970	37194020	46893030	34719980
WP_005685509.1_713	Putative transcriptional regulator (DtxR family) protein	0.000224973	0.00105525	-0.303835	0	0	P:regulation of transcription, DNA-templated; F:DNA binding; F:DNA-binding transcription factor activity; F:transition metal ion binding; F:protein dimerization activity	12	12	38335020	42155010	46642980	41684990	44380990	37171990	43171020	43756030	45297980	53584980	53142000	49199980	50049980	54907020	58140000
WP_005685896.1_1397	DNA helicase	0.145509	0.214956	-0.304293	0	0	P:DNA replication; P:DNA biosynthetic process; P:nucleic acid phosphodiester bond hydrolysis; F:DNA binding; F:DNA-directed DNA polymerase activity; F:helicase activity; F:ATP binding; F:3'-5' exonuclease activity; F:hydrolase activity, acting on acid anhydrides, in phosphorus-containing anhydrides	20	20	17417000	14705000	16533010	14611010	14680000	14429010	19505000	15994010	12495010	14007000	23760000	17527000	23459010	20828000	26087000
WP_014569852.1_1916	dTDP-glucose 4,6-dehydratase	0.00353077	0.0100592	-0.304301	0	0	P:nucleotide-sugar metabolic process; F:dTDP-glucose 4,6-dehydratase activity; C:integral component of membrane	20	20	507320300	446449900	472949900	481230100	485459700	452369900	583870300	623529800	587679800	531840300	660339900	608260000	692599900	573359900	725249800
WP_005687898.1_2682	amino acid ABC transporter ATP-binding protein	0.0126992	0.0284638	-0.304492	0	0	P:amino acid transmembrane transport; F:ATP binding; F:ABC-type amino acid transporter activity; F:hydrolase activity	8	8	55052980	58039020	65679980	47724990	45717990	43408010	61423030	72113000	64499020	74714960	65321040	63706040	75395970	61919980	79808980
WP_014569246.1_624	tagatose-6-phosphate kinase	0.0181464	0.0385557	-0.304623	0	0	P:phosphorylation; P:lactose catabolic process via tagatose-6-phosphate; P:D-tagatose 6-phosphate catabolic process; F:ATP binding; F:tagatose-6-phosphate kinase activity	8	8	40987020	33964020	40280020	35269000	31578000	33232990	28621000	28266990	53789970	37613000	32912010	43881970	39195020	45423980	41352020
WP_005684415.1_1604	Pyridine nucleotide-disulfide oxidoreductase	0.0581883	0.10091	-0.304763	0	0	F:transferase activity; C:integral component of membrane	8	8	104750100	99806990	107820000	100790000	123730000	91979020	148320000	170340000	106970000	131489900	154460000	124090000	186550000	164050000	156500100
WP_014570035.1_2184	cysteine--tRNA ligase	0.109237	0.170107	-0.305138	0	0	P:cysteinyl-tRNA aminoacylation; F:cysteine-tRNA ligase activity; F:ATP binding; F:zinc ion binding; C:cytoplasm	18	18	72860970	60493990	70668970	64123980	77669050	59316960	80928020	93884060	59371960	74902980	91310940	75881970	131589900	97097980	96820970
WP_014569778.1_1729	23S rRNA (uracil(1939)-C(5))-methyltransferase RlmD	0.0466822	0.0834289	-0.305296	0	0	P:RNA methylation; P:RNA processing; F:RNA methyltransferase activity	12	12	12225000	10256000	11642000	8310905	9648006	6689097	12662000	15634000	11840000	12092000	14320000	13580990	12467990	13198000	16639000
WP_014569382.1_881	HAD family hydrolase	0.00605493	0.0153561	-0.305355	0	0	F:hydrolase activity	18	18	59075990	65407020	69716020	61162020	57291970	72685960	90501020	76962020	93245030	75753960	77362020	85276000	78375010	96635030	91074040
WP_014569798.1_1765	melibiose symporter	0.122562	0.186877	-0.305757	0	0	P:sodium ion transport; P:carbohydrate transport; P:transmembrane transport; F:symporter activity; C:plasma membrane; C:integral component of membrane	2	2	2066000	1411001	1125100	1336299	1163162	895540	1287799	2743301	1455200	1644600	2194699	1730001	2395600	1378401	2210701
WP_005687663.1_1460	PhoH family protein	0.0120103	0.0273172	-0.307325	0	0	F:ATP binding	9	9	76767010	87726010	65880000	85641040	74431020	77081970	61536980	79990980	90140050	95555030	89978000	106760000	88200020	72942020	115870000
WP_005687109.1_2119	Acyl-ACP thioesterase	0.00510065	0.0134409	-0.308796	0	0	P:fatty acid biosynthetic process; F:acyl-[acyl-carrier-protein] hydrolase activity	8	8	51873020	49905010	53957990	45660000	50123020	51499980	58953970	74777020	75676980	71682970	76187960	61989020	63567980	63609000	60653030
WP_014569450.1_998	adenylosuccinate lyase	0.00232583	0.00726306	-0.309757	0	0	P:'de novo' IMP biosynthetic process; P:'de novo' AMP biosynthetic process; F:N6-(1,2-dicarboxyethyl)AMP AMP-lyase (fumarate-forming) activity; F:(S)-2-(5-amino-1-(5-phospho-D-ribosyl)imidazole-4-carboxamido)succinate AMP-lyase (fumarate-forming) activity	23	23	305349900	253080000	322949900	286849800	288030100	293289900	321050000	335930000	315689800	327029900	436930200	360949900	407569900	368430100	393429800
WP_005685566.1_761	phosphatidylglycerophosphatase A	0.0431314	0.077876	-0.311289	0	0	P:lipid metabolic process; P:dephosphorylation; F:phosphatidylglycerophosphatase activity	5	5	18600010	16520000	23026000	16681010	22497000	15598000	15697010	14496010	20217000	29466000	24660010	24556000	21235990	17948010	17299000
WP_014569793.1_1756	pyrroline-5-carboxylate reductase	0.00744918	0.0181738	-0.31146	0	0	P:L-proline biosynthetic process; F:pyrroline-5-carboxylate reductase activity; C:cytoplasm	9	9	85934000	106380000	111380000	114180000	105760000	113410000	75345050	127299900	137840000	121699900	132240100	150110100	115640000	119400100	134840000
WP_014569289.1_682	peroxiredoxin	0.355866	0.444832	-0.311837	0	0	P:cellular oxidant detoxification; F:thioredoxin peroxidase activity	11	11	296589900	311190000	311520200	450859900	255140000	288859900	311670100	339120100	438849900	443649700	311490100	697670100	229620100	232329900	432249900
WP_005688071.1_769	flippase-like domain-containing protein	0.184938	0.260069	-0.3126	0	0	P:lipid metabolic process; P:response to antibiotic; F:lysyltransferase activity; C:plasma membrane; C:integral component of membrane	5	5	4827097	3261802	4282398	809372	2944657	572250	1329854	924246	3473702	2060476	3141099	2995700	4230302	1760022	2933501
WP_005684940.1_2585	fructose-1,6-bisphosphate aldolase	0.234878	0.313622	-0.313954	0	0	P:carbohydrate metabolic process; F:fructose-bisphosphate aldolase activity; F:zinc ion binding	3	3	1419494	581670	721960	583518	393899	397561	803371	1258433	876900	1296599	1080301	937970	1083000	422491	1003000
WP_003564007.1_722	IreB family regulatory phosphoprotein	0.447714	0.536706	-0.314014	0	0		4	4	147080100	180130000	154630000	183560100	102300000	126529900	114620000	116880000	300649900	252579900	159920000	196640000	90442060	108330000	115970000
WP_005685646.1_1253	elongation factor Tu	0.0884548	0.142682	-0.314467	0	0	P:translational elongation; F:translation elongation factor activity; F:GTPase activity; F:GTP binding; C:cytoplasm	28	28	6337807000	8478394000	8589798000	9761810000	6964996000	8752905000	3326498000	7645191000	8617006000	7193702000	8937902000	9442491000	9476708000	11972010000	9491504000
WP_005687682.1_1479	methylpurine-DNA glycosylase	0.265724	0.349322	-0.315472	0	0		3	3	140720000	107830000	79861960	124420100	77707050	79848980	99848040	94163000	181519900	187240100	113479900	140209900	85456010	86892040	81085020
WP_005685891.1_1392	endonuclease III	0.00543526	0.0140899	-0.316832	0	0	P:base-excision repair; P:nucleic acid phosphodiester bond hydrolysis; F:DNA binding; F:DNA N-glycosylase activity; F:class I DNA-(apurinic or apyrimidinic site) endonuclease activity	4	4	20391000	21411990	26116020	18747990	23357010	18027010	29539990	21733010	28569020	30258990	28647990	29609000	27566990	23864010	26928000
WP_015765022.1_2012	membrane protein	0.751225	0.806797	-0.318638	0	0	C:integral component of membrane	3	3	908786	13952000	12180010	13325010	16751990	11832000	27300010	15148010	13289000	35113000	18436000	17479010	16925010	1139801	19182010
WP_005684499.1_833	phosphate ABC transporter permease	0.104087	0.163538	-0.319973	0	0	P:phosphate ion transmembrane transport; F:inorganic phosphate transmembrane transporter activity; C:integral component of plasma membrane	4	4	5104400	4711899	5114201	4907299	5846599	4385901	7752205	7661898	4235501	6445802	7706995	6795202	9540104	6666998	8290603
WP_014568908.1_57	GntR family transcriptional regulator	0.00271082	0.0082277	-0.321254	0	0	P:regulation of transcription, DNA-templated; F:DNA binding; F:DNA-binding transcription factor activity	10	10	38196000	47415000	58095980	48711980	45208000	42677980	44187030	53867970	56418030	59981990	56869970	66036000	51725980	53992030	68614000
WP_015764886.1_799	copper homeostasis protein CutC	0.0214134	0.0442737	-0.32223	0	0	P:cellular copper ion homeostasis; F:copper ion binding; C:cytoplasm	6	6	51524980	51600990	54039020	60468000	60677010	61138010	70863010	95856050	78965040	91471040	79846020	95725980	71094040	67152000	69482030
WP_005713097.1_2020	glycine betaine/L-proline ABC transporter ATP-binding protein	0.156256	0.228334	-0.323291	0	0	P:glycine betaine transport; F:ATP binding; F:hydrolase activity; C:membrane	14	14	31212000	35061000	42286020	42765980	25633010	30840010	28880990	26889010	31930010	27107990	35925980	49213000	35780980	42252990	66339030
WP_005687115.1_2113	tRNA (adenosine(37)-N6)-threonylcarbamoyltransferase complex transferase subunit TsaD	0.0304058	0.0589944	-0.323599	0	0	P:tRNA threonylcarbamoyladenosine modification; P:proteolysis; F:iron ion binding; F:peptidase activity; F:N(6)-L-threonylcarbamoyladenine synthase activity; C:cytoplasm	14	14	33973990	35793000	40391000	29255990	28860990	27252990	39378000	45232990	33927980	37764980	46216010	43675980	51746020	38376000	55050000
WP_005686110.1_2197	dUTP diphosphatase	0.00721486	0.0176845	-0.325023	0	0	P:dUMP biosynthetic process; P:dUTP catabolic process; F:magnesium ion binding; F:dUTP diphosphatase activity	7	7	41795020	47542990	50112020	57441000	49542010	46426980	52021980	74195030	63304970	64194970	61957970	64986990	70933960	77717020	56254020
WP_012807323.1_32	macrolide ABC transporter ATP-binding protein	0.0425318	0.0768727	-0.325026	0	0	F:ATP binding	9	9	3634798	3650198	3962099	3177399	4142798	2859699	4239002	4124599	3409399	5641497	5522597	4312402	5184601	3530698	5052300
WP_014569908.1_1983	sucrose-6-phosphate hydrolase	0.00693359	0.0170427	-0.325232	0	0	P:sucrose metabolic process; F:beta-fructofuranosidase activity; C:cytoplasm	16	16	25042000	22597010	25079010	23534000	24376990	18807990	29783980	29631010	24949010	31447020	31519980	30035990	36617020	28557990	34865980
WP_005684387.1_1582	cell division protein FtsJ	0.0304216	0.0589944	-0.325336	0	0	P:methylation; P:cell division; F:RNA binding; F:methyltransferase activity	6	6	12230000	13313000	13717990	9727697	10671010	9953699	15378000	18879990	13387000	16292000	15230000	14551000	19911000	19313010	15194000
WP_014569456.1_1007	MULTISPECIES: hypothetical protein	0.00314635	0.00923384	-0.325935	0	0		14	14	44651010	39076010	48314000	37289980	47415000	42225010	58836000	47894010	58013010	58020990	55206990	54010020	69543970	56325020	49977970
WP_014570248.1_2758	tRNA uridine-5-carboxymethylaminomethyl(34) synthesis enzyme MnmG	0.0291046	0.0570074	-0.326636	0	0	P:tRNA wobble uridine modification; F:flavin adenine dinucleotide binding; C:cytoplasm	24	24	47154010	44159000	48494980	42835020	47184010	38645020	52934020	41696010	46505980	45373020	56552000	58947030	61602020	49745010	79715970
WP_015764875.1_639	bifunctional hydroxymethylpyrimidine kinase/phosphomethylpyrimidine kinase	0.00425012	0.0116911	-0.327035	0	0	P:thiamine biosynthetic process; P:phosphorylation; F:hydroxymethylpyrimidine kinase activity; F:phosphomethylpyrimidine kinase activity	12	12	184820000	176429900	212280100	197580000	178829900	193090000	221800000	270750000	241950000	207619900	266330000	303090000	264370000	264749900	247150000
WP_014569712.1_1572	16S rRNA (cytosine(967)-C(5))-methyltransferase RsmB	0.0119487	0.027269	-0.327319	0	0	P:regulation of transcription, DNA-templated; P:rRNA methylation; F:RNA binding; F:rRNA methyltransferase activity; C:cytoplasm	23	23	69656970	63303960	76482950	55383980	65673030	57615020	75512980	92509030	69738980	77661960	102130000	84539940	94645020	82410980	99425980
WP_005684324.1_1530	UMP kinase	0.00112276	0.00410508	-0.327532	0	0	P:phosphorylation; P:'de novo' CTP biosynthetic process; P:nucleoside monophosphate phosphorylation; F:ATP binding; F:UMP kinase activity; C:cytoplasm	11	11	337240100	287820000	367819800	278529900	306779900	273370000	337559900	249900100	393320000	347149800	408430300	378409900	404030100	346859900	399860300
WP_005684410.1_1599	MerR family transcriptional regulator	0.266197	0.349682	-0.328076	0	0	P:regulation of transcription, DNA-templated; F:DNA binding	8	8	20523010	20004990	21690010	18001000	19709990	19035010	30158990	17417000	34667010	28354010	29888000	33627000	15848000	13169000	27378010
WP_005684368.1_1567	thiamine diphosphokinase	0.022423	0.0457055	-0.3284	0	0	P:thiamine metabolic process; P:thiamine diphosphate biosynthetic process; P:phosphorylation; F:thiamine diphosphokinase activity; F:ATP binding; F:kinase activity; F:thiamine binding	4	4	8523802	10652010	8054195	9022494	9994696	9490401	13763990	6170098	10698000	11034000	13546010	11286990	10926000	12318000	13329010
WP_005692383.1_2170	heptaprenyl diphosphate synthase	0.0495155	0.0880443	-0.328425	0	0	P:isoprenoid biosynthetic process; F:heptaprenyl diphosphate synthase activity	10	10	16095000	10231000	9896502	12325000	17031990	11734000	23009990	12767010	16122000	22698990	18359000	14418010	19668990	16468000	16516010
WP_005710812.1_54	Mannonate dehydratase	0.0537246	0.0940986	-0.328724	0	0	P:glucuronate catabolic process; F:mannonate dehydratase activity	10	10	8206405	10364990	11496000	8347001	13181000	10326000	15484010	14488000	14632000	14863000	11563000	11647000	17958000	18157010	12163000
WP_014570116.1_2289	tRNA ligase	0.0345494	0.0653385	-0.329239	0	0	F:RNA binding; F:phenylalanine-tRNA ligase activity	6	6	4279602	4897298	4816999	3710002	3656100	3093601	6057402	3566098	4150698	5492699	7092403	5521400	5270401	4536799	5396798
WP_014570122.1_2302	tRNA pseudouridine(38-40) synthase TruA	0.0310242	0.0599641	-0.330044	0	0	P:tRNA pseudouridine synthesis; F:RNA binding; F:tRNA pseudouridine synthase activity	6	6	16133010	18753000	18464010	14719000	25221990	18644000	29969990	28640990	24058990	26185990	31783990	24814990	25841020	26455990	28446000
WP_005685248.1_2398	glucosamine-1-phosphate N-acetyltransferase	0.00500327	0.0132439	-0.330461	0	0	P:UDP-N-acetylglucosamine biosynthetic process; P:regulation of cell shape; P:lipid A biosynthetic process; P:peptidoglycan biosynthetic process; P:cell wall organization; F:magnesium ion binding; F:UDP-N-acetylglucosamine diphosphorylase activity; F:glucosamine-1-phosphate N-acetyltransferase activity; C:cytoplasm	15	15	191690000	185450000	202090100	165230000	211759900	191789900	210650000	197030100	192620100	220769900	251750100	236409900	274519900	298410100	237149900
WP_005716635.1_2759	tRNA uridine-5-carboxymethylaminomethyl(34) synthesis GTPase MnmE	0.0360596	0.0671113	-0.330484	0	0	P:tRNA modification; F:GTPase activity; F:GTP binding; F:metal ion binding; C:cytoplasm	14	14	23745990	20718010	23663010	22438990	29401010	21566000	32085010	22858990	25202990	29817990	35130000	33101000	25739990	24912000	42270980
WP_014568983.1_231	pyroglutamyl-peptidase I	0.0057077	0.0146662	-0.330563	0	0	P:proteolysis; F:pyroglutamyl-peptidase activity; C:cytosol	18	18	698549600	655480300	712390200	659110100	568359900	566160300	898999900	841989600	922320600	788690400	891519700	924310300	1017201000	747700000	871170300
WP_005685355.1_274	capsular biosynthesis protein CpsH	0.0342598	0.0648608	-0.33217	0	0		13	13	58376000	56976980	60483030	51561980	51491000	58022980	78330980	64221030	69992990	52615030	71184980	81889020	91435980	94760950	66271000
WP_005685013.1_2643	argininosuccinate lyase	0.00458572	0.0123624	-0.332625	0	0	P:arginine biosynthetic process via ornithine; F:argininosuccinate lyase activity; C:cytoplasm	13	13	42552010	34344980	54844990	38318000	41061980	41967000	52099000	37760980	63242980	54100990	50610980	50342970	48192030	60345010	51057020
WP_005684924.1_1086	multidrug ABC transporter ATP-binding protein	0.00291823	0.0087049	-0.332986	0	0	P:transmembrane transport; F:ATP binding; F:ABC-type transporter activity; C:integral component of membrane	19	19	66457010	70509010	71598020	55765010	61695020	57270990	60085010	65704030	65241980	73424050	74555020	82002980	84597980	82808970	98464000
WP_014569835.1_1879	glucose-1-phosphate thymidylyltransferase	0.00347018	0.00991885	-0.334696	0	0	P:extracellular polysaccharide biosynthetic process; F:glucose-1-phosphate thymidylyltransferase activity; F:metal ion binding	13	13	580150000	627969900	656750200	548819800	580110100	522569700	657340000	846840300	688989700	721729900	807180400	847140400	804859500	735529700	934610100
WP_024305638.1_1648	translation initiation factor IF-3	0.00420195	0.0115871	-0.33516	0	0	P:translational initiation; F:translation initiation factor activity; C:cytoplasm	7	7	267620100	261280000	305749900	264100000	325539900	253470100	325050100	349170000	291240100	355300100	409720100	429670000	344810100	363850000	401590000
WP_005684333.1_1538	multidrug ABC transporter ATP-binding protein	0.0359528	0.0670646	-0.335855	0	0	P:transmembrane transport; F:ATP binding; F:hydrolase activity; F:ABC-type transporter activity; C:integral component of membrane	8	8	5364503	6481496	6752797	6627101	7440004	6653200	10076000	10886000	6737396	9064796	10786010	10515000	10046000	10501010	8921800
WP_005710900.1_111	Aspartate-semialdehyde dehydrogenase	0.00745592	0.0181738	-0.336317	0	0	P:threonine biosynthetic process; P:lysine biosynthetic process via diaminopimelate; P:isoleucine biosynthetic process; P:diaminopimelate biosynthetic process; P:'de novo' L-methionine biosynthetic process; F:aspartate-semialdehyde dehydrogenase activity; F:protein dimerization activity; F:NADP binding; F:NAD binding	13	13	58758970	52329010	62885960	62872000	53285020	63232030	41537990	66082990	64290010	60328980	75745950	68551980	76198030	73113980	91026010
WP_005687692.1_1774	NADH-flavin reductase	0.409942	0.499617	-0.336354	0	0		6	6	20142990	26907010	21347990	27168990	20427000	34969990	7287196	20645010	63897000	16956990	30871010	23167990	18222010	18223000	26296000
WP_005684364.1_1563	ATP-dependent DNA helicase RecG	0.10745	0.167622	-0.33798	0	0	P:DNA repair; P:DNA recombination; P:DNA duplex unwinding; F:nucleic acid binding; F:DNA helicase activity; F:ATP binding; F:hydrolase activity	19	19	8435395	8086599	10470000	8002198	8037102	6266504	12173000	8493205	8414900	7156300	10484000	9736099	15727000	13402000	12459000
WP_005684925.1_1085	ABC transporter ATP-binding protein/permease	0.00720824	0.0176845	-0.338333	0	0	P:transmembrane transport; F:ATP binding; F:ABC-type transporter activity; C:integral component of membrane	21	21	58451990	55417010	56923000	51031990	53770980	50950010	62646980	51585980	53740000	63086980	67813980	63573020	75918990	81144000	82337040
WP_015764910.1_1009	pyridoxamine 5'-phosphate oxidase family protein	0.127871	0.19346	-0.342678	0	0	P:pyridoxal phosphate biosynthetic process; F:pyridoxamine-phosphate oxidase activity	5	5	11703000	11197000	23595000	11702000	13050000	14406990	19496000	18414010	25961000	16884000	24341980	24376990	13123000	18884010	13535000
WP_005716059.1_929	N-acetyltransferase	0.0355094	0.0666514	-0.343558	0	0	F:N-acetyltransferase activity	5	5	13429990	12596000	12933000	11855010	15132000	9380404	15911000	18660010	22735000	16024000	15624000	20346000	15634990	13027010	18625010
WP_005685583.1_1203	cell division protein SepF	0.0990189	0.156698	-0.343878	0	0	P:division septum assembly; P:FtsZ-dependent cytokinesis; C:cytoplasm	5	5	24054990	32440010	33726020	32007010	31597000	28025010	42312020	41903020	55669020	56468020	36169990	45945030	35109010	39859990	26249010
WP_005684377.1_1574	primosomal protein N'	0.0588175	0.101799	-0.344883	0	0	P:DNA unwinding involved in DNA replication; P:DNA replication, synthesis of RNA primer; F:DNA binding; F:DNA helicase activity; F:ATP binding; F:zinc ion binding; F:hydrolase activity; C:primosome complex	15	15	7611196	4884599	7378605	6874703	4701999	5479398	5685299	8715805	6661201	6446901	8744799	7101298	10309000	6785202	10996010
WP_005685349.1_270	glycosyltransferase	0.0389743	0.0718486	-0.344916	0	0	F:transferase activity	4	4	6861301	7162604	8191403	5610400	4572301	5260397	4746801	5318600	5089898	7636596	7011998	7193304	7911395	8631202	9561899
WP_005713853.1_1293	helix-turn-helix domain-containing protein	0.477841	0.565864	-0.346375	0	0		2	2	908075	1201365	664910	882719	890707	738406	858914	720661	379910	1455000	992660	1422720	1361009	612960	1413499
WP_005686799.1_2271	30S ribosomal protein S14	0.804038	0.849541	-0.347096	0	0	P:translation; F:structural constituent of ribosome; F:rRNA binding; C:ribosome	2	2	1521064	974609	588299	836020	827900	418298	831816	2237888	664460	2049200	3419100	496200	1361823	784590	391158
WP_005685894.1_1395	Aspartate aminotransferase	0.0181812	0.0385829	-0.347551	0	0	P:biosynthetic process; F:transaminase activity; F:pyridoxal phosphate binding	11	11	111510000	137430100	170670000	123670000	155970100	140450000	110840000	196890000	175410000	148900000	194150000	199070000	165980000	161330000	232650100
WP_014569611.1_1238	translational GTPase TypA	0.00663723	0.0164524	-0.347794	0	0	P:ribosomal large subunit assembly; P:translation; F:tRNA binding; F:GTPase activity; F:GTP binding; F:rRNA binding; F:ribosome binding; C:cytoplasm	25	25	655029800	622780100	731540000	586479800	621369600	597540400	587380000	713160100	658429900	636339800	914949800	853649900	880970000	811259800	940450600
WP_014569366.1_844	glycerol-3-phosphate dehydrogenase	0.0164745	0.0353457	-0.34789	0	0	P:carbohydrate metabolic process; P:glycerophospholipid metabolic process; P:phospholipid biosynthetic process; P:glycerol-3-phosphate biosynthetic process; P:glycerol-3-phosphate catabolic process; F:glycerol-3-phosphate dehydrogenase [NAD+] activity; F:NAD binding; F:glycerol-3-phosphate dehydrogenase [NADP+] activity; C:glycerol-3-phosphate dehydrogenase complex	10	10	34989000	34021000	38656980	30416980	32303020	33202990	34134990	45101970	39274020	38046020	57067000	46360000	51945970	34319020	47946980
WP_014569922.1_2002	MarR family transcriptional regulator	0.201306	0.278842	-0.347908	0	0	P:regulation of transcription, DNA-templated; F:DNA-binding transcription factor activity	2	2	1337888	1219519	893060	745970	862955	1248999	1369599	1253901	1509900	1387000	1762299	1524100	613772	1425600	1724101
WP_014569997.1_2107	hypothetical protein	0.124789	0.18945	-0.349408	0	0	C:integral component of membrane	2	2	612068	893970	940290	1682262	819060	509930	1769099	1439401	1180000	1008000	1153101	1229000	1965199	1451000	1674500
WP_005684885.1_1120	ABC transporter permease	0.00467181	0.0125559	-0.349477	0	0	P:iron-sulfur cluster assembly	12	12	55969010	59727030	62375000	61920960	54723020	66634020	81171040	68623980	64094990	68664000	82678020	83520010	87161040	89699010	94025050
WP_014569870.1_1936	3-oxoacyl-ACP reductase	0.00207456	0.00666823	-0.350759	0	0	F:3-oxoacyl-[acyl-carrier-protein] reductase (NADPH) activity	4	4	7252499	5465203	7332103	5921800	6603103	6850705	7665697	6377396	8246996	7711398	8978503	8489197	8149804	7315701	10770010
WP_005684455.1_1633	nucleotidyltransferase	0.0621308	0.106692	-0.352641	0	0	P:tRNA modification; F:tRNA binding; F:ATP binding; F:transferase activity; F:ligase activity, forming carbon-nitrogen bonds; C:cytoplasm	8	8	3515198	4255899	4348401	2875200	5221098	3378399	4608702	6603199	4359603	4116700	5902104	4612598	7277904	6443697	6175696
WP_005685315.1_241	membrane protein	0.0313695	0.0604984	-0.35285	0	0	C:plasma membrane; C:integral component of membrane	11	11	67217020	73851040	98724040	68132020	81690060	57123010	103410000	101870000	79676980	90385040	134760000	92185010	117390000	98446940	115749900
WP_014569140.1_500	DNA-3-methyladenine glycosylase I	0.717789	0.778086	-0.353003	0	0	P:base-excision repair; F:DNA-3-methyladenine glycosylase activity	2	2	1894200	2040600	2575599	1937301	2623999	944012	2073100	1499701	1646332	2069899	6998198	914340	2015701	1689700	2087001
WP_005684670.1_2074	cytochrome D ubiquinol oxidase subunit I	0.0955491	0.151892	-0.353677	0	0	P:aerobic electron transport chain; F:electron transfer activity; F:metal ion binding; C:plasma membrane; C:integral component of membrane; C:cytochrome complex	7	7	22373990	21583000	20050000	14813000	19310990	21635990	12961000	25046010	23347010	16444000	21957000	21283990	33606020	35792000	23975010
WP_005686756.1_2303	energy-coupling factor transporter transmembrane protein EcfT	0.164388	0.238037	-0.354514	0	0	P:transmembrane transport; F:transmembrane transporter activity; C:plasma membrane; C:integral component of membrane	2	2	4803098	8678103	12751990	5717499	5672603	4549803	3712298	5139803	5136800	4626400	8384295	9126400	10715000	8892796	10202000
WP_014569038.1_352	amino acid permease	0.409074	0.498906	-0.354839	0	0	P:transmembrane transport; F:transmembrane transporter activity; C:integral component of membrane	2	2	1492969	762754	1321103	1547486	453493	886748	1266245	1234968	492518	872631	1771400	1171601	1871201	2068629	1784601
WP_005685318.1_244	Regulatory protein vanR	1.67713e-06	2.65168e-05	-0.356399	0	0	P:phosphorelay signal transduction system; P:regulation of transcription, DNA-templated; F:DNA binding	17	17	246170100	261150100	263219900	222020000	261759900	249959900	255220000	246440000	318560100	287939900	322700200	337800100	321709800	313330100	345009900
WP_005685893.1_1394	asparagine--tRNA ligase	0.0407425	0.0742504	-0.359498	0	0	P:asparaginyl-tRNA aminoacylation; F:nucleic acid binding; F:asparagine-tRNA ligase activity; F:ATP binding; C:cytoplasm	20	20	508449700	469959900	540010200	461529900	495770000	446520100	575220100	731339800	488720100	591719800	616249900	560669900	922840200	742980000	824100000
WP_005687040.1_120	MULTISPECIES: hypothetical protein	0.00662011	0.0164332	-0.361605	0	0		11	11	98455020	99365010	119490100	83890950	90574040	99296980	92940060	91628990	109550000	93592950	116619900	122960000	148090000	137070100	144129900
WP_005685244.1_2402	iron export ABC transporter permease subunit FetB	0.258315	0.340859	-0.361638	0	0	C:integral component of membrane	3	3	1498500	1468600	1632499	1166400	2167301	2059599	1205601	1550300	1233901	1632301	2224402	1375301	3053799	3314602	1498830
WP_005688024.1_1318	ribonuclease HII	0.138268	0.206169	-0.362039	0	0	P:RNA catabolic process; P:RNA phosphodiester bond hydrolysis, endonucleolytic; F:RNA binding; F:RNA-DNA hybrid ribonuclease activity; F:manganese ion binding; C:cytoplasm	4	4	2819600	3917803	3391601	2591300	3090899	1001715	4553799	4829600	3244002	4000300	4930202	2941400	5379303	3890801	5074002
WP_014569352.1_815	competence/damage-inducible protein A	0.10376	0.163172	-0.363299	0	0		12	12	10488010	10223000	8395298	7002798	9591006	7815400	5506602	10715000	7754900	9044003	8853006	10241000	13571000	17623990	11405990
WP_005685373.1_290	multidrug ABC transporter ATP-binding protein	0.00603179	0.0153417	-0.365197	0	0	F:ATP binding	9	9	25255990	18940990	22899010	22896010	24047000	19516010	28645980	25906010	22329990	29226000	32557010	32447990	28213000	31147980	36084010
WP_015765006.1_1914	tyrosine protein phosphatase	0.120725	0.18488	-0.367009	0	0	P:peptidyl-tyrosine dephosphorylation; F:protein tyrosine phosphatase activity; F:manganese ion binding	9	9	21420000	16839990	20419000	10612000	21427990	15898000	9716104	5367397	17653000	16219000	27663990	19935000	20436990	14116000	21311000
WP_015765036.1_2118	asparaginase	0.0123212	0.0278656	-0.367912	0	0	P:asparagine metabolic process; F:asparaginase activity; F:transferase activity	10	10	59799000	62773000	56732020	39557020	49910030	49825970	55264020	71447000	58024980	70528030	78851950	69870020	79654970	57120970	88779000
WP_005684286.1_1501	aminoacyl-tRNA deacylase	0.0120165	0.0273172	-0.368027	0	0	P:translation; P:aminoacyl-tRNA metabolism involved in translational fidelity; F:aminoacyl-tRNA editing activity; F:lyase activity	6	6	51990010	58697010	55299980	63241980	51381990	48294010	65550030	60801000	85057000	67345990	93026970	71184050	52626020	68369960	76493980
WP_014570236.1_2733	[locus_tag=LGG_RS13935] [protein=HTH domain-containing protein] [protein_id=WP_014570236.1] [location=complement(2968235..2970292)] [gbkey=CDS]	0.201975	0.278888	-0.369062	0	0		10	10	1510901	2015000	2743900	1147510	3190199	2501001	3978002	3114201	2116899	2135200	4355403	3218600	3235401	2382300	5384497
WP_005684416.1_1605	glucokinase	0.000176436	0.00087224	-0.369401	0	0	P:glycolytic process; P:glucose 6-phosphate metabolic process; F:glucokinase activity; C:cytoplasm	12	12	241830100	227289900	250060000	211780000	249140000	243590100	282330000	270979900	270120100	308380100	320060000	325419900	325400100	311450100	373850000
WP_005684978.1_2613	SAM-dependent methyltransferase	0.180508	0.255066	-0.370607	0	0	P:methylation; F:methyltransferase activity	2	2	1811800	1694599	1871701	1523300	2386499	1541199	462073	558932	1975800	1779399	1357399	1264300	1783499	3131538	2113901
WP_029944041.1_1753	nicotinate phosphoribosyltransferase	0.0177769	0.0378623	-0.371284	0	0	P:NAD biosynthetic process; F:nicotinate-nucleotide diphosphorylase (carboxylating) activity; F:nicotinate phosphoribosyltransferase activity	21	21	101360000	105120100	120020000	96513990	123679900	103040000	133410000	145930000	108780000	124190000	162570000	132860100	179760100	164229900	179150100
WP_014569003.1_302	PTS cellobiose transporter subunit IIC	0.0658037	0.11234	-0.373115	0	0	P:phosphoenolpyruvate-dependent sugar phosphotransferase system; P:carbohydrate transmembrane transport; F:protein-N(PI)-phosphohistidine-sugar phosphotransferase activity; C:plasma membrane; C:integral component of membrane	3	3	1276301	1398600	1315000	1607901	991246	986180	1286901	3528902	1735701	2208499	2300701	2092701	1498900	1685470	2520199
WP_005686446.1_1290	pseudouridine synthase	0.00859862	0.0205594	-0.373331	0	0	P:pseudouridine synthesis; F:RNA binding; F:pseudouridine synthase activity; F:lyase activity	10	10	30253990	24440010	29640020	23752990	25598000	24820010	41019980	40103980	36508010	36753980	42553980	38703980	44219990	37336990	35524000
WP_005684336.1_1541	UPF0291 protein	0.204137	0.280988	-0.373794	0	0	C:cytoplasm	4	4	92550020	78556020	87718010	98222030	66740970	68477980	109580000	92593950	128500000	147149900	166859900	110840000	60769980	68175990	105050000
WP_005714906.1_395	ketose-bisphosphate aldolase	0.141037	0.209763	-0.374258	0	0	P:carbohydrate metabolic process; F:fructose-bisphosphate aldolase activity; F:zinc ion binding	10	10	12377010	11585010	17080000	12574000	10131010	9778100	5192901	8782500	16301010	8945398	9069399	12750000	20481000	16255000	15436990
WP_005684882.1_1123	Fe-S cluster assembly protein SufB	0.00275847	0.00833239	-0.374355	0	0	P:iron-sulfur cluster assembly	23	23	62588040	72100980	76022040	67519030	72590980	69627970	88846050	80815000	79356030	84312020	95831980	82958980	114980000	108159900	103720000
WP_014569203.1_579	nucleoside-diphosphate sugar epimerase	0.0759097	0.125799	-0.374449	0	0		11	11	68291010	52503020	61365970	64420020	71796980	54584000	102379900	104470000	110629900	135180100	89941020	99644950	71896050	89468060	60920000
WP_005687759.1_2553	HAD family hydrolase	0.00100809	0.00378842	-0.37519	0	0	F:hydrolase activity	12	12	65748960	69138040	70985000	54412020	55674990	61867040	53923970	76945020	77189970	75087990	80294970	71994970	84023040	94158020	94560970
WP_005685903.1_1401	diphosphomevalonate decarboxylase	0.000464697	0.00195106	-0.376245	0	0	P:phosphorylation; P:isopentenyl diphosphate biosynthetic process, mevalonate pathway; F:diphosphomevalonate decarboxylase activity; F:ATP binding; F:kinase activity; C:cytosol	9	9	14524000	14044000	16214000	13691990	16435000	11874000	13509000	17470000	17552000	18927000	16437000	19384990	19160010	20694990	21587990
WP_005685266.1_2384	NADH dehydrogenase	0.067663	0.114733	-0.37657	0	0	F:oxidoreductase activity	20	20	177600000	212300100	183100100	197140000	166489900	134230000	239830000	272160100	179539900	231750000	268700000	281910000	217770100	213690000	404710100
WP_005686718.1_2328	30S ribosomal protein S3	0.0119726	0.0272882	-0.376597	0	0	P:translation; F:mRNA binding; F:structural constituent of ribosome; F:rRNA binding; C:ribosome	19	19	676660400	696659900	615730300	625810000	660840300	737350400	822249900	546450100	717500000	809050100	797420000	889840400	1210901000	970739800	718170000
WP_014569756.1_1700	Copper-translocating P-type ATPase	0.137417	0.205074	-0.377272	0	0	P:cation transmembrane transport; F:ATP binding; F:hydrolase activity; F:ATPase-coupled cation transmembrane transporter activity; F:metal ion binding; C:plasma membrane; C:integral component of membrane	11	11	15966000	14995000	15311000	17635990	15386000	9940194	18606010	25960010	14676000	17740010	16564010	28493990	21663990	17264000	35664980
WP_005684355.1_1556	oligopeptide ABC transporter permease	0.0169781	0.0363373	-0.37755	0	0	P:transmembrane transport; C:plasma membrane; C:integral component of membrane	6	6	54220000	50976020	45369000	42611000	50640020	41393980	68395010	50395980	49390020	59370000	68090960	53804980	79170970	65318960	84098940
WP_014570250.1_2760	[locus_tag=LGG_RS14075] [protein=protein jag] [protein_id=WP_014570250.1] [location=complement(3004940..3005707)] [gbkey=CDS]	0.0146196	0.0320716	-0.3778	0	0		11	11	59132020	53421020	68421950	55101980	67633030	62643000	92002980	80045040	65221970	85374020	95752060	87898990	114110000	74913970	88858020
WP_014569820.1_1850	glutamine-hydrolyzing GMP synthase	8.98909e-05	0.000520655	-0.377968	0	0	P:GMP biosynthetic process; P:glutamine metabolic process; F:GMP synthase (glutamine-hydrolyzing) activity; F:ATP binding; F:pyrophosphatase activity	28	28	624429800	632560200	754350500	578620400	618030200	579430200	590090200	654739800	692069900	783870200	828299900	782700000	912380500	837259700	885450300
WP_015764807.1_60	role in replication	0.303484	0.391532	-0.378331	0	0		3	3	2316637	1272401	1470900	833179	447352	1289000	974390	919640	2027201	2947301	1661900	1151499	999480	722240	1322001
WP_005685240.1_2405	Protein veg	0.345083	0.432895	-0.379042	0	0	P:regulation of transcription, DNA-templated	5	5	11864990	13775010	13027010	10021990	7839698	10914000	13055010	9958596	24346010	20682000	12901000	15473000	7100697	14858990	7570201
WP_014569309.1_736	phosphodiesterase	0.0125725	0.0282881	-0.380393	0	0	F:hydrolase activity; F:metal ion binding	8	8	39503980	42575020	35567980	29212010	26896020	29811990	41545020	29300010	45130010	46233000	34120010	45585990	43659990	59390020	38432000
WP_014569613.1_1251	ribonuclease J	0.0107187	0.0248826	-0.381229	0	0	P:rRNA processing; P:RNA phosphodiester bond hydrolysis, endonucleolytic; P:RNA phosphodiester bond hydrolysis, exonucleolytic; F:RNA binding; F:endoribonuclease activity; F:5'-3' exoribonuclease activity; F:zinc ion binding; C:cytoplasm	17	17	162420000	169640100	178229900	158570100	163900000	155369900	203700100	207359900	168730000	181080100	249269900	219239900	278089900	238760000	259410000
WP_005684888.1_1117	methionine ABC transporter ATP-binding protein	0.0198217	0.0416665	-0.381532	0	0	P:amino acid transmembrane transport; P:D-methionine transport; F:ATP binding; F:ABC-type D-methionine transporter activity; C:plasma membrane	13	13	24028000	26995010	33539000	25789000	18847000	23379990	27431020	17319000	28040020	22793990	34057990	32368000	31537990	36301010	39832010
WP_014569853.1_1917	dTDP-4-dehydrorhamnose 3,5-epimerase	0.0788844	0.130115	-0.381603	0	0	P:dTDP-rhamnose biosynthetic process; F:dTDP-4-dehydrorhamnose 3,5-epimerase activity	12	12	512589800	570289900	548159900	575739700	559579800	642959600	790000100	797469600	1260999000	826390100	774439700	921569700	619569900	777859800	515210300
WP_014569978.1_2071	thiol reductant ABC exporter subunit CydC	0.0577191	0.100195	-0.381905	0	0	P:glutathione transmembrane transport; P:cell redox homeostasis; F:ATP binding; F:ABC-type transporter activity; C:integral component of membrane	6	6	4885703	6088804	5769300	4267799	7555103	6166102	10871000	10207010	6246900	7394005	10926000	8567400	10190000	10273990	10036000
WP_005684553.1_878	ABC transporter ATP-binding protein	5.41798e-05	0.000357428	-0.382809	0	0	P:iron ion transmembrane transport; F:ATP binding; F:ABC-type ferric iron transporter activity; C:membrane	13	13	165430000	158200100	162790000	137120100	128100000	158930000	168290000	154979900	193670100	185509900	200329900	184600000	200110000	233409900	210050100
WP_005684370.1_1568	Ribulose-phosphate 3-epimerase	0.0198242	0.0416665	-0.382814	0	0	P:pentose-phosphate shunt; P:pentose catabolic process; F:ribulose-phosphate 3-epimerase activity; F:metal ion binding	2	2	60107970	63148990	70236040	61334980	60562970	58100970	58350000	83065000	108120000	80600000	106470100	81513980	61000030	68439960	81311960
WP_005687119.1_2109	GntR family transcriptional regulator	0.296121	0.383537	-0.383064	0	0	P:regulation of transcription, DNA-templated; F:DNA-binding transcription factor activity	2	2	301110	746623	492310	583950	595551	779402	674080	915671	1157700	853290	916740	799390	388573	1258475	432520
WP_005686670.1_2341	30S ribosomal protein S12	0.232323	0.310767	-0.383641	0	0	P:translation; F:tRNA binding; F:structural constituent of ribosome; F:rRNA binding; C:small ribosomal subunit	6	6	512930100	361149900	191150000	80937970	963269800	773329700	518599800	183010000	796880400	777620300	329860200	341860200	767709600	781409700	296410000
WP_005691618.1_483	transcriptional regulator	0.168429	0.242886	-0.383983	0	0	F:DNA binding	2	2	3289000	3183201	2670402	2215301	3239801	3450601	454986	2861601	4207400	3478201	4779300	3106799	3279999	2819802	2723401
WP_029944073.1_2709	transcriptional regulator	0.111069	0.172502	-0.38497	0	0	F:DNA binding	2	2	2218935	528540	334240	367090	111650	366703	545530	1429749	1127473	952545	1218643	1081388	629485	663283	1071330
WP_005685273.1_207	FAD-dependent oxidoreductase	0.0940941	0.150396	-0.385374	0	0		11	11	8322197	5831599	6187996	3064998	5599203	6965504	7658201	9888406	6992501	9639094	7283998	9431202	9596701	5738597	12485000
WP_005684325.1_1531	elongation factor Ts	0.000410183	0.00176439	-0.385578	0	0	P:translational elongation; F:translation elongation factor activity; C:cytoplasm	23	23	1925399000	1906999000	2283700000	2235099000	2000200000	2224201000	1594501000	1985299000	2352401000	2413102000	2743399000	2897201000	2584200000	2408900000	3067799000
WP_014570154.1_2479	glycerol kinase	0.140993	0.209763	-0.3861	0	0	P:glycerol-3-phosphate metabolic process; P:phosphorylation; P:glycerol catabolic process; F:glycerol kinase activity; F:ATP binding	7	5	502306	571671	813956	1026801	1845400	1316801	3389001	1759701	2205899	1959401	2713700	1703900	1905699	1107606	1240300
WP_015765072.1_2420	uracil-xanthine permease	0.132533	0.19914	-0.38719	0	0		3	3	3683600	3056501	2426802	2399499	4236201	2731399	710414	968134	2027399	3575998	3710100	3477401	3299200	3790900	3249500
WP_015765040.1_2151	magnesium-translocating P-type ATPase	0.0331608	0.0631892	-0.387236	0	0	P:magnesium ion transmembrane transport; F:ATP binding; F:P-type magnesium transporter activity; F:hydrolase activity; C:plasma membrane; C:integral component of membrane	18	18	24340990	26554990	34446980	20788000	25151000	19375000	34122980	22284990	24322010	26492990	39690980	29087000	40266980	35247980	41857010
WP_014569376.1_867	SsrA-binding protein	0.239215	0.317566	-0.388675	0	0	P:trans-translation; F:DNA binding; F:RNA binding; C:cytoplasm	6	6	16986990	25707980	23160000	21712010	25847990	24388020	36118000	17839000	41422000	41487000	35997010	33337010	22145010	12699000	32581980
WP_005685307.1_233	cobalamin biosynthesis protein CobQ	0.00986357	0.0231116	-0.389079	0	0	P:glutamine metabolic process; P:regulation of cell shape; P:cobalamin biosynthetic process; P:peptidoglycan biosynthetic process; P:cell wall organization; F:glutaminase activity; F:transferase activity; F:carbon-nitrogen ligase activity on lipid II	5	5	7974096	7211300	11017990	11523000	8129896	6774204	10945990	8172095	13304010	8581003	11902010	13017000	11820000	10858000	12732000
WP_005684226.1_539	cysteine synthase A	0.017651	0.0376396	-0.389193	0	0	P:cysteine biosynthetic process from serine; F:cysteine synthase activity	17	17	285969800	247809900	289190100	309150000	342779800	296769900	300799800	424090100	374050200	307419800	349449900	445490000	369160000	448320100	567050200
WP_005685107.1_369	MULTISPECIES: hypothetical protein	0.50092	0.585685	-0.389654	0	0		2	2	623028	2047997	693252	661425	729366	1598870	2047927	1394890	2494901	2928901	1534999	1764500	1066800	375006	1065101
WP_014569952.1_2044	asparagine synthase (glutamine-hydrolyzing)	0.0391376	0.0719984	-0.390603	0	0	P:asparagine biosynthetic process; P:glutamine metabolic process; F:asparagine synthase (glutamine-hydrolyzing) activity; F:ATP binding	28	28	147910000	132820000	157380000	142400100	162730000	139789900	156500100	210120100	127150100	173020000	227960100	179370000	253040200	239579900	233320100
WP_005685694.1_2762	ribonuclease P protein component	0.037359	0.0693809	-0.390766	0	0	P:tRNA 5'-leader removal; P:RNA phosphodiester bond hydrolysis, endonucleolytic; F:tRNA binding; F:ribonuclease P activity	5	5	14934010	14267000	14786000	12385000	13911000	14151000	7438696	11646000	24800990	14538000	17141010	19496000	14238990	14800000	13742010
WP_005685356.1_275	MULTISPECIES: hypothetical protein	0.0329777	0.0629769	-0.392878	0	0		3	3	55452990	47162990	39093020	38936980	44777990	35963000	42968990	42222000	70677000	78180960	43275020	44992990	51824000	63468970	45758980
WP_014569535.1_1135	L-serine ammonia-lyase, iron-sulfur-dependent, subunit alpha	0.311473	0.398712	-0.393232	0	0	P:gluconeogenesis; F:L-serine ammonia-lyase activity; F:metal ion binding; F:4 iron, 4 sulfur cluster binding	4	4	7345299	7342104	828901	4910797	4577799	4384898	470698	1216993	833888	5152703	6190697	5760200	6889196	4597900	6288597
WP_005684330.1_1535	1-acyl-sn-glycerol-3-phosphate acyltransferase	0.0198121	0.0416665	-0.3933	0	0	F:acyltransferase activity	3	3	16899990	18235000	19915010	16968990	17233990	15909000	28591010	22473010	17988990	23163000	21736000	25962990	29394990	30759020	30533020
WP_015764975.1_1669	UDP-N-acetylmuramate--L-alanine ligase	0.0245101	0.0495936	-0.394616	0	0	P:cell cycle; P:regulation of cell shape; P:peptidoglycan biosynthetic process; P:cell division; P:cell wall organization; F:ATP binding; F:UDP-N-acetylmuramate-L-alanine ligase activity; C:cytoplasm	20	20	157910000	154960100	143840000	116310000	163700100	141129900	252019900	193690100	160090100	184889900	246589900	204850000	294780000	209990100	221259900
WP_015764936.1_1178	[locus_tag=LGG_RS06060] [protein=valine--tRNA ligase] [protein_id=WP_015764936.1] [location=1259526..1262168] [gbkey=CDS]	0.00633894	0.0158023	-0.394663	0	0		50	50	360460100	332710100	358440000	310569800	359069800	333689800	431679900	421310000	352429900	421690000	531609700	432530000	590990300	486240200	529520100
WP_014569833.1_1873	membrane protein	0.063454	0.108646	-0.395467	0	0	C:integral component of membrane	4	4	7004196	6033201	6589804	6927401	6200100	5131302	6796604	8427804	6293704	7057299	6718104	7042201	12061000	10971000	10984000
WP_014569331.1_783	rRNA pseudouridine synthase	0.00146082	0.00508678	-0.395939	0	0	P:pseudouridine synthesis; F:RNA binding; F:pseudouridine synthase activity; F:lyase activity	9	9	63704020	53541010	61162990	46956990	50977970	52700030	79208980	62446040	74276000	68519000	80594030	77380020	70948970	88738050	81470030
WP_005685633.1_1242	16S rRNA (guanine(966)-N(2))-methyltransferase RsmD	0.0896444	0.144415	-0.395941	0	0	P:rRNA methylation; F:nucleic acid binding; F:16S rRNA (guanine(966)-N(2))-methyltransferase activity	4	4	9126798	10047000	10660990	9579005	10633000	8306303	11926000	7404403	13179000	18498990	16251990	13740990	8586303	8233705	10948010
WP_014568906.1_55	mannitol dehydrogenase family protein	0.00258506	0.00794533	-0.396242	0	0	F:oxidoreductase activity	19	19	20573000	19641010	23248990	21699990	24883980	23713990	32481980	31243000	32180000	30213980	29994010	32746000	35137990	30407010	36739020
WP_014569655.1_1381	LysR family transcriptional regulator	0.00818624	0.0197076	-0.396464	0	0	P:regulation of transcription, DNA-templated; F:DNA-binding transcription factor activity	6	6	26243010	25043990	31269000	21524010	28692980	23137990	30916020	45262000	41938990	37848000	39947980	32620000	37807990	40232980	36910980
WP_005684346.1_1549	[locus_tag=LGG_RS07910] [protein=putative DNA-binding protein] [protein_id=WP_005684346.1] [location=complement(1670539..1670880)] [gbkey=CDS]	0.293518	0.380727	-0.397739	0	0		5	5	27759980	34748000	33050010	41523990	28789000	31309000	39778020	37260020	77139980	69756960	39094980	46917030	26365000	30134000	26699990
WP_005687438.1_176	alanine acetyltransferase	0.0328727	0.0628449	-0.39802	0	0	F:N-acetyltransferase activity	6	6	20457990	17397010	26851000	22008010	21668000	25922010	23806000	22546990	20707990	22989010	26265980	27990020	38023990	34958020	37360000
WP_005684568.1_892	Double-stranded beta-helix related protein	0.163878	0.237691	-0.399852	0	0	F:DNA binding	6	6	7452398	9407901	10678990	7707505	6339098	9094205	2770902	5905804	5920102	6936501	8428305	7965603	13531010	14727000	11016000
WP_005685369.1_287	MULTISPECIES: hypothetical protein	0.131115	0.197397	-0.400833	0	0		6	6	14139010	13538000	11898000	11798000	12631000	13695000	9669306	13302000	18245010	24923000	15686010	20602990	12639000	15674010	8527995
WP_005685886.1_1387	cell division protein GpsB	0.332696	0.419455	-0.402452	0	0	P:cell cycle; P:regulation of cell shape; P:cell division; C:cytoplasm	8	8	55982030	170110000	147699900	280080100	105910000	177520000	170319900	54123030	247900000	273109900	211550000	274699900	57637040	123120000	155580000
WP_005715381.1_2115	tRNA (adenosine(37)-N6)-threonylcarbamoyltransferase complex dimerization subunit type 1 TsaB	0.0062114	0.0155787	-0.402624	0	0	P:tRNA threonylcarbamoyladenosine modification; F:transferase activity	5	5	11469000	11893000	14019010	16844000	13488000	17860000	17381990	12459000	14339000	17439010	21281010	19140010	18975010	18737010	23584990
WP_005686429.1_1299	DNA-binding protein HU	0.143697	0.212818	-0.403838	0	0	P:chromosome condensation; F:DNA binding	12	12	1743799000	2729398000	2503200000	3580899000	2048701000	3041400000	1147800000	1990100000	4525506000	3394202000	2145001000	3829500000	1832100000	3726001000	2294401000
WP_014569692.1_1468	histidine--tRNA ligase	0.00622262	0.0155787	-0.404064	0	0	P:histidyl-tRNA aminoacylation; F:histidine-tRNA ligase activity; F:ATP binding; C:cytoplasm	21	21	260330100	245710000	301839900	211359900	276520000	243569800	334360200	311879900	269869900	311680000	418300100	342639800	426690100	348330000	413000100
WP_005685657.1_1262	putative pyrophosphatase	0.126361	0.19134	-0.405275	0	0	F:hydrolase activity	4	4	46271030	53392990	52592010	41236990	54149010	40771000	63760980	61380000	78111020	113419900	76790050	69228040	47583990	51450990	42642000
WP_005685523.1_725	cell division protein ZapA	0.598689	0.672308	-0.405287	0	0	P:cell division	3	3	26593000	25171990	15364000	20340010	25798990	37451980	13566990	26030010	63468970	57775960	12454010	25511000	17833010	28860990	14636990
WP_014568871.1_6	DNA gyrase subunit A	0.00939212	0.0221863	-0.405373	0	0	P:DNA-dependent DNA replication; P:DNA topological change; F:DNA binding; F:DNA topoisomerase type II (double strand cut, ATP-hydrolyzing) activity; F:ATP binding; C:chromosome; C:cytoplasm	31	31	179960000	164460000	204110100	150650100	177489900	168130100	239030100	245209900	189690100	236600000	271470100	207150000	312989800	268859900	285210100
WP_005684428.1_1616	uridine kinase	0.0181249	0.0385557	-0.405858	0	0	P:phosphorylation; P:UMP salvage; P:CTP salvage; F:uridine kinase activity; F:ATP binding; F:phosphotransferase activity, alcohol group as acceptor; C:cytoplasm	6	6	14777010	15342000	21893990	13903000	19137000	16281000	22656000	10432000	26988980	20327990	21798010	16462990	24016000	24692010	21544990
WP_005687889.1_2677	MULTISPECIES: hypothetical protein	0.23535	0.313622	-0.408619	0	0		5	5	60034030	77202010	70443050	102270000	53797010	65176030	28280000	44166000	147720000	99373940	52144000	91058980	43145000	90786960	58103970
WP_005684901.1_1107	rod shape-determining protein	0.00574007	0.0147048	-0.408802	0	0	P:regulation of cell shape; F:ATP binding; C:cytoplasm	13	13	331110200	312120000	371210100	338489900	331119800	307839900	309310200	375570000	394490200	437120300	439029800	490509900	441140000	326450200	580690200
WP_014569602.1_1225	ribonuclease J	0.00330412	0.00958467	-0.409558	0	0	P:rRNA processing; P:RNA phosphodiester bond hydrolysis, endonucleolytic; P:RNA phosphodiester bond hydrolysis, exonucleolytic; F:RNA binding; F:endoribonuclease activity; F:5'-3' exoribonuclease activity; F:zinc ion binding; C:cytoplasm	22	22	139880000	124900000	134380000	120080000	135180100	120030000	164600100	159540100	137640100	161930100	197600100	162350000	196919900	211880000	208510100
WP_005684258.1_506	dipeptide epimerase	0.07429	0.123582	-0.411194	0	0	F:racemase and epimerase activity, acting on amino acids and derivatives; F:metal ion binding; C:cytoplasm	4	4	512810	458970	634400	863950	846217	843305	546866	547489	586288	867070	987170	892970	816820	601850	1361200
WP_005690914.1_2466	phosphoglycerate mutase	0.00751315	0.0182879	-0.411455	0	0	F:catalytic activity	10	10	43594000	43539980	47424970	34700990	48898000	40209000	64882000	31894990	60467040	61302960	57867010	69836040	54917980	45167970	63748000
WP_005684502.1_836	Phosphate transport system protein phoU	0.0126697	0.0284339	-0.41154	0	0	P:phosphate ion transport; P:cellular phosphate ion homeostasis; P:negative regulation of phosphate metabolic process; C:cytoplasm	11	11	46641010	49478980	62015010	68440950	45152980	53870030	35359020	64361020	64574020	56056980	56321000	81565940	74341040	85906960	76238040
WP_015764869.1_601	ABC transporter ATP-binding protein	0.0114141	0.0263229	-0.412721	0	0	F:ATP binding	19	19	435170100	483110000	530250000	405300200	488780200	442389900	434429800	456230100	427969800	567850000	775700200	560440100	633660000	559369700	756399700
WP_005685241.1_2404	4-(cytidine 5'-diphospho)-2-C-methyl-D-erythritol kinase	0.50673	0.590699	-0.41298	0	0	P:terpenoid biosynthetic process; P:phosphorylation; P:isopentenyl diphosphate biosynthetic process, methylerythritol 4-phosphate pathway; F:ATP binding; F:4-(cytidine 5'-diphospho)-2-C-methyl-D-erythritol kinase activity	2	2	475226	749320	616625	483570	844050	1270300	861380	1286499	1878573	927420	450515	376103	1134800	954340	1952097
WP_014568870.1_4	DNA replication/repair protein RecF	0.0739304	0.1231	-0.413411	0	0	P:DNA replication; P:DNA repair; P:SOS response; F:single-stranded DNA binding; F:ATP binding; C:cytoplasm	6	6	1646299	2064700	2398801	2810099	1884401	1306100	1223100	1807500	2930799	1428100	3314002	2248799	2822401	2033100	2867399
WP_005685254.1_2393	YdcF family protein	0.0475452	0.0847125	-0.414366	0	0	C:integral component of membrane	3	3	8918097	9488996	7758900	7056199	7555503	8819000	5739599	7755300	6173296	9576397	9410402	9738506	13058010	11459000	14157000
WP_005686431.1_1298	ribosome biogenesis GTPase Der	0.00509621	0.0134409	-0.4147	0	0	P:ribosome biogenesis; F:GTP binding	18	18	99770980	93904050	99095020	80969970	99825990	87874010	128710000	139630000	103570100	122869900	142520100	131890000	158259900	157160000	151580000
WP_029944126.1_2037	TIGR00266 family protein	0.000216729	0.00102523	-0.415193	0	0		6	6	66470980	66080020	72977040	65070990	60796980	58864010	71091970	84681010	101190000	97770010	83485020	87435960	103570100	79163020	84493020
WP_005688252.1_2534	PTS glucose transporter subunit IIABC	0.150219	0.220799	-0.415674	0	0	P:phosphoenolpyruvate-dependent sugar phosphotransferase system; F:transferase activity	3	3	1949989	943361	270000	893634	3657488	1958567	1079982	1857190	2417001	1907701	1566100	3056101	1172699	2285800	2313001
WP_014569843.1_1899	Cadmium efflux system accessory protein	0.218964	0.297202	-0.416769	0	0	P:regulation of transcription, DNA-templated; F:DNA-binding transcription factor activity	4	4	15364000	13137990	15561000	14165000	12074000	11811000	25414990	9244106	27147010	24680000	26552000	22689990	9550705	14138000	11640000
WP_014569657.1_1383	lipoate--protein ligase	0.00297505	0.00883455	-0.417599	0	0	P:protein lipoylation; F:ATP binding; F:lipoate-protein ligase activity	23	23	174850000	175719900	177229900	142530000	185120100	175739900	232880000	264670100	236349900	210170100	248720100	247390000	287899900	284000100	272169800
WP_005684322.1_1526	isoprenyl transferase	0.022324	0.0455565	-0.417914	0	0	F:magnesium ion binding; F:prenyltransferase activity	5	5	2788800	3366401	2809000	2788000	2783900	2896899	1640600	2992102	4456798	2463899	2950502	4062600	4078702	4099201	3683001
WP_029606635.1_43	putative membrane protein	0.372641	0.462348	-0.418268	0	0	C:integral component of membrane	2	2	687656	1050056	754522	1632288	2678654	929049	481263	609681	922263	638929	1190199	922540	3320954	920686	2401200
WP_005684393.1_1585	exodeoxyribonuclease VII large subunit	0.00552793	0.014309	-0.419023	0	0	P:DNA catabolic process; P:nucleic acid phosphodiester bond hydrolysis; F:nucleic acid binding; F:exodeoxyribonuclease VII activity; C:cytoplasm; C:exodeoxyribonuclease VII complex	22	22	46117980	45606000	55994990	41992980	51370990	46967980	72197990	65246030	57978960	64452980	69638000	60968990	85531960	85966040	73247010
WP_014569660.1_1388	DUF1273 domain-containing protein	0.106013	0.16597	-0.419067	0	0		2	2	1279562	1066400	1140800	349495	1399601	337331	2614500	1503496	2008001	1520001	1607801	1622400	1333200	1430201	1816400
WP_005685656.1_1261	YihA family ribosome biogenesis GTP-binding protein	0.0139693	0.0309938	-0.419398	0	0	P:division septum assembly; F:GTP binding; F:metal ion binding	4	4	17028010	13803990	17176010	11979000	11539000	13683000	8942998	20391000	16888000	16837990	20321000	16537010	24072990	19706000	19675000
WP_005685220.1_2421	ADP-ribose pyrophosphatase	0.0142867	0.0314989	-0.420438	0	0	F:hydrolase activity	11	11	21027990	19717990	21352000	21086010	28334000	24275010	35613020	42336980	32368980	32501010	33877020	33268990	41392990	42024020	34868980
WP_005684475.1_1649	Rrf2 family transcriptional regulator	0.00855506	0.0204831	-0.420564	0	0		8	8	8535304	6923702	9191497	4867702	6958297	6515803	7430204	5023501	9524099	8148102	8940504	8219805	12069990	9966103	8066695
WP_014569610.1_1237	inositol monophosphatase family protein	0.000674209	0.00270764	-0.420833	0	0	P:inositol phosphate dephosphorylation; F:metal ion binding	15	15	73712040	80337020	90608060	76425030	94489980	69865040	85419980	114430000	112560000	102899900	112610000	130800000	103150000	120759900	119940000
WP_014569783.1_1737	restriction endonuclease	0.201904	0.278888	-0.421154	0	0	P:DNA repair; P:DNA restriction-modification system; P:nucleic acid phosphodiester bond hydrolysis; F:DNA binding; F:endonuclease activity; C:integral component of membrane	3	3	4443002	5032900	5441900	3550602	4491698	4859202	4177900	557526	4273202	3325901	5285899	4831899	4542698	8451101	7431196
WP_005685552.1_748	HAD family hydrolase	0.000576697	0.00235921	-0.42183	0	0	P:dephosphorylation; F:5'-nucleotidase activity	7	7	34110000	34483980	33659020	30038020	31612000	31204000	27523000	21769990	41868020	36901020	37332990	47650980	42662020	41310000	38754000
WP_005687706.1_1766	alpha-L-fucosidase	0.00939282	0.0221863	-0.421988	0	0	P:fucose metabolic process; F:alpha-L-fucosidase activity	13	13	9478602	12690990	10486000	6607303	11153000	9255699	12830000	13304010	10877000	13530010	15506010	14513000	17556990	14130990	14475990
WP_005684662.1_2081	DNA-3-methyladenine glycosylase I	0.00324552	0.00945859	-0.425366	0	0	P:base-excision repair; F:DNA-3-methyladenine glycosylase activity	4	4	8735404	7579204	9842704	7055797	10402000	7857805	12890000	10491000	10936000	11166000	13998010	13234990	13334000	11630000	13658000
WP_005684078.1_665	MULTISPECIES: hypothetical protein	0.327084	0.413866	-0.425735	0	0		7	7	27602980	31313010	29546000	35294000	30439990	28673990	38131020	26533020	56835020	71262950	43212990	50700990	22599010	25970000	20358000
WP_014569943.1_2034	lactate dehydrogenase	0.0265104	0.0528101	-0.426171	0	0	F:D-lactate dehydrogenase activity; F:4-phosphoerythronate dehydrogenase activity; F:NAD binding	5	5	3123999	3071099	2449799	2196699	2513401	2452401	4410701	3696499	4772399	5017898	4566701	3590200	3064601	2826598	4278103
WP_003567538.1_2320	30S ribosomal protein S8	0.00151886	0.00522667	-0.428535	0	0	P:translation; F:structural constituent of ribosome; F:rRNA binding; C:ribosome	13	13	1719100000	1999700000	2187700000	1812801000	1722399000	1695101000	1219501000	1772800000	2743000000	2589001000	2172600000	2638899000	2141901000	2332399000	2021099000
WP_005687415.1_160	GntR family transcriptional regulator	0.000180671	0.000888171	-0.429818	0	0	P:regulation of transcription, DNA-templated; F:DNA binding; F:DNA-binding transcription factor activity	10	10	13222000	13516010	11365010	9948805	11902010	13237010	11597010	13444010	12990000	16848010	17019990	15874000	17939990	18076010	17036000
WP_005714951.1_449	amino acid permease	0.460055	0.548876	-0.429901	0	0	P:transmembrane transport; F:transmembrane transporter activity; C:integral component of membrane	2	2	1933018	3520602	573061	959385	3735200	2309100	1080500	1471225	2121410	3073101	6196404	646036	3082301	1858764	1389343
WP_014569004.1_305	purine-nucleoside phosphorylase	0.00967759	0.0227365	-0.430209	0	0	P:purine nucleoside metabolic process; F:purine-nucleoside phosphorylase activity	8	8	37482000	42722980	42275000	32877000	39125020	33177010	52525020	37263020	45618000	42815990	61033990	52904010	69737040	41265020	60896000
WP_005687670.1_1467	aspartate--tRNA ligase	0.00358618	0.0101472	-0.432151	0	0	P:aspartyl-tRNA aminoacylation; F:nucleic acid binding; F:aspartate-tRNA ligase activity; F:ATP binding; C:cytoplasm	28	28	428249900	381320200	408490200	313470200	386389900	332110200	513240100	485719700	433310100	496760000	554579800	463950100	646230300	599969800	640920200
WP_014569572.1_1176	tRNA 4-thiouridine(8) synthase ThiI	0.00444646	0.0120979	-0.432552	0	0	P:thiamine biosynthetic process; P:thiamine diphosphate biosynthetic process; P:tRNA thio-modification; F:tRNA binding; F:tRNA adenylyltransferase activity; F:ATP binding; F:sulfurtransferase activity; C:cytoplasm	15	15	45987990	48945020	56954020	44870020	47647010	45128990	63025960	44535990	51368000	55889000	65556010	75860000	61426030	72672020	86165060
WP_005687079.1_2137	50S ribosomal protein L7/L12	0.0663506	0.113164	-0.433757	0	0	P:translation; F:structural constituent of ribosome; C:ribosome	17	17	7112994000	7024105000	7017199000	8149092000	7824796000	7973293000	7445198000	5910403000	12775010000	15504980000	7292698000	10458010000	7012803000	8570491000	7476604000
WP_014569999.1_2111	multidrug ABC transporter ATP-binding protein	0.0136739	0.0304154	-0.434726	0	0	F:DNA binding; F:ATP binding	18	18	25047000	16094000	21307000	13253990	20388010	17635990	30572000	15661000	23663010	28013010	31221000	23608010	27688000	22310990	32679000
WP_014569348.1_810	Zn-dependent peptidase	0.000135926	0.000712088	-0.435867	0	0	P:proteolysis; F:peptidase activity; F:metal ion binding	14	14	27411010	26717010	31641020	30097010	23321990	24598010	22234990	29947020	31176990	34960980	35590990	36970020	37024020	41895980	38008010
WP_005684385.1_1580	DNA repair protein RecN	0.0213307	0.0441976	-0.435973	0	0	P:DNA repair; P:DNA recombination; F:DNA binding; F:ATP binding	19	19	34867000	35158020	43489980	34037020	27850010	33902020	16625000	36659980	37588000	35739000	40632010	43611010	49006010	45580990	58674980
WP_005684342.1_1546	KH domain-containing protein	0.214981	0.292248	-0.437009	0	0	F:RNA binding	3	3	7905300	8672196	10953000	12595000	12516000	6006802	11154010	14650990	17202010	19861000	16844000	17943000	9504301	5700600	12985990
WP_005688039.1_189	class II fructose-bisphosphate aldolase	0.121046	0.185049	-0.437517	0	0	P:carbohydrate metabolic process; F:zinc ion binding; F:aldehyde-lyase activity	4	4	3229098	8136702	5116799	5990203	2825500	5432598	1624800	4143997	3663101	5318003	4041199	7305301	7063301	7903899	7956898
WP_005684293.1_1507	GTP-binding protein LepA	0.00202051	0.00653039	-0.438138	0	0	P:translational elongation; P:positive regulation of translation; F:translation elongation factor activity; F:GTPase activity; F:GTP binding; F:ribosome binding; C:plasma membrane	16	16	56066990	60126010	69861990	53565010	65393960	55019000	66332010	84235040	67546000	76670040	91912050	81320020	108720100	86915020	92231940
WP_014569770.1_1715	phosphoenolpyruvate--protein phosphotransferase	2.3223e-05	0.000181948	-0.438379	0	0	P:phosphoenolpyruvate-dependent sugar phosphotransferase system; P:phosphorylation; F:phosphoenolpyruvate-protein phosphotransferase activity; F:kinase activity; F:metal ion binding; C:cytoplasm	39	39	1485500000	1322401000	1490001000	1394099000	1662500000	1739100000	1686100000	1706300000	2048801000	1990900000	2198599000	2040899000	2127499000	2232999000	2164901000
WP_005687428.1_171	pyridine nucleotide-disulfide oxidoreductase	0.0630116	0.107993	-0.439749	0	0	P:cell redox homeostasis; F:oxidoreductase activity; F:flavin adenine dinucleotide binding	5	5	795573	574730	353620	612321	2109267	637928	510334	593642	1525001	841110	897000	911520	818230	1259700	1090800
WP_014569066.1_388	ROK family protein	0.00678147	0.0167627	-0.44067	0	0	P:carbohydrate phosphorylation; F:fructokinase activity	6	6	7361505	7274105	7243999	5803204	9989095	7868305	11788000	10585000	12194010	12724000	11167990	10157000	13049000	12149000	9211399
WP_005688007.1_1328	DNA topoisomerase IV subunit A	0.00915672	0.021687	-0.441629	0	0	P:DNA topological change; P:chromosome segregation; F:DNA binding; F:DNA topoisomerase type II (double strand cut, ATP-hydrolyzing) activity; F:ATP binding; C:chromosome; C:extrinsic component of plasma membrane	27	27	91589990	89013000	108020000	77722980	99391940	83888960	107470000	115490100	97439020	107020000	133710000	121279900	149420000	127349900	181900000
WP_014569347.1_809	DNA translocase FtsK	5.76576e-05	0.000373392	-0.443253	0	0	P:chromosome segregation; P:cell division; F:DNA binding; F:ATP binding; C:integral component of membrane	17	16	14683010	11636000	12722000	13691990	12704990	12944990	15222010	16332010	17554990	19878990	20044990	15717000	18345990	18728990	20522010
WP_005684903.1_1104	F0F1 ATP synthase subunit epsilon	0.163399	0.237192	-0.443401	0	0	P:ATP synthesis coupled proton transport; F:ATP binding; F:hydrolase activity; F:proton-transporting ATP synthase activity, rotational mechanism; C:plasma membrane; C:proton-transporting ATP synthase complex, catalytic core F(1)	4	4	26773020	34330000	31491990	50843020	31139990	49051000	17086010	7939801	52469980	44947980	33657020	53997020	21336990	59756010	29691990
WP_015765026.1_2051	octaprenyl-diphosphate synthase	0.00566725	0.0145836	-0.444298	0	0	P:isoprenoid biosynthetic process; F:transferase activity	6	6	6913201	4321899	5371898	4169199	7224498	5177203	7755905	5037700	7411504	7625699	6320103	7716396	7879402	9191606	8587597
WP_015764933.1_1155	DNA-binding response regulator	0.107213	0.167401	-0.444339	0	0	P:phosphorelay signal transduction system; P:regulation of transcription, DNA-templated; F:DNA binding	5	5	2510399	2121200	2369199	2036799	1248899	1970999	754840	1362300	2283399	1742200	1906400	1673800	4125499	2562400	2820801
WP_005686543.1_2501	PTS sugar transporter subunit IIB	0.143218	0.212286	-0.444752	0	0	P:phosphoenolpyruvate-dependent sugar phosphotransferase system; P:phosphorylation; P:carbohydrate transmembrane transport; F:protein-N(PI)-phosphohistidine-sugar phosphotransferase activity; F:kinase activity; F:D-glucosamine PTS permease activity	4	4	577314	4430303	2585000	2808499	4658598	3447099	3195400	3968998	6289703	4965198	4144600	4734798	3088501	4457599	2892601
WP_005713414.1_2388	DNA-directed RNA polymerase subunit delta	0.176763	0.251181	-0.446737	0	0	P:regulation of transcription, DNA-templated; F:DNA-directed 5'-3' RNA polymerase activity	5	5	90208000	195140000	124230100	256560000	88389940	169009900	5031703	82787950	233120000	172610100	161120100	209309900	143779900	157319900	128870000
WP_005684911.1_1096	uracil phosphoribosyltransferase	0.0249332	0.0503542	-0.447254	0	0	P:uracil salvage; P:nucleoside metabolic process; P:UMP salvage; F:magnesium ion binding; F:uracil phosphoribosyltransferase activity; F:GTP binding	13	13	413009900	419510200	527899800	416570000	389369800	401610200	180180000	450100000	553390300	536289900	539739700	553480300	422140100	718390300	492120200
WP_005686481.1_1272	Ribonuclease Z	0.0143479	0.0315942	-0.448333	0	0	P:tRNA 3'-trailer cleavage, endonucleolytic; F:zinc ion binding; F:3'-tRNA processing endoribonuclease activity	14	14	43994020	43491020	55368960	39452980	46320000	38609990	45326020	55669020	43543030	46629980	62274960	62532040	78499970	74315980	71837990
WP_005686616.1_2356	RNA-binding S4 domain-containing protein	0.112052	0.17372	-0.448469	0	0	F:RNA binding	4	4	18437000	20022000	25841020	27052000	22130000	20017000	36343990	10316000	30443010	36545000	43693020	42160970	19337000	19789000	23145000
WP_014570146.1_2436	MATE family efflux transporter	0.0675154	0.114704	-0.448708	0	0	P:xenobiotic transport; P:transmembrane transport; F:antiporter activity; F:xenobiotic transmembrane transporter activity; C:integral component of membrane	2	2	1528200	1512500	1396800	1551401	1319900	1612401	984591	1021300	1117101	1317900	1726300	1606401	2604199	2427200	2250200
WP_005714899.1_389	lactose phosphotransferase system repressor	0.940267	0.954908	-0.449001	0	0	P:regulation of transcription, DNA-templated; F:DNA-binding transcription factor activity; F:transferase activity	5	5	1730916	797390	794080	820780	654560	1056800	1064922	938904	122060	735040	728370	2286800	1169801	2110001	2234399
WP_014569738.1_1670	DNA translocase FtsK	0.00574786	0.0147048	-0.449138	0	0	P:chromosome segregation; P:cell division; F:DNA binding; F:ATP binding; C:membrane	22	21	24287020	18840000	23478990	14414000	21094010	21761010	31469020	28732010	26963980	34303010	34689020	28730980	32321990	31782010	31100990
WP_005684417.1_1606	YqgQ family protein	0.196689	0.273272	-0.450681	0	0		2	2	839850	1246702	517322	799992	2810482	605427	1065763	2423932	2467700	1592499	1657500	539477	2247601	2200100	1623700
WP_005715741.1_1224	diacylglycerol kinase family lipid kinase	0.0956662	0.15194	-0.451001	0	0	P:phosphorylation; F:NAD+ kinase activity	3	3	3782899	915418	2422900	912965	3448499	4217603	5041298	1091683	3940300	2451701	4388198	3486898	3903301	3816698	4127998
WP_014569991.1_2097	DUF4811 domain-containing protein	0.730462	0.788899	-0.45216	0	0	C:integral component of membrane	2	2	1647512	2520499	1201035	704776	937416	547023	971774	3991499	383512	417292	5415603	3090401	1576950	1480468	2625002
WP_014569885.1_1960	hypothetical protein	0.0243745	0.0493964	-0.453384	0	0		2	2	1041400	1227199	1329400	1427290	1123300	801740	2010399	1562999	2204899	1407000	1455800	2135999	1337800	2148700	1918201
WP_014570237.1_2734	PTS mannitol transporter subunit IICBA	0.0120376	0.02733	-0.454425	0	0	P:phosphoenolpyruvate-dependent sugar phosphotransferase system; P:mannitol transport; P:carbohydrate transmembrane transport; F:protein-N(PI)-phosphohistidine-mannitol phosphotransferase system transmembrane transporter activity; C:plasma membrane; C:integral component of membrane	10	10	13506000	12374000	10600990	15885000	17408000	13026010	23126000	10094000	14154010	20992990	22162990	18875000	21765990	18600990	22550990
WP_005685224.1_2418	methionine--tRNA ligase	0.00445312	0.0120979	-0.455782	0	0	P:methionyl-tRNA aminoacylation; F:tRNA binding; F:methionine-tRNA ligase activity; F:ATP binding; C:cytoplasm	41	41	696670000	637479900	749420000	615450400	714969900	622999900	835249700	851120000	766809900	780389700	1040301000	877240300	1273499000	989480000	1140800000
WP_005690389.1_5	DNA topoisomerase (ATP-hydrolyzing) subunit B	0.00613017	0.0154798	-0.456781	0	0	P:DNA-dependent DNA replication; P:DNA topological change; F:DNA binding; F:DNA topoisomerase type II (double strand cut, ATP-hydrolyzing) activity; F:ATP binding; F:metal ion binding; C:chromosome; C:cytoplasm	33	33	270959900	278430100	336530100	251320100	263240000	249560000	341570100	254940100	324049900	278260100	395780000	342420200	469550000	483820100	404039700
WP_005688238.1_143	LD-carboxypeptidase	7.48245e-05	0.000451261	-0.4574	0	0	P:proteolysis; F:carboxypeptidase activity	13	13	31522980	39287000	40340990	41363010	45602020	40064020	46431030	35556980	53306020	48728010	58418000	49875000	59240000	60893990	54199000
WP_014569829.1_1866	ABC transporter permease	0.00289374	0.00866641	-0.457533	0	0	P:transmembrane transport; C:plasma membrane; C:integral component of membrane	13	13	46061010	48621000	50565030	41712000	55683010	42781980	64237000	70900960	55842030	73852020	83115970	63655020	70030020	71535000	87292970
WP_005685358.1_277	ABC transporter	0.0694643	0.117108	-0.458098	0	0	P:transmembrane transport; F:ATPase-coupled transmembrane transporter activity; C:integral component of plasma membrane; C:ATP-binding cassette (ABC) transporter complex	2	2	3286101	4441299	4733302	1694200	3500700	4061102	1989467	5059901	6426996	4124501	4683801	2971999	6649999	4989301	4730600
WP_014569705.1_1514	tRNA pseudouridine(55) synthase TruB	0.00528682	0.0137866	-0.458876	0	0	P:tRNA pseudouridine synthesis; F:RNA binding; F:tRNA pseudouridine synthase activity	5	5	14269990	15139000	18706000	16536000	11672010	13077000	10385010	17627000	16359990	16019000	18630990	22636000	19691990	24842990	23026000
WP_005684536.1_864	preprotein translocase subunit SecG	0.0914137	0.146488	-0.459727	0	0	P:protein secretion; P:protein transmembrane transport; F:protein-transporting ATPase activity; C:plasma membrane; C:integral component of membrane	2	2	21619010	22067010	27148990	25007990	4035001	18379010	25854990	19091990	27005010	26919990	27728000	26499990	26379990	31590990	30271000
WP_014569171.1_541	cystathionine beta-lyase	0.201971	0.278888	-0.459822	0	0	P:transsulfuration; F:transaminase activity; F:lyase activity; F:pyridoxal phosphate binding	7	7	5127098	5245099	4344901	4792600	2880801	2004600	1793001	3073999	2654698	2773101	5840704	3947099	9518598	5018801	5462501
WP_014569714.1_1590	peptidase M24	6.83108e-05	0.000423623	-0.462159	0	0	P:proteolysis; F:aminopeptidase activity; F:metal ion binding	15	15	214929900	234160000	252690100	251880000	215490100	214379900	198289900	210230100	283899800	282180000	356130100	348650100	319189900	264629900	305460200
WP_005685394.1_1745	ABC transporter ATP-binding protein	0.00216264	0.00686609	-0.463167	0	0	F:ATP binding	8	8	5868801	4545198	6115200	6812302	5840101	5690502	4265898	6013802	6283403	6806000	8259304	8631396	8884605	6390200	9209195
WP_014569946.1_2038	alpha/beta hydrolase	0.0502683	0.0891119	-0.464164	0	0	P:proteolysis; F:aminopeptidase activity	3	3	3284698	2854301	3529602	2231400	2766198	2543002	3444999	4485603	3686299	4252502	3870602	2391199	6190198	5324102	4630800
WP_005685631.1_1240	pyruvate carboxylase	0.00417295	0.0115513	-0.465326	0	0	P:pyruvate metabolic process; P:gluconeogenesis; F:pyruvate carboxylase activity; F:ATP binding; F:biotin binding; F:metal ion binding	43	43	334460100	289740000	347890000	258170100	307780100	290570100	423309900	386959900	338510000	380200200	474200200	408159800	567239900	497170000	522419800
WP_005684372.1_1569	ribosome small subunit-dependent GTPase A	0.147616	0.217338	-0.467562	0	0	P:ribosomal small subunit biogenesis; F:GTPase activity; F:GTP binding; F:rRNA binding; F:metal ion binding; C:cytoplasm	7	7	4475302	4184899	5369803	4028498	3013500	2168800	4288301	6017302	5931399	2212400	6936400	6269098	5101803	7940505	6197002
WP_005686177.1_2160	Preprotein translocase subunit SecE	0.0826803	0.135106	-0.467769	0	0	P:protein targeting; P:protein secretion; P:protein transport by the Sec complex; P:intracellular protein transmembrane transport; F:protein transmembrane transporter activity; C:plasma membrane; C:integral component of membrane	2	2	42695030	58012010	66626000	50699980	44501030	29386980	85816940	56854030	94609980	79390980	97498940	88367980	51207980	39567020	75256050
WP_005686745.1_2308	DNA-directed RNA polymerase subunit alpha	0.000756325	0.00298281	-0.469109	0	0	P:transcription, DNA-templated; F:DNA binding; F:DNA-directed 5'-3' RNA polymerase activity; F:protein dimerization activity	20	20	636859900	572990100	679879600	597459800	727610400	661219600	924530300	901020400	827400200	963710500	1052300000	902860300	1060800000	1088499000	1010300000
WP_005687455.1_183	DUF805 domain-containing protein	0.101742	0.160573	-0.471443	0	0	C:integral component of membrane	3	3	6991503	6237698	5654198	6361901	6219302	4685399	10821000	7327200	6073697	9780699	8798503	5980399	13132000	15215990	6892403
WP_005687524.1_1331	LysR family transcriptional regulator	0.0189331	0.0400333	-0.472313	0	0	P:regulation of transcription, DNA-templated; F:DNA-binding transcription factor activity	8	8	40122020	45594970	60525980	49025000	63856980	49943030	85539990	96889990	60491990	84639030	103540000	76509050	106520000	79598020	85339040
WP_015764924.1_1093	peptide chain release factor N(5)-glutamine methyltransferase	0.0356077	0.066673	-0.472366	0	0	P:peptidyl-glutamine methylation; F:protein-glutamine N-methyltransferase activity; F:protein-(glutamine-N5) methyltransferase activity	4	4	1565001	839320	1866201	1660200	1477400	1858900	2001600	669907	1841900	1762399	2131700	2006000	2527700	2467599	1755599
WP_005684659.1_2084	Transcriptional regulator, xre family protein	0.0271183	0.053777	-0.472976	0	0	F:DNA binding	12	12	373670100	403519800	583939800	501050000	392039800	426580100	747229600	366010000	902639500	698139700	558720100	818859800	418580000	643810200	567009700
WP_014569402.1_919	hypothetical protein	0.0217201	0.0445833	-0.47634	0	0	C:integral component of membrane	3	3	4007197	5368100	5542199	6575001	4573002	4849101	4023798	4263998	4626798	4839001	7273403	6156099	7597503	9452497	7776101
WP_014570123.1_2305	energy-coupling factor ABC transporter ATP-binding protein	9.62926e-05	0.000554077	-0.476845	0	0	P:transmembrane transport; F:ATP binding; F:hydrolase activity; C:plasma membrane	13	13	30923010	35997010	33170000	35035980	25795000	28681990	38957990	36063980	45405000	41810000	47790970	46626030	50590980	44902010	45118020
WP_005684312.1_1517	translation initiation factor IF-2	0.000228643	0.00106437	-0.477027	0	0	P:translational initiation; F:translation initiation factor activity; F:GTPase activity; F:GTP binding; C:cytoplasm	37	37	513489900	447710000	497269900	411079800	488600000	416289700	608790100	495960100	556400300	587720200	699940000	646430300	717960300	719570000	796400100
WP_005686733.1_2318	50S ribosomal protein L18	0.0641659	0.109651	-0.47709	0	0	P:translation; F:structural constituent of ribosome; F:rRNA binding; C:ribosome	8	8	341049900	356350100	344839800	438740200	385409800	1107800000	221590100	539619800	1101600000	633079700	514969900	652839900	480910200	660739800	505360200
WP_005686635.1_2375	DEAD/DEAH box helicase	0.000525741	0.00216591	-0.477741	0	0	P:RNA catabolic process; P:RNA secondary structure unwinding; F:RNA binding; F:RNA helicase activity; F:ATP binding; F:hydrolase activity; C:cytoplasm	22	22	364729900	356960200	447620100	355489900	391509900	345280000	470869800	307020100	497609900	408570100	570670000	500550100	598970400	514920200	612290000
WP_014569740.1_1671	tRNA-binding protein	0.00285112	0.00858269	-0.478189	0	0	F:tRNA binding	6	6	74554030	87412960	110080000	100389900	72394030	87047950	65016040	96856050	126069900	88802010	111790000	150079900	110880000	118090000	139880000
WP_003565780.1_1516	Ribosome-binding factor A	0.0106636	0.0247876	-0.47826	0	0	P:maturation of SSU-rRNA; C:cytoplasm	7	7	159509900	126609900	149529900	157360000	131970100	162170000	247760100	145180000	244419800	299290000	193290000	258210000	181020000	224110000	160000000
WP_005688016.1_1323	ATP-dependent protease subunit HslV	0.0288707	0.0566757	-0.478534	0	0	P:proteolysis involved in cellular protein catabolic process; F:threonine-type endopeptidase activity; F:metal ion binding; C:proteasome core complex; C:HslUV protease complex	6	6	56958980	66919970	64151020	55688970	69108980	51067010	78057960	86767940	125920000	125320000	79634960	104840000	71467030	71184050	66230010
WP_015764877.1_693	Acetyltransferase	6.27207e-06	6.74579e-05	-0.478952	0	0	F:N-acetyltransferase activity	9	9	74279050	78277050	79474990	73945020	78083040	72233030	93340990	94491980	114220000	112640100	107560000	117800000	104610000	105990000	122700000
WP_014569051.1_368	hypothetical protein	0.0536284	0.0940237	-0.479024	0	0		4	4	628592	983829	1065301	781787	483836	1203799	1198900	4633102	2563600	1568599	1530100	2178701	2278001	1768000	1502900
WP_005685846.1_1080	peptidase C69	0.0102332	0.0238819	-0.479069	0	0	P:proteolysis; F:dipeptidase activity; F:cysteine-type exopeptidase activity	23	23	164030000	161789900	180640100	130350000	157129900	132130000	201460000	224709900	168040100	191650000	242789900	201920000	318680100	252690100	273440100
WP_005685161.1_2467	HAD family hydrolase	0.166163	0.240307	-0.480885	0	0	F:hydrolase activity	3	3	2041301	3111000	2999100	3728200	1638400	1372311	1933388	1272200	1913500	1635400	2827798	5732099	2527199	3129001	4332798
WP_014569293.1_686	oligoendopeptidase F	0.0126386	0.0284005	-0.481285	0	0	P:proteolysis; F:metalloendopeptidase activity; F:metal ion binding	15	15	61203030	64952030	76624040	66710000	59015030	59822960	49939000	69584990	70023990	61401020	76749960	83859020	114990000	103940000	109370000
WP_005685326.1_252	alkaline phosphatase	0.0128128	0.0286817	-0.482146	0	0	P:regulation of transcription, DNA-templated; F:DNA binding; F:DNA-binding transcription factor activity	9	9	7959403	8565803	10828000	8498001	9181404	8047596	13659000	11593000	11336000	11376000	13336990	10478000	20022000	16491000	12699000
WP_005684066.1_673	malate transporter	0.0210388	0.0437996	-0.484516	0	0	P:transmembrane transport; C:integral component of membrane	2	2	1442500	805570	1093100	1227500	652942	979900	563574	659993	1480100	885480	1184500	1335400	1277201	1337600	1589700
WP_005685198.1_2440	tryptophan--tRNA ligase	0.000145346	0.000748042	-0.485397	0	0	P:tryptophanyl-tRNA aminoacylation; F:tryptophan-tRNA ligase activity; F:ATP binding	16	16	87008030	86721040	109620000	100829900	97783060	83200950	122320000	110460000	125440000	118929900	168020100	142190000	137000000	144170000	141710100
WP_014570009.1_2131	16S rRNA methyltransferase	0.0185626	0.0393447	-0.485593	0	0	P:rRNA methylation; F:16S rRNA (guanine(966)-N(2))-methyltransferase activity; F:16S rRNA (guanine(1207)-N(2))-methyltransferase activity	5	5	13005990	11375000	10208000	7449403	11660990	11654000	14139010	15433000	15798000	18305000	13140010	13617000	18472990	24702000	12262000
WP_014569958.1_2050	1,4-dihydroxy-2-naphthoate prenyltransferase	0.0147167	0.0322045	-0.48939	0	0	F:1,4-dihydroxy-2-naphthoate octaprenyltransferase activity; C:integral component of membrane	4	4	4659498	6932596	7343104	5534504	9523797	7543905	12094000	7582200	7982998	11458000	9809901	10049010	14372010	12168000	9353000
WP_005685261.1_2389	DUF1934 domain-containing protein	0.00507762	0.0134205	-0.490291	0	0		4	4	32025000	30350020	29952000	23641990	39150010	29271010	40371990	47555000	43169990	65482030	49308020	49300000	43515980	36854020	47084990
WP_014569629.1_1294	ATP-dependent DNA helicase RecQ	0.0795567	0.130977	-0.490686	0	0	P:DNA recombination; P:DNA duplex unwinding; F:nucleic acid binding; F:DNA helicase activity; F:ATP binding; F:hydrolase activity	5	5	1788084	1176448	1761400	1520033	2115299	1245211	2934471	2341300	1406836	2571101	1878200	2087101	3377599	3486401	3490099
WP_015765014.1_1974	BREX-1 system adenine-specific DNA-methyltransferase PglX	0.0140652	0.0311278	-0.490712	0	0	P:DNA methylation on adenine; P:nucleic acid phosphodiester bond hydrolysis; F:DNA binding; F:endonuclease activity; F:N-methyltransferase activity; F:site-specific DNA-methyltransferase (adenine-specific) activity	27	24	19631010	28429010	26179000	17325990	18935010	16798990	24058010	22877010	24275010	20601000	28672010	28414020	38328990	40793980	33135020
WP_014569424.1_951	type III restriction-modification system endonuclease	0.00391697	0.0109988	-0.493573	0	0	P:DNA metabolic process; F:DNA binding; F:ATP binding; F:type III site-specific deoxyribonuclease activity	35	35	34673010	26379990	30311000	24356990	29699990	24977990	40774020	44371020	35424010	39937000	57036980	40700020	50249020	48908020	42558980
WP_005686742.1_2310	30S ribosomal protein S13	0.00395315	0.0110474	-0.493731	0	0	P:translation; F:tRNA binding; F:structural constituent of ribosome; F:rRNA binding; C:ribosome	12	12	1434200000	1533701000	1718600000	1484599000	1663900000	1236500000	1605201000	1464801000	2026000000	2448700000	2871101000	2089201000	1747901000	1561099000	2215201000
WP_014569895.1_1971	BREX-1 system phosphatase PglZ type A	0.00301053	0.00890975	-0.494491	0	0	F:catalytic activity	19	19	32212990	26196000	33177010	25512010	29494020	23720010	26168000	35209000	30652980	33758980	41654020	35145980	49401980	45564000	49430000
WP_005684522.1_851	RNase adapter RapZ	0.0216705	0.0445337	-0.495292	0	0	F:ATP binding; F:GTP binding	11	11	34861010	32065000	34834980	37624000	32248020	32192000	13093000	32331000	34538000	34270010	43086000	43367980	49165980	56984970	46012020
WP_014569743.1_1678	histidine triad protein	0.0409601	0.0745694	-0.495818	0	0	F:catalytic activity	7	7	64469010	70240030	86040980	92486040	51479020	68143010	50996980	62183970	142190000	90123960	90819020	124730000	66201040	99048000	60620960
WP_014569876.1_1947	lactate utilization protein C	0.0997554	0.157721	-0.49874	0	0		5	5	8862503	11135000	11604000	8788505	9491104	10774010	1702000	9417396	17048010	11272010	9339000	11396000	15268990	14446000	9968897
WP_014569528.1_1119	Fe-S cluster assembly ATPase SufC	0.0023799	0.00740553	-0.499095	0	0	F:ATP binding; F:hydrolase activity; C:membrane	12	12	92255970	110160000	134729900	112870100	83637020	102510000	79586970	115440000	191250100	126510000	130589900	180980000	135130000	123440000	140000000
WP_014569422.1_947	23S rRNA (uracil(1939)-C(5))-methyltransferase RlmD	0.00217902	0.00689041	-0.499564	0	0	P:RNA methylation; P:RNA processing; F:RNA methyltransferase activity	16	16	29652990	33878000	38237990	34543980	25640000	24664990	48453000	35527990	51063030	53236020	56389990	48696000	42708010	43275990	39378990
WP_005690053.1_242	IMP dehydrogenase	0.00404774	0.0112402	-0.500555	0	0	P:GMP biosynthetic process; F:nucleotide binding; F:IMP dehydrogenase activity; F:metal ion binding	24	24	517160000	575519800	626430000	512799900	537920300	552610200	792760200	545580300	628430000	665120300	888090500	782640000	850410200	786650400	1168300000
WP_005684335.1_1540	UPF0154 protein	0.00898334	0.0213918	-0.500961	0	0	C:plasma membrane; C:integral component of membrane	6	6	134359900	133529900	143300000	124570000	123350100	104040000	164500000	150620000	199939900	211220000	224690000	207170000	167650000	114230000	210279900
WP_014569210.1_582	DUF3800 domain-containing protein	0.00300283	0.00890196	-0.504853	0	0		27	27	150900000	134790000	154789900	113260100	155450100	116679900	216230100	146360000	167320000	209610100	243379900	174420100	272719800	191400100	216749900
WP_005714820.1_326	PTS galactitol transporter subunit IIA	0.0259145	0.051977	-0.505203	0	0	P:carbohydrate transport	11	11	76213950	75683990	65214980	59209000	55363040	68480960	23133990	68053970	98577970	85479960	73513990	102130000	76577050	99090050	74847050
WP_005685962.1_1838	helix-turn-helix domain-containing protein	0.0532195	0.0937753	-0.506752	0	0	F:DNA binding	2	2	1325534	1228000	1315600	787138	1216300	1382799	2328699	678940	1876800	2909100	2043099	1858900	1346301	1150900	1574300
WP_005686734.1_2317	30S ribosomal protein S5	0.00124447	0.00444814	-0.511918	0	0	P:translation; F:structural constituent of ribosome; F:rRNA binding; C:small ribosomal subunit	14	14	1418700000	1254799000	1537499000	1205299000	1399701000	1516001000	2174401000	1338500000	2377599000	2612399000	1890599000	2246300000	2124699000	1875401000	1651900000
WP_014570019.1_2152	amidase	0.00338213	0.00976121	-0.512563	0	0	F:amidase activity; F:transferase activity; F:indoleacetamide hydrolase activity	12	12	29678010	28403990	31465980	24305000	25422990	20825990	40167980	42855010	36819980	36897020	47918020	46881000	42894010	39958020	52114980
WP_014569993.1_2099	DNA mismatch repair protein MutL	0.00486149	0.0129468	-0.512587	0	0	P:mismatch repair; P:nucleic acid phosphodiester bond hydrolysis; F:endonuclease activity; F:ATP binding; F:mismatched DNA binding; C:mismatch repair complex	27	27	80843960	81667050	88939010	72250980	73669950	74053030	82513030	76796040	82594010	89847960	103050000	103380000	143179900	132020000	133259900
WP_005714714.1_2093	hemolysin	0.0214514	0.0442737	-0.5141	0	0	F:flavin adenine dinucleotide binding; C:integral component of membrane	9	9	16005010	13980990	15615000	10053010	16810010	12794010	20527000	18029990	16854000	15564010	23541000	18612010	35435020	23506010	21205990
WP_005684396.1_1587	transcription antitermination factor NusB	0.00236365	0.00736805	-0.516416	0	0	P:regulation of transcription, DNA-templated; P:transcription antitermination; F:RNA binding	7	7	47102980	63322960	72430020	55979000	46983010	56020020	72767010	92935020	97487980	93807020	78479000	92571060	83885970	110400000	78604960
WP_014569882.1_1957	peroxide stress protein YaaA	0.00138074	0.00485611	-0.517385	0	0		6	6	3999401	5011699	6516500	5157903	4739903	4979502	3477999	3452002	6698096	5761997	6596803	6645596	6499301	6292997	8264896
WP_014570239.1_2736	HAD family hydrolase	0.000201029	0.000967678	-0.518675	0	0	F:hydrolase activity	11	11	40726990	32682980	33651010	41459970	38395020	38449990	49053000	52486980	62563960	55600990	61275010	62344000	50719020	52679970	64613040
WP_005687236.1_786	NUDIX hydrolase	0.0847949	0.138172	-0.518682	0	0	F:hydrolase activity	5	5	7906303	11109000	11821000	10438990	6867799	9745101	2676300	9238901	9262505	7034598	10219000	12388010	17029000	15897000	15672990
WP_005686754.1_2304	energy-coupling factor ABC transporter ATP-binding protein	0.00518809	0.013627	-0.518858	0	0	P:transmembrane transport; F:ATP binding; F:hydrolase activity; C:plasma membrane	9	9	23790010	29301010	27309000	26212010	21569990	21634990	23672990	18061000	32537000	25966010	39203980	40873980	25353010	31598000	44619030
WP_014569614.1_1252	TPR repeat-containing protein like ysoA	0.00216295	0.00686609	-0.519199	0	0		12	12	39220000	31008980	34620020	31211010	25028000	31678020	18956000	35704990	42841020	36559980	39500010	47435000	45791000	54494020	43656010
WP_014569907.1_1982	LacI family transcriptional regulator	0.0097208	0.0228075	-0.519468	0	0	P:regulation of transcription, DNA-templated; F:DNA binding	5	5	2567202	2725400	1353500	2831135	2630901	1703659	2709700	1904279	2615399	2721000	3252001	4014000	4231499	2714400	3562201
WP_005686771.1_2296	50S ribosomal protein L13	0.00799972	0.0193382	-0.519535	0	0	P:translation; F:structural constituent of ribosome; C:ribosome	9	9	831320100	979400000	1090401000	911289500	813319500	698679900	964150200	889159600	1406300000	1662601000	1635800000	1286001000	983300000	901259800	1127800000
WP_005684356.1_1557	peptide ABC transporter permease	0.0015387	0.00526461	-0.520137	0	0	P:transmembrane transport; C:plasma membrane; C:integral component of membrane	4	4	44642980	35342990	49847980	42958020	49162990	48288970	66040980	51585980	58187990	58589010	73308040	69479000	68537020	62698020	95912970
WP_014569595.1_1216	cysteine desulfurase	0.000117321	0.000635488	-0.520563	0	0	P:[2Fe-2S] cluster assembly; F:transaminase activity; F:pyridoxal phosphate binding; F:cysteine desulfurase activity; F:metal ion binding; F:iron-sulfur cluster binding	7	7	57210980	55988030	58770000	53384020	55959020	49234020	66056960	57835040	66626000	69649970	89666990	79614960	91997020	80538970	92316970
WP_005711099.1_2235	threonine/serine exporter family protein	0.0735131	0.122745	-0.520846	0	0	C:integral component of membrane	3	3	1870800	1650699	1709500	1710900	1409901	1697799	2259501	902370	2600800	1666201	2020199	1720201	1904201	4664398	2010301
WP_005686738.1_2314	preprotein translocase subunit SecY	0.0013052	0.00464629	-0.52836	0	0	P:protein targeting; P:protein transport by the Sec complex; P:intracellular protein transmembrane transport; C:plasma membrane; C:integral component of membrane	10	10	95371020	81743960	101979900	82152950	94981960	88998060	129949900	107430000	99232940	143109900	140160000	123409900	166620100	161470000	153650000
WP_005689392.1_1374	nitroreductase	0.000935242	0.00353937	-0.528793	0	0	P:cellular response to oxidative stress; F:oxidoreductase activity, acting on NAD(P)H, nitrogenous group as acceptor	14	14	352329800	349009900	361860100	498639900	344030100	357300200	386339800	463400200	598999700	615759600	532400300	658770300	426959800	452109900	644679800
WP_014569010.1_316	N-acetylglucosamine-6-phosphate deacetylase	0.00253089	0.00780616	-0.530061	0	0	P:carbohydrate metabolic process; P:N-acetylglucosamine metabolic process; F:N-acetylglucosamine-6-phosphate deacetylase activity; F:metal ion binding; F:N-acetylgalactosamine-6-phosphate deacetylase activity	18	18	94415060	86408040	85361050	83531050	107780000	106120000	151140000	150679900	142980000	132640000	158520000	131620000	174950100	190410000	162350000
WP_015765074.1_2432	exopolyphosphatase	0.0332023	0.0631996	-0.532437	0	0		16	16	52635970	51422020	61917030	53435000	45002030	42798000	23340000	69730030	52091010	48751980	62965000	66144000	92307940	102800000	81524010
WP_005685247.1_2399	antibiotic resistance protein VanZ	0.113077	0.174986	-0.533783	0	0	C:integral component of membrane	7	7	5194803	6320997	8838504	9295001	11174990	11222990	15898000	16842000	13391000	14944000	26181010	8639502	21138000	14677010	8434202
WP_005685782.1_972	TetR/AcrR family transcriptional regulator	0.00070803	0.00282408	-0.535105	0	0	F:DNA binding	6	6	109990000	93110020	126779900	84286950	104840000	101610000	157180000	104020000	152960000	183270100	156589900	138680000	187410000	170650100	128510000
WP_005684459.1_1635	ribosome silencing factor	0.0214382	0.0442737	-0.536532	0	0	P:tRNA processing; P:negative regulation of translation; P:mature ribosome assembly; P:negative regulation of ribosome biogenesis; F:metal ion binding; C:cytoplasm	9	9	124390000	128300000	133550100	120800000	114830100	129719900	134050000	109600000	287209900	212990000	147530000	188880000	162730000	142479900	121310100
WP_014569195.1_566	multidrug ABC transporter permease	0.0782445	0.129181	-0.537045	0	0	P:transmembrane transport; F:ATP binding; F:ABC-type transporter activity; C:integral component of membrane	12	12	6348500	9268704	10786010	11674000	5865497	10798010	8598503	5297701	8177402	7194997	12146000	16513000	13591000	9200603	20320010
WP_005685366.1_284	HTH-type transcriptional repressor glcR	0.0295837	0.0576883	-0.537152	0	0	P:regulation of transcription, DNA-templated; F:DNA binding; F:DNA-binding transcription factor activity	7	7	6155701	6922100	7314299	5862001	5762104	7492705	4482200	5133698	7613299	5121699	6575601	9115005	12220010	10411000	11318000
WP_005717088.1_1731	Pyruvate oxidase	0.00115777	0.00421554	-0.538055	0	0	F:magnesium ion binding; F:thiamine pyrophosphate binding; F:pyruvate oxidase activity	23	23	88236990	102090000	70792970	91380020	89584050	77695950	102570000	120020000	104960000	154979900	145050000	131370000	135730000	106439900	164659900
WP_005692826.1_1903	glycogen synthase GlgA	0.041898	0.0758052	-0.539041	0	0	P:glycogen biosynthetic process; F:glycogen (starch) synthase activity; F:starch synthase activity; F:alpha-1,4-glucan synthase activity	15	15	24468010	19863000	21612010	19985010	19390990	21737000	23545010	47780990	38099020	36338990	25075000	26093000	56046980	46829030	23737010
WP_005684489.1_825	cell division ATP-binding protein FtsE	2.70108e-05	0.000205651	-0.539313	0	0	P:cell cycle; P:cell division; F:ATP binding; F:hydrolase activity; C:plasma membrane	17	17	230190000	231990100	234220100	254710000	226389900	213840100	235090000	264810100	363810000	372840100	332810000	364380000	306430100	382360100	282309900
WP_014568996.1_267	gluconokinase	0.00745001	0.0181738	-0.541901	0	0	P:phosphorylation; P:D-gluconate metabolic process; F:gluconokinase activity	16	16	29134990	33728020	37240020	27580990	33591000	25734980	42588980	40418990	33704000	35921990	50435970	45658010	62323970	58372990	57559970
WP_014569592.1_1207	isoleucine--tRNA ligase	0.00278443	0.00839633	-0.541929	0	0	P:isoleucyl-tRNA aminoacylation; P:aminoacyl-tRNA metabolism involved in translational fidelity; F:tRNA binding; F:aminoacyl-tRNA editing activity; F:isoleucine-tRNA ligase activity; F:ATP binding; F:zinc ion binding; C:cytoplasm	40	40	308010100	304759900	373090100	284829900	281479900	275169900	304890100	362840200	340190200	347370200	458400000	412859800	591439800	500879700	527400400
WP_014569982.1_2076	adenosine deaminase	0.000969018	0.00364941	-0.542066	0	0	P:nucleotide metabolic process; P:purine ribonucleoside monophosphate biosynthetic process; F:adenosine deaminase activity; F:zinc ion binding	13	13	19630000	21265010	17642990	19419010	16425010	14312000	21976000	28973010	26109010	25261000	30643980	27805020	33903000	25994010	33677000
WP_005687686.1_1483	hypothetical protein LRHK_1550	0.00826082	0.0198328	-0.543327	0	0		2	2	8790399	8015900	7001104	9316297	8594298	7971197	3636100	9507606	11525000	14296000	10153000	12470990	8921199	11662000	11094000
WP_014570220.1_2703	3-hydroxyisobutyrate dehydrogenase	0.000703637	0.00281294	-0.54343	0	0	F:oxidoreductase activity; F:NADP binding	2	2	1102400	1036800	1231000	863120	1227199	1243200	1372500	1512300	1998300	2102499	1698300	1430600	1512000	1500901	1985200
WP_005686069.1_1778	transcriptional regulator	0.0323602	0.062068	-0.543623	0	0		6	6	7129698	7306499	7309601	6865402	5597301	5517503	4557298	8855604	7173996	7143501	8128101	7442503	15552000	13357990	8976604
WP_014570125.1_2333	50S ribosomal protein L4	0.000100276	0.000567693	-0.544366	0	0	P:translation; F:structural constituent of ribosome; F:rRNA binding; C:ribosome	9	9	1055300000	1076600000	1210200000	1138400000	1370701000	1245000000	1367000000	847410300	1889400000	1825099000	1600101000	1842199000	1456601000	1675401000	1592299000
WP_014569325.1_777	MerR family transcriptional regulator	0.0618354	0.106289	-0.545311	0	0	P:regulation of transcription, DNA-templated; F:DNA binding	4	4	4141500	2924014	5785998	938848	3272302	3906300	5970501	4380801	6479697	5566300	5833504	7687996	3956398	4639600	5829903
WP_005688655.1_805	magnesium transporter	0.00101761	0.00381605	-0.546366	0	0	P:metal ion transport; P:transmembrane transport; F:metal ion transmembrane transporter activity; C:integral component of membrane	3	3	3302800	2934102	4092600	3271199	3950398	2533699	4562000	2588201	4526398	4144901	6178097	5141699	5234700	4760199	4816299
WP_014569624.1_1278	2',3'-cyclic-nucleotide 2'-phosphodiesterase	0.00116442	0.00422223	-0.54657	0	0	P:nucleotide catabolic process; P:dephosphorylation; F:nucleotide binding; F:3'-nucleotidase activity; F:2',3'-cyclic-nucleotide 2'-phosphodiesterase activity; F:metal ion binding	16	16	15191990	18308990	20148990	16651000	14036000	17127010	18387000	18157990	17838010	20932990	25660000	25666990	27858000	28303000	30121010
WP_005684365.1_1564	DAK2 domain-containing protein	0.00308794	0.00909286	-0.547644	0	0	P:glycerol metabolic process; P:phosphorylation; F:glycerone kinase activity	22	22	136480000	132740000	162940100	153210000	136560000	157170000	107439900	72455980	215919900	172929900	173440000	181660100	201750000	216919900	191820100
WP_005684487.1_823	preprotein translocase subunit SecA	0.00159839	0.00544695	-0.549068	0	0	P:protein targeting; P:protein import; P:intracellular protein transmembrane transport; F:ATP binding; C:cytoplasm; C:plasma membrane	44	44	270520000	265799900	257760100	249149900	258540000	235560000	203300000	253110100	280610100	310220200	367530100	297939900	452340000	405180200	438660200
WP_014569194.1_565	multidrug ABC transporter ATP-binding protein	0.00106345	0.00394182	-0.549497	0	0	P:transmembrane transport; F:ATP binding; F:ABC-type transporter activity; C:integral component of membrane	20	20	28967990	24947990	29678010	27364980	33129980	23258990	32061990	36468020	29730010	39566020	47770000	45772000	43936020	42364020	52934020
WP_014569307.1_730	D-alanine--poly(phosphoribitol) ligase subunit DltA	3.75466e-05	0.000265703	-0.549624	0	0	P:lipoteichoic acid biosynthetic process; F:ATP binding; F:D-alanine [D-alanyl carrier protein] ligase activity; C:cytoplasm	22	22	160169900	145859900	158720000	130980000	150739900	144069900	198740000	160200000	192920100	203010000	240639900	224059900	240990100	222910000	275730000
WP_014568881.1_22	IS5-like element ISLrh2 family transposase	0.00147776	0.00511532	-0.549866	0	0		11	11	8275699	8435005	9166098	5462797	8786402	7404100	7442198	7013602	8811005	8792201	12415000	10122000	13812010	12701000	12748000
WP_005692102.1_2334	50S ribosomal protein L3	5.28851e-06	6.06624e-05	-0.552033	0	0	P:translation; F:structural constituent of ribosome; F:rRNA binding; C:ribosome	13	13	869499600	781559500	843110200	829159900	892490200	872509600	732620200	776540500	1146800000	1092600000	1037700000	1302700000	1221400000	1314100000	1348500000
WP_005685634.1_1243	pantetheine-phosphate adenylyltransferase	1.91538e-06	2.87306e-05	-0.55224	0	0	P:coenzyme A biosynthetic process; F:pantetheine-phosphate adenylyltransferase activity; F:ATP binding; C:cytoplasm	7	7	30525990	29330000	32278980	36382980	31940990	33699990	33231010	40936980	48688990	53280020	42470010	47759010	50991990	49331030	51759980
WP_005687118.1_2110	redox-sensing transcriptional repressor Rex	0.000111621	0.000614092	-0.552963	0	0	P:negative regulation of transcription, DNA-templated; P:response to redox state; F:DNA binding; F:DNA-binding transcription factor activity; C:cytoplasm	12	12	141690000	140229900	159869900	123970000	156270000	139400000	193619900	173500100	211070100	240499900	196620000	205009900	231999900	286440100	205460000
WP_005685773.1_967	PTS lactose/cellobiose transporter subunit IIA	0.0698936	0.117348	-0.553548	0	0	P:phosphoenolpyruvate-dependent sugar phosphotransferase system; F:transferase activity; F:metal ion binding	2	2	1543800	2734300	2935402	2545801	3056901	2776902	504152	630281	3371799	2567300	2643701	3584902	2840099	2892896	3581302
WP_014569518.1_1090	Mur ligase family protein	0.00117575	0.00425451	-0.554358	0	0	P:regulation of cell shape; P:peptidoglycan biosynthetic process; P:cell wall organization; F:ATP binding; F:zinc ion binding; F:carbon-nitrogen ligase activity on lipid II	14	14	23877990	29114000	38403000	31930010	24605000	27206010	21349010	31157990	32525000	34003020	38789010	41513010	46765000	51285010	47630000
WP_014568974.1_187	alkaline phosphatase	0.0253981	0.0511752	-0.555354	0	0	P:regulation of transcription, DNA-templated; F:DNA-binding transcription factor activity	8	8	7168099	3262401	9535300	3964698	6658198	6279400	10825990	11716010	8499102	10814010	12441010	10884000	11169000	9641605	12943010
WP_014569609.1_1234	dihydrolipoyl dehydrogenase	0.00473476	0.0126863	-0.556287	0	0	P:cell redox homeostasis; F:dihydrolipoyl dehydrogenase activity; F:flavin adenine dinucleotide binding	20	20	127840000	123670000	137740000	103810000	142960000	126490000	148910100	284939900	195949900	180800000	217570100	226470100	249230000	258259900	211039900
WP_014569893.1_1969	DUF262 domain-containing protein	0.000400507	0.001727	-0.55653	0	0		17	17	24108000	19256990	29128020	22537010	21279010	20855010	24812990	32483020	28903990	34282020	36580000	30990010	44970980	38499020	36022000
WP_005697320.1_1912	Spx/MgsR family RNA polymerase-binding regulatory protein	0.0356349	0.066673	-0.557215	0	0		3	3	864317	1185300	373644	882278	845497	612482	1076697	2433455	1724500	1901501	1129653	1606700	1605199	1188083	1496692
WP_014569627.1_1285	DNA-binding protein	0.000605611	0.0024603	-0.557664	0	0	F:DNA binding	10	10	8938802	12150000	9856898	7306200	8683704	9097404	9222097	7321197	9351899	13565000	14414000	13267000	15994010	13776010	13103010
WP_003564659.1_1591	50S ribosomal protein L27	0.193904	0.270259	-0.559626	0	0	P:translation; F:structural constituent of ribosome; C:ribosome	7	7	447600000	525519700	369020000	473640000	573930200	524969700	804229800	529510300	793810000	1626800000	456029900	652439600	566179800	1025200000	358520100
WP_005685660.1_1265	amino acid ABC transporter ATP-binding protein	0.0002017	0.000967678	-0.562657	0	0	P:amino acid transmembrane transport; F:ATP binding; F:ABC-type amino acid transporter activity	11	11	102179900	91342940	95771060	95847940	104950000	81668020	116010100	64503020	137980100	144820000	163270000	142190000	139860000	122760000	121330000
WP_005685932.1_1415	glycine--tRNA ligase subunit alpha	0.00144641	0.00504662	-0.563017	0	0	P:glycyl-tRNA aminoacylation; F:glycine-tRNA ligase activity; F:ATP binding; C:cytoplasm	11	11	65117030	83030960	99939960	52493020	56908030	65510000	62046010	68697960	79129010	79248040	110209900	99518960	117549900	111650000	118509900
WP_005687742.1_2545	transaldolase	0.122325	0.186678	-0.563147	0	0	P:carbohydrate metabolic process; F:transaldolase activity	4	4	1354005	484300	804345	1090242	775690	604090	665293	885842	1927401	1390699	1433800	1177301	504776	1469000	712010
[truncated: 444 more rows]
