# Supplementary material for: Metabolic inputs in the probiotic bacterium Lacticaseibacillus rhamnosus contribute to cell-wall remodeling and increased fitness
Source: NPJ Biofilms Microbiomes. 2023 Sep 26;9:71. doi: 10.1038/s41522-023-00431-2 (PMC10522624; doi:10.1038/s41522-023-00431-2)
Supplement: Supplementary file 3 — Supplementary table 2 [file 41522_2023_431_MOESM3_ESM.xlsx]

## Sheet: Identifications
Metabolites (see Note below for Bold metabolites)	Probability
1,3-Dimethyluracil	B
1,6-Anhydro-beta-D-glucose	B
1-Deoxy-D-xylulose-5-phosphate	B
1-Methylguanine	D
10-HYDROXYDECANOATE	D
2',4'-DIHYDROXYACETOPHENONE	D
2'-Deoxyadenosine	D
2'-DEOXYADENOSINE 5'-DIPHOSPHATE	A
2'-Deoxyinosine	D
2,3-DIPHOSPHO-D-GLYCERIC ACID	C
2,4,6-Trihydroxybenzoic acid	D
2,4-Dihydroxybutyric acid	A
2,5-Dimethyl-3(2H)-furanone	B
2,6-Dihydroxybenzoic acid	D
2-Aminoadipic acid	B
2-AMINOISOBUTYRATE	A
2-AMINOPHENOL	A
2-Deoxy-D-ribose	B
2-Furoic acid	C
2-Hydroxy-2-(4-hydroxyphenyl)acetic acid	D
2-Hydroxy-2-methylbutyric acid	A
2-Hydroxy-3-methylpentanoic acid	A
2-HYDROXY-4-(METHYLTHIO)BUTANOATE	B
2-HYDROXYBUTYRATE	A
2-Hydroxyoctanoic acid	B
2-Isopropylmalic acid	D
2-Keto-3-deoxyoctonate	A
2-Ketobutyric acid	A
2-Methoxybenzoic acid	D
2-Methyl-4-pentenoic acid	B
2-Methylhippuric acid	B
2-OXOADIPATE	B
3-(2-HYDROXYPHENYL)PROPANOATE	D
3-HYDROXYBENZOATE	D
3-Hydroxybutyric acid	A
3-HYDROXYMETHYLGLUTARATE	B
3-Hydroxypropionic acid	A
3-Methyl-2-oxobutyrate	A
3-Methyl-2-oxopentanoic acid	B
3-METHYLADENINE	D
3-Methylglutaconic acid	B
3-Phenyllactic acid	B
3-PHOSPHOGLYCERATE	A
3-SULFINOALANINE	B
4-ACETAMIDOBUTANOATE	B
4-Guanidinobutyric acid	A
4-Hydroxy-3,5-dimethoxy-benzoic acid	B
4-HYDROXYBENZALDEHYDE	A
4-HYDROXYBENZOATE	B
4-PYRIDOXATE	C
5-Aminosalicylic acid	D
5-Hydroxymethyl-2-furancarboxylic acid	D
5-Keto-D-gluconic acid	B
5-Methylcytidine	B
6-Oxo-2-piperidinecarboxylic acid	A
6-PHOSPHOGLUCONATE	D
Ac-Val-OH	B
Acetyl coenzyme A	A
Acetylcarnitine	B
Acetylphosphate	D
ADENINE	A
ADENOSINE	A
ADENOSINE 2',3'-CYCLIC PHOSPHATE	A
Adenosine 3'-monophosphate	A
ADENOSINE 5'-DIPHOSPHATE	A
ADENOSINE DIPHOSPHATE RIBOSE	A
ADENOSINE TRIPHOSPHATE	A
ADP-GLUCOSE	A
Alanine	A
ALLANTOIN	D
Alpha-Hydroxyglutaric acid	A
alpha-Hydroxyhippuric acid	D
Alpha-Ketoglutaric acid	B
ANILINE-2-SULFONATE	D
Arabitol	A
Arginine	A
Argininosuccinic acid	D
Asp-Phe methyl ester	B
ASPARAGINE	A
ASPARTATE	A
BENZOATE	B
BETA-NICOTINAMIDE ADENINE DINUCLEOTIDE	A
BETAINE	B
BUTANOATE	LA
cGAMP	A
Choline glycerophosphate	A
cis-Aconitic acid	A
CITICOLINE	B
Citraconic acid	B
CITRAMALATE	A
CITRATE	A
CITRULLINE	A
CREATINE	D
CREATININE	A
Crotonic acid	B
CYCLIC GMP	A
CYSTATHIONINE	D
CYSTEATE	A
CYTIDINE	A
CYTIDINE 2',3'-CYCLIC PHOSPHATE	B
CYTIDINE DIPHOSPHATE	A
CYTIDINE MONOPHOSPHATE	A
CYTIDINE TRIPHOSPHATE	A
D-RIBOSE 5-PHOSPHATE	A
D-Sorbitol	A
DEOXYADENOSINE MONOPHOSPHATE	A
DEOXYADENOSINE TRIPHOSPHATE	D
DEOXYCYTIDINE	B
DEOXYCYTIDINE MONOPHOSPHATE	B
DEOXYCYTIDINE-DIPHOSPHATE	B
DEOXYGUANOSINE-MONOPHOSPHATE	B
DEOXYURIDINE	B
DETHIOBIOTIN	B
DGDP	A
DGTP	B
DIHYDROOROTATE	A
DIHYDROURACIL	B
Ectoine	B
ERYTHRITOL	D
Ethyl 4-aminobenzoate	B
ETHYLMALONATE	B
Ferulic acid	D
Flavin adenine dinucleotide (FAD)	A
Fructose	A
FRUCTOSE BISPHOSPHATE	A
FUCOSE	B
Fumaric acid	A
Galactonate	A
GAMMA-AMINOBUTYRATE	A
Gamma-L-Glutamyl-L-alanine	B
Gluconate	A
GLUCONOLACTONE	B
GLUCOSAMINE 6-PHOSPHATE	A
Glucose	A
GLUCOSE 1-PHOSPHATE	A
GLUCOSE 6-PHOSPHATE	A
GLUCURONATE	B
Glutamic acid 5-methyl ester	B
GLUTAMINE	A
Glutathione oxidized	C
Glutathionesulfonic acid	D
Gly-Gly	B
Glyceraldehyde 3-phosphate	A
GLYCERATE	A
GLYCEROL	A
GLYCEROL 3-PHOSPHATE	A
GLYCINE	A
Glycyl-L-tyrosine	A
Glycyl-L-valine	C
GUANIDINOACETATE	D
GUANINE	A
GUANOSINE	A
GUANOSINE DIPHOSPHATE	A
GUANOSINE DIPHOSPHATE MANNOSE	D
GUANOSINE MONOPHOSPHATE	A
GUANOSINE TRIPHOSPHATE	A
Gulonic acid gamma-lactone	B
HEXANOATE	A
HIPPURATE	B
HISTIDINE	A
Homoarginine	D
Homocitrulline	B
Hydrocinnamic acid	B
HYDROXYPHENYLLACTATE	A
HYPOXANTHINE	A
Indole-3-carboxaldehyde	C
Indole-3-carboxylic acid	D
Indole-3-lactic acid	B
INDOLEACETALDEHYDE	D
INDOXYL SULFATE	D
INOSINE	A
INOSINE-MONOPHOSPHATE	A
ISOCITRATE	A
Isoeugenol	D
ISOLEUCINE	A
Isovaleric acid	A
ITACONATE	B
Kojic acid	B
L-Methionine sulfoxide	B
Lactic acid	A
Lactobionic acid	B
Leu-Ala	A
Leu-Gly	A
Leucine	A
Levulinic acid	A
LL-2,6-DIAMINOHEPTANEDIOATE	A
LUMICHROME	B
Lysine	A
m-Hydroxyhippuric acid	D
MALEATE	A
Malic acid	A
Malonic acid	A
Maltitol	C
Mannose	B
Mesaconic acid	A
MESOXALATE	A
METHIONINE	B
METHYLTHIOADENOSINE	B
Mevalonic acid 5-diphosphate	D
Mevalonic acid 5-phosphate	B
Myo-Inositol	A
N-(3-Phenylpropionyl)glycine	B
N-(phenylacetyl)glycine	B
N-Acetyl-Asp-Glu	D
N-Acetyl-L-aspartic acid	A
N-Acetyl-L-glutamine	A
N-Acetyl-L-methionine	A
N-Acetyl-L-tryptophan	A
N-Acetyl-L-tyrosine	B
N-ACETYLALANINE	A
N-ACETYLASPARAGINE	A
N-ACETYLGLUTAMATE	A
N-ACETYLGLYCINE	B
N-ACETYLLEUCINE	A
N-ACETYLNEURAMINATE	A
N-ACETYLSERINE	A
N-ACETYLSEROTONIN	B
N-ALPHA-ACETYLLYSINE	B
N-FORMYL-L-METHIONINE	A
N-FORMYLGLYCINE	B
N-Isovalerylglycine	B
N-Octanoylglycine	B
N-Tigloylglycine	B
NADH (Nicotinamide adenine dinucleotide (reduced))	C
NADP	A
Nalpha-Acetyl-L-arginine	B
Nalpha-Acetyl-L-ornithine	D
Nepsilon-Acetyl-L-lysine	A
NICOTINATE	B
O-PHOSPHOETHANOLAMINE	B
o-Toluic acid	B
OPHTHALMATE	B
ORNITHINE	B
OROTATE	A
Orotidine	A
OXALATE	B
p-Coumaric acid	A
PANTOTHENATE	A
Phe-Ala	B
Phe-Gly	A
Phenylacetylglutamine	B
PHENYLALANINE	A
Phenylpyruvic acid	B
PHOSPHOENOLPYRUVATE	A
PHOSPHONOACETATE	D
Phosphoric acid	A
PHOSPHORYLCHOLINE	D
PHOSPHOSERINE	A
Phthalic acid	B
PIPECOLATE	B
Pro-Gly	B
PROLINE	A
PROPIONATE	LA
Pseudouridine	A
Psicose	B
PTERIN	D
Pyridoxine	B
PYROGLUTAMATE	A
Pyruvic acid	A
QUINATE	B
RAFFINOSE	A
RHAMNOSE	B
Riboflavin 5'-phosphate	A
Ribose	A
RIBOSE 1,5-BISPHOSPHATE	C
S-(5'-Adenosyl)-L-methionine	A
S-ADENOSYLHOMOCYSTEINE	B
S-CARBOXYMETHYLCYSTEINE	D
S-HEXYL-GLUTATHIONE	B
SACCHARATE	A
Saccharopine	A
SALICYLATE	D
Sedoheptulose 7-phosphate	B
SERINE	A
SHIKIMATE	B
STACHYOSE	A
SUCCINATE	A
Sucrose	A
Tartrate	A
TAURINE	B
Thiamine	A
THIAMINE PYROPHOSPHATE	A
Threonic acid	A
THREONINE	A
THYMIDINE	B
Thymidine 5′-triphosphate (TTP)	A
THYMIDINE-MONOPHOSPHATE	A
THYMINE	B
trans-3-Hydroxycinnamic acid	D
TRANS-4-HYDROXY-L-PROLINE	B
TRANS-ACONITATE	A
TREHALOSE	A
Tricarballylic acid	B
TRIGONELLINE	B
TRYPTOPHAN	A
TYRAMINE	B
TYROSINE	A
URACIL	A
UREIDOPROPIONATE	B
Ureidosuccinic acid	A
Uric acid	D
URIDINE	A
URIDINE 5'-DIPHOSPHATE	A
Uridine 5'-monophosphate	A
URIDINE DIPHOSPHATE GLUCOSE	A
URIDINE DIPHOSPHATE-N-ACETYLGLUCOSAMINE	A
URIDINE TRIPHOSPHATE	A
Valeric acid	A
VALINE	LA
Vanillic acid	B
XANTHINE	A
XANTHOSINE	A
XANTHOSINE-MONOPHOSPHATE	A
Xylose	B
Identification Level Legend (Probability)	Compared with MPU Polar Metabolite Library, metabolite identification is based on:
A	Five criterias: accurate mass, RT, isotope match, fragment ions and library match
B	Four criterias: accurate mass, RT, isotope match and fragment ions
C	Four criterias: accurate mass, RT, fragment ions and library match
D	Three criterias: accurate mass, RT and fragment ions
LA	For low molecular weight metabolite without fragments in Library, Four criterias: accurate mass, RT, isotope match and library match
Note (compounds which could be eluted together with listed above)
2',4'-DIHYDROXYACETOPHENONE/2-Hydroxyphenylacetic acid/RESORCINOL MONOACETATE/Vanillin
2,4-Dihydroxybutyric acid/D-Erythrose
2-AMINOISOBUTYRATE/AMINOISOBUTANOATE
2-AMINOPHENOL/4-Aminophenol
2-Furoic acid/3-Furoic acid
2-Hydroxy-2-methylbutyric acid/2-(Hydroxymethyl)butanoic acid/2-Hydroxy-3-methylbutyric acid
2-Hydroxy-3-methylpentanoic acid/2-Ethyl-2-hydroxybutyric acid/2-Hydroxyhexanoic acid/2-Hydroxyisocaproic acid
2-HYDROXYBUTYRATE/ALPHA-HYDROXYISOBUTYRATE
2-Methoxybenzoic acid/Mandelic acid
3-(2-HYDROXYPHENYL)PROPANOATE /3-(3-Hydroxyphenyl)propionic acid/2-(4-Hydroxyphenyl)propionic acid/3-(4-Hydroxyphenyl)propionic acid/Tropic acid
3-Methyl-2-oxopentanoic acid/Ethyl acetoacetate/KETOLEUCINE/MEVALOLACTONE
3-Phenyllactic acid/3-Methoxyphenylacetic acid
3-PHOSPHOGLYCERATE/2-PHOSPHOGLYCERATE
4-ACETAMIDOBUTANOATE/N-Butyrylglycine/N-Isobutyrylglycine
4-Hydroxy-3,5-dimethoxy-benzoic acid/3-METHOXY-4-HYDROXYMANDELATE
4-HYDROXYBENZALDEHYDE/3-HYDROXYBENZALDEHYDE
5-Aminosalicylic acid/4-Aminosalicylic acid
Ac-Val-OH/N-(2-Methylbutyryl)glycine
ADENOSINE 2',3'-CYCLIC PHOSPHATE/CYCLIC AMP
Adenosine 3'-monophosphate/Adenosine 5′-monophosphate
ADENOSINE 5'-DIPHOSPHATE/ADENOSINE 3',5'-DIPHOSPHATE
Alanine/BETA-ALANINE
alpha-Hydroxyhippuric acid/o-Hydroxyhippuric acid
Arabitol/Ribitol/Xylitol
ASPARTATE/Iminodiacetic acid
BUTANOATE/Isobutyric acid
D-Sorbitol/GALACTITOL/Mannitol
Fructose/Tagatose
FUCOSE/1,5-Anhydro-D-sorbitol
Glucose/Galactose
GLUCOSE 1-PHOSPHATE/FRUCTOSE 6-PHOSPHATE/Fructose-1-phosphate/Galactose 1-phosphate/Mannose-1-phosphate/Mannose-6-phosphate
GLUCURONATE/GALACTURONATE
Glyceraldehyde 3-phosphate/DIHYDROXYACETONE PHOSPHATE
HEXANOATE/2-Ethylbutyric acid/3-Methylvaleric acid/4-Methylvaleric acid/TRANS-CYCLOHEXANEDIOL
HYDROXYPHENYLLACTATE/HOMOVANILLATE
Isovaleric acid/2-Methylbutyric acid
Lactic acid/Glyceraldehyde/Dihydroxyacetone
Leucine/L-allo-Isoleucine/NORLEUCINE/3-Amino-4-methyl-pentanoic acid
Malonic acid/HYDROXYPYRUVATE
Mannose/Allose/Gulose/Sorbose
N-(3-Phenylpropionyl)glycine/N-ACETYLPHENYLALANINE
N-ACETYLALANINE/N-Propionylglycine
N-ACETYLLEUCINE/N-Hexanoylglycine
N-ACETYLSERINE/O-ACETYLSERINE
NICOTINATE/Isonicotinic acid
o-Toluic acid/PHENYLACETATE
RAFFINOSE/Maltotriose/1-Kestose/Isomaltotriose
SACCHARATE/GALACTARATE
Sucrose/Maltose/Lactulose/Cellobiose/Turanose
Tartrate/MESO-TARTRATE
THREONINE/ALLOTHREONINE/HOMOSERINE
TREHALOSE/Alpha-Lactose/beta-Lactose/Isomaltose/Melibiose
URIDINE DIPHOSPHATE GLUCOSE/URIDINE DIPHOSPHATEGALACTOSE
URIDINE DIPHOSPHATE-N-ACETYLGLUCOSAMINE/URIDINE DIPHOSPHATE-N-ACETYLGALACTOSAMINE
VALINE/NORVALINE
Vanillic acid/HOMOGENTISATE
Xylose/Arabinose

## Sheet: Medium Norm data (IS)
Metabolites (see Note below for Bold metabolites)	G_FreshMed	M_FreshMed	R_FreshMed	TSB_FreshMed
1,3-Dimethyluracil	3.87734e+06	7.32933e+06	5.13987e+06	6.26262e+06
1,6-Anhydro-beta-D-glucose	5.3097e+07	6.64532e+07	1.63329e+07	8.24902e+06
1-Methylguanine	1.38231e+06	1.7158e+06	1.76517e+06	1.75534e+06
10-HYDROXYDECANOATE	459951	450795	636639	764588
2',4'-DIHYDROXYACETOPHENONE	1.61158e+06	1.78964e+06	306666	1.76016e+06
2'-Deoxyadenosine	1.21073e+06	1.41714e+06	2.24964e+06	2.56165e+06
2'-Deoxyinosine	3.95945e+06	2.86097e+06	249879	525721
2,4,6-Trihydroxybenzoic acid	64709.1	0	0	0
2,4-Dihydroxybutyric acid	1.77175e+09	2.05548e+09	4.22685e+08	4.15523e+08
2,5-Dimethyl-3(2H)-furanone	335637	229179	621350	700072
2,6-Dihydroxybenzoic acid	897558	788040	731831	816930
2-Aminoadipic acid	4.11952e+06	5.93737e+06	5.89634e+06	5.97961e+06
2-AMINOISOBUTYRATE	1.10532e+07	3.36082e+06	5.52801e+06	4.91487e+06
2-AMINOPHENOL	1.79023e+07	2.26522e+07	5.11973e+06	2.23015e+06
2-Deoxy-D-ribose	2.56229e+08	2.57574e+08	2.39128e+08	2.50731e+08
2-Furoic acid	5.9125e+06	8.05996e+06	3.44282e+06	3.07102e+06
2-Hydroxy-2-(4-hydroxyphenyl)acetic acid	1.92049e+06	1.75567e+06	1.39294e+06	1.2106e+06
2-Hydroxy-2-methylbutyric acid	4.67284e+07	4.64924e+07	4.37078e+07	4.38255e+07
2-Hydroxy-3-methylpentanoic acid	4.24751e+07	4.15507e+07	4.12786e+07	4.04557e+07
2-HYDROXY-4-(METHYLTHIO)BUTANOATE	219070	507562	298075	0
2-HYDROXYBUTYRATE	1.29335e+07	1.49042e+07	9.23703e+06	1.10601e+07
2-Hydroxyoctanoic acid	1.22679e+06	1.49924e+06	1.36683e+06	1.51135e+06
2-Isopropylmalic acid	1.73289e+06	2.09871e+06	1.36093e+06	1.62608e+06
2-Keto-3-deoxyoctonate	1.89021e+06	2.76281e+07	1.73466e+07	4.36279e+06
2-Ketobutyric acid	3.18381e+07	3.97531e+07	1.05329e+08	2.21835e+07
2-Methoxybenzoic acid	3.01533e+06	2.22104e+06	3.47788e+06	4.01184e+06
2-Methyl-4-pentenoic acid	1.16269e+06	1.54035e+06	873755	1.05146e+06
2-Methylhippuric acid	1.71997e+07	1.45897e+07	9.03518e+06	8.97549e+06
2-OXOADIPATE	1.25578e+07	1.87593e+07	5.85832e+06	5.29097e+06
3-(2-HYDROXYPHENYL)PROPANOATE	8.513e+06	9.17678e+06	8.47297e+06	8.96432e+06
3-HYDROXYBENZOATE	736622	327980	632770	379052
3-Hydroxybutyric acid	1.44733e+07	1.6011e+07	1.45603e+07	1.4969e+07
3-HYDROXYMETHYLGLUTARATE	1.77435e+09	3.83492e+08	2.41981e+08	2.4362e+08
3-Hydroxypropionic acid	2.11826e+08	2.19637e+08	8.84403e+07	7.40017e+07
3-Methyl-2-oxobutyrate	1.57591e+07	2.4174e+07	9.46794e+06	9.72256e+06
3-Methyl-2-oxopentanoic acid	8.38559e+07	8.68771e+07	9.39851e+07	1.00193e+08
3-METHYLADENINE	337427	305523	283470	305534
3-Methylglutaconic acid	1.78765e+08	5.96766e+08	2.95808e+07	204005
3-Phenyllactic acid	7.64646e+06	7.20583e+06	6.8388e+06	6.80301e+06
3-PHOSPHOGLYCERATE	2.89111e+06	3.22569e+06	2.81076e+06	2.56077e+06
3-SULFINOALANINE	4.31417e+06	4.41574e+06	5.00304e+06	4.9962e+06
4-ACETAMIDOBUTANOATE	2.55681e+07	2.27261e+07	1.63201e+07	1.53589e+07
4-Guanidinobutyric acid	6.83611e+06	5.67197e+06	5.91925e+06	6.85306e+06
4-Hydroxy-3,5-dimethoxy-benzoic acid	1.42172e+07	1.61023e+07	5.64257e+06	3.78627e+06
4-HYDROXYBENZALDEHYDE	2.9909e+07	2.46768e+07	2.74563e+07	3.2701e+07
4-HYDROXYBENZOATE	5.32869e+06	3.47312e+06	5.56294e+06	5.33223e+06
4-PYRIDOXATE	875768	1.18662e+06	959055	954133
5-Aminosalicylic acid	117477	384119	227885	233692
5-Hydroxymethyl-2-furancarboxylic acid	5.80282e+06	6.90319e+06	2.67132e+06	2.6615e+06
5-Keto-D-gluconic acid	1.76315e+08	1.00145e+08	1.90637e+07	2.05443e+07
5-Methylcytidine	2.92718e+07	2.78833e+07	3.05321e+07	3.2587e+07
6-Oxo-2-piperidinecarboxylic acid	3.04875e+07	2.43832e+07	3.52886e+07	2.40212e+07
6-PHOSPHOGLUCONATE	0	0	28090.4	0
Ac-Val-OH	4.5419e+07	3.51631e+07	2.27287e+07	2.29794e+07
Acetylcarnitine	5.57442e+06	7.32527e+06	199814	309204
ADENINE	3.51136e+08	3.50808e+08	3.26001e+08	3.42564e+08
ADENOSINE	7.88189e+07	7.60959e+07	7.15024e+07	7.41651e+07
ADENOSINE 2',3'-CYCLIC PHOSPHATE	1.7769e+08	1.83826e+08	1.73876e+08	1.83518e+08
Adenosine 3'-monophosphate	6.18393e+07	3.45628e+07	3.62835e+07	3.86439e+07
ADENOSINE 5'-DIPHOSPHATE	0	0	0	24989.6
Alanine	8.53073e+08	8.44871e+08	1.01249e+09	9.55434e+08
ALLANTOIN	0	0	86147.6	140607
Alpha-Hydroxyglutaric acid	1.9384e+08	2.05027e+08	8.09201e+07	1.14056e+08
alpha-Hydroxyhippuric acid	2.56403e+06	2.429e+06	364288	902688
Alpha-Ketoglutaric acid	1.99496e+07	2.88478e+07	8.78577e+06	1.53223e+07
ANILINE-2-SULFONATE	1.01251e+06	709737	640146	0
Arabitol	1.09212e+07	1.39075e+07	1.01905e+07	1.11336e+07
Arginine	1.76891e+09	1.82598e+09	2.12263e+09	2.12877e+09
Argininosuccinic acid	31611.2	27278	0	0
Asp-Phe methyl ester	2.72265e+06	3.03582e+06	612728	337724
ASPARAGINE	6.02678e+08	5.98607e+08	6.18088e+08	6.36541e+08
ASPARTATE	1.22226e+09	1.20809e+09	1.18369e+09	0
BENZOATE	8.69585e+07	7.7978e+07	9.5511e+07	1.05705e+08
BETAINE	8.07201e+07	1.13206e+08	8.02798e+07	7.62606e+07
BUTANOATE	2.31948e+08	2.04158e+08	2.51417e+08	2.42041e+08
cGAMP	849694	1.36048e+06	1.54215e+06	1.58611e+06
Choline glycerophosphate	2.61012e+06	4.64495e+06	4.76108e+06	4.57765e+06
CITICOLINE	763308	693171	686518	686275
Citraconic acid	1.64294e+07	1.73565e+07	8.05478e+06	8.10945e+06
CITRAMALATE	1.9388e+08	2.05947e+08	4.86276e+07	4.87474e+07
CITRATE	2.86339e+09	2.89815e+09	2.60989e+09	2.5836e+09
CITRULLINE	2.47191e+07	2.39581e+07	2.51376e+07	2.57073e+07
CREATINE	0	46682.2	0	0
CREATININE	2.01377e+06	2.70556e+06	2.83269e+06	2.67063e+06
Crotonic acid	1.69243e+07	1.5404e+07	1.46113e+07	1.22077e+07
CYCLIC GMP	4.27895e+07	3.86258e+07	5.06415e+07	5.2569e+07
CYSTATHIONINE	629682	1.02972e+06	1.00934e+06	1.11755e+06
CYSTEATE	1.51649e+06	1.41648e+06	1.59784e+06	2.23176e+06
CYTIDINE	1.23984e+08	1.29553e+08	1.38766e+08	1.38499e+08
CYTIDINE 2',3'-CYCLIC PHOSPHATE	4.54468e+07	4.17735e+07	4.65119e+07	4.73862e+07
CYTIDINE MONOPHOSPHATE	2.54732e+07	2.27481e+07	1.22071e+07	2.46024e+07
D-RIBOSE 5-PHOSPHATE	1.1135e+06	910953	1.29421e+06	1.21363e+06
D-Sorbitol	2.32977e+07	1.63271e+07	2.51338e+07	2.48528e+07
DEOXYADENOSINE MONOPHOSPHATE	212506	296103	773589	624535
DEOXYCYTIDINE	0	176918	67223.2	90057.2
DEOXYCYTIDINE MONOPHOSPHATE	665635	613238	513516	461184
DEOXYGUANOSINE-MONOPHOSPHATE	286249	0	0	0
DEOXYURIDINE	809244	275373	510736	536975
DETHIOBIOTIN	2.19537e+08	2.25196e+08	2.19846e+08	2.13139e+08
DGDP	0	25176.2	0	0
DIHYDROOROTATE	2.16744e+06	1.7282e+06	2.01713e+06	2.56508e+06
DIHYDROURACIL	4.5445e+06	2.16715e+06	6.11436e+06	4.43061e+06
Ectoine	5.21901e+06	6.33905e+06	5.67034e+06	5.47884e+06
ERYTHRITOL	2.05425e+06	1.68088e+06	1.84863e+06	1.64061e+06
Ethyl 4-aminobenzoate	1.05419e+07	1.03618e+07	1.40128e+07	1.69032e+06
Ferulic acid	1.52375e+06	1.72791e+06	546239	165701
Fructose	1.21601e+09	9.88068e+08	2.63355e+08	2.39451e+08
FRUCTOSE BISPHOSPHATE	438427	329329	300446	0
FUCOSE	9.92848e+06	1.12805e+07	4.54232e+06	5.32649e+06
Fumaric acid	3.7711e+07	3.81461e+07	3.30457e+07	3.27007e+07
Galactonate	1.01083e+09	5.77144e+08	3.62027e+08	4.16318e+08
GAMMA-AMINOBUTYRATE	1.28172e+08	1.32893e+08	0	0
Gamma-L-Glutamyl-L-alanine	5.32051e+06	5.4167e+06	5.57051e+06	5.90048e+06
Gluconate	5.43143e+08	1.0471e+09	2.21421e+08	2.61152e+08
GLUCONOLACTONE	1.4183e+08	1.19305e+08	3.30176e+07	3.552e+07
Glucose	1.00091e+10	6.83317e+08	1.1631e+09	1.19881e+09
GLUCOSE 1-PHOSPHATE	7.45766e+06	0	2.58119e+06	2.31827e+06
GLUCOSE 6-PHOSPHATE	2.90459e+06	2.21919e+06	1.82178e+06	1.60153e+06
GLUCURONATE	6.47476e+06	7.08056e+06	4.67528e+06	3.40389e+06
Glutamic acid 5-methyl ester	4.44803e+07	4.48865e+07	4.943e+07	4.68945e+07
GLUTAMINE	1.16333e+07	9.96895e+06	8.80244e+06	9.29671e+06
Glutathione oxidized	0	28837.3	49414.8	0
Glutathionesulfonic acid	113018	129999	112223	288706
Gly-Gly	2.30312e+07	2.50079e+07	3.34773e+07	3.55205e+07
Glyceraldehyde 3-phosphate	28016.7	0	0	0
GLYCERATE	3.74422e+08	3.58859e+08	1.99038e+08	2.14025e+08
GLYCEROL	4.18791e+08	3.24268e+08	3.54266e+08	3.54189e+08
GLYCEROL 3-PHOSPHATE	7.9128e+06	7.54779e+06	7.28409e+06	7.92473e+06
GLYCINE	9.3149e+07	1.02463e+08	1.0664e+08	1.03417e+08
Glycyl-L-tyrosine	3.85168e+07	3.68764e+07	5.49153e+07	5.72156e+07
Glycyl-L-valine	2.93187e+08	3.05284e+08	4.3384e+08	4.5734e+08
GUANIDINOACETATE	223620	115785	423429	413232
GUANINE	8.63239e+06	8.85774e+06	9.4257e+06	1.14817e+07
GUANOSINE	3.18974e+07	3.54496e+07	3.54792e+07	3.43985e+07
GUANOSINE MONOPHOSPHATE	1.26717e+07	1.25288e+07	1.2686e+07	1.35448e+07
Gulonic acid gamma-lactone	1.64127e+08	1.61149e+08	4.67762e+07	4.75089e+07
HEXANOATE	7.16734e+07	6.87466e+07	1.04528e+08	9.62303e+07
HIPPURATE	7.35334e+06	6.45271e+06	6.62964e+06	5.98256e+06
HISTIDINE	1.98469e+08	2.48443e+08	1.69507e+08	2.05306e+08
Homoarginine	352607	394455	712880	478364
Homocitrulline	2.26313e+06	2.38722e+06	3.24066e+06	3.13653e+06
Hydrocinnamic acid	5.81773e+06	5.04439e+06	4.28268e+06	4.42274e+06
HYDROXYPHENYLLACTATE	5.74378e+06	6.21461e+06	5.83687e+06	5.78097e+06
HYPOXANTHINE	3.65327e+07	3.6136e+07	3.63046e+07	3.56376e+07
Indole-3-carboxaldehyde	1.61876e+06	752408	922495	876567
Indole-3-carboxylic acid	0	160639	94005.3	337604
Indole-3-lactic acid	195401	168251	705543	1.35156e+06
INDOLEACETALDEHYDE	1.93657e+06	533352	3.68623e+06	60808.8
INDOXYL SULFATE	1.02695e+06	1.10449e+06	1.15271e+06	1.14157e+06
INOSINE	4.85029e+07	4.9474e+07	4.51422e+07	4.63536e+07
ISOCITRATE	6.73369e+08	6.80227e+08	6.64336e+08	6.58608e+08
ISOLEUCINE	7.30038e+09	6.73096e+09	7.22524e+09	6.40171e+09
Isovaleric acid	2.67515e+07	2.14835e+07	2.70018e+07	2.87281e+07
ITACONATE	5.30064e+06	4.63341e+06	2.78228e+06	3.47625e+06
Kojic acid	1.38234e+07	2.04216e+07	839192	87832.1
L-Methionine sulfoxide	2.1292e+08	1.58736e+08	1.68823e+08	1.77898e+08
Lactic acid	2.73252e+09	2.61969e+09	2.15695e+09	2.09993e+09
Lactobionic acid	4.0184e+06	6.99585e+06	2.58462e+06	6.26875e+06
Leu-Ala	1.00319e+08	9.32014e+07	1.18597e+08	1.18956e+08
Leu-Gly	1.08168e+09	1.05296e+09	9.71659e+08	1.41246e+09
Leucine	1.8803e+10	1.87396e+10	1.79141e+10	1.88319e+10
Levulinic acid	1.19132e+07	1.42984e+07	1.04719e+07	1.00389e+07
LUMICHROME	98038	227797	0	109850
Lysine	2.00794e+09	2.15238e+09	2.33535e+09	2.33047e+09
m-Hydroxyhippuric acid	406784	703560	499115	660622
MALEATE	1.22833e+07	1.62833e+07	9.81228e+06	9.38433e+06
Malic acid	8.95635e+08	9.2452e+08	8.15718e+08	8.16405e+08
Malonic acid	2.88596e+08	2.99724e+08	1.4857e+08	2.84964e+08
Maltitol	0	0	32055.8	0
Mannose	4.38058e+09	1.71626e+10	1.28612e+09	1.33928e+09
Mesaconic acid	1.03215e+07	1.00257e+07	8.03071e+06	1.09451e+07
MESOXALATE	2.51854e+06	2.39033e+06	1.84381e+06	2.25897e+06
METHIONINE	1.6389e+09	1.74206e+09	1.79274e+09	1.80801e+09
Mevalonic acid 5-diphosphate	891013	812169	635545	804898
Myo-Inositol	1.08301e+07	1.38082e+07	3.58989e+07	1.25592e+07
N-(3-Phenylpropionyl)glycine	7.16431e+06	7.94261e+06	6.47171e+06	5.90359e+06
N-(phenylacetyl)glycine	2.14802e+07	1.75618e+07	9.7902e+06	1.03657e+07
N-Acetyl-Asp-Glu	22018.8	27463.1	20341.5	22035.2
N-Acetyl-L-aspartic acid	1.03754e+07	1.02938e+07	8.92876e+06	9.30607e+06
N-Acetyl-L-glutamine	399029	356802	7.26838e+06	1.18789e+06
N-Acetyl-L-methionine	4.30949e+06	4.90212e+06	4.42454e+06	4.1654e+06
N-Acetyl-L-tyrosine	6.98317e+06	0	5.92654e+06	6.17916e+06
N-ACETYLALANINE	9.53221e+07	8.9246e+07	7.50712e+07	8.20159e+07
N-ACETYLASPARAGINE	3.2556e+07	3.3479e+07	3.38536e+07	3.32972e+07
N-ACETYLGLUTAMATE	5.3598e+07	5.37809e+07	4.72141e+07	5.01393e+07
N-ACETYLGLYCINE	1.00558e+07	9.8282e+06	6.43653e+06	6.54324e+06
N-ACETYLLEUCINE	1.97525e+07	1.94572e+07	1.44627e+07	1.36358e+07
N-ACETYLNEURAMINATE	6.52415e+07	4.60764e+07	2.65425e+07	2.7707e+07
N-ACETYLSERINE	5.9663e+07	9.26645e+07	5.37278e+07	8.65005e+07
N-ACETYLSEROTONIN	324986	1.10362e+06	60659.8	134382
N-ALPHA-ACETYLLYSINE	8.5861e+06	4.69692e+06	1.06019e+07	9.29021e+06
N-FORMYL-L-METHIONINE	1.00922e+07	7.37279e+06	3.82221e+06	4.71299e+06
N-FORMYLGLYCINE	5.17716e+06	4.86681e+06	3.662e+06	4.08202e+06
N-Isovalerylglycine	2.66538e+07	2.371e+07	1.47719e+07	1.51284e+07
N-Octanoylglycine	1.43293e+07	1.4389e+07	1.33181e+07	1.41766e+07
N-Tigloylglycine	3.63847e+06	4.89575e+06	2.39224e+06	2.53388e+06
Nalpha-Acetyl-L-arginine	1.72355e+06	1.9963e+06	1.19102e+06	1.13233e+06
Nalpha-Acetyl-L-ornithine	623100	840325	1.28537e+06	1.01821e+06
Nepsilon-Acetyl-L-lysine	1.48183e+07	2.24587e+07	1.01211e+07	1.66684e+07
NICOTINATE	4.0545e+07	4.34249e+07	3.55407e+07	3.53796e+07
O-PHOSPHOETHANOLAMINE	2.59878e+06	2.33004e+06	401140	2.67243e+06
o-Toluic acid	4.63224e+06	5.15358e+06	4.80084e+06	2.62903e+06
OPHTHALMATE	3.23671e+07	1.88477e+07	1.83257e+07	1.9288e+07
ORNITHINE	1.44288e+07	1.60512e+07	1.71078e+07	1.7274e+07
OROTATE	2.55691e+07	2.84241e+07	2.59508e+07	2.79789e+07
Orotidine	103191	90716.3	0	0
OXALATE	6.26945e+07	6.47979e+07	4.97385e+07	5.4446e+07
p-Coumaric acid	7.44578e+06	6.29244e+06	8.44281e+06	8.14255e+06
PANTOTHENATE	6.21672e+07	6.241e+07	5.44214e+07	5.76006e+07
Phe-Ala	1.3128e+07	1.26202e+07	1.63175e+07	1.64815e+07
Phe-Gly	4.31456e+07	3.82817e+07	5.53946e+07	5.84262e+07
Phenylacetylglutamine	1.36543e+07	1.27433e+07	6.3506e+06	6.22453e+06
PHENYLALANINE	7.59413e+09	7.5642e+09	7.62483e+09	7.88922e+09
Phenylpyruvic acid	2.72169e+06	4.61899e+06	2.53222e+06	2.51689e+06
Phosphoric acid	6.91343e+09	7.01023e+09	6.44837e+09	6.23615e+09
PHOSPHORYLCHOLINE	259750	142927	337521	339252
PHOSPHOSERINE	8.92367e+06	9.50791e+06	9.7394e+06	9.26602e+06
Phthalic acid	427329	896952	6.67023e+06	7.44257e+06
PIPECOLATE	1.58171e+07	2.06282e+07	1.50051e+07	1.39114e+07
Pro-Gly	9.6206e+06	9.80641e+06	1.08743e+07	1.01315e+07
PROLINE	3.01856e+08	3.05381e+08	2.7583e+08	2.83735e+08
PROPIONATE	4.70717e+07	5.02075e+07	3.78242e+07	3.86359e+07
Pseudouridine	3.70493e+06	4.04921e+06	3.62631e+06	4.08715e+06
Psicose	2.9249e+08	2.86259e+08	1.46551e+08	1.46191e+08
PTERIN	0	106184	102277	215577
Pyridoxine	1.09554e+07	1.77943e+07	3.78909e+06	2.69574e+06
PYROGLUTAMATE	2.40562e+10	2.49161e+10	2.3385e+10	2.44549e+10
Pyruvic acid	5.36367e+07	9.31153e+07	4.2984e+07	3.50705e+07
QUINATE	3.60751e+06	4.4525e+06	3.63355e+06	3.63607e+06
RAFFINOSE	1.08125e+08	1.08459e+08	8.33685e+09	1.04362e+08
RHAMNOSE	8.86372e+07	9.37817e+07	9.15004e+07	9.72238e+07
Ribose	8.66236e+07	8.80465e+07	8.07305e+07	8.22162e+07
S-ADENOSYLHOMOCYSTEINE	86854.5	290622	370417	288460
S-HEXYL-GLUTATHIONE	1.32434e+06	447491	161273	1.00764e+06
SACCHARATE	3.46165e+08	3.51933e+08	3.18682e+08	3.30312e+08
Saccharopine	2.87557e+07	2.90843e+07	1.52829e+07	2.95633e+07
SALICYLATE	5.06074e+06	3.54964e+06	3.11342e+06	3.01163e+06
Sedoheptulose 7-phosphate	839240	777225	683736	820202
SERINE	3.61864e+08	3.66223e+08	3.64682e+08	3.71809e+08
SHIKIMATE	4.77099e+06	280417	3.68905e+06	3.62139e+06
STACHYOSE	1.22407e+08	1.25608e+08	1.22518e+08	1.18575e+08
SUCCINATE	3.92253e+08	3.86239e+08	3.27008e+08	3.74309e+08
Sucrose	1.00671e+09	1.02404e+09	1.2373e+09	9.78628e+08
Tartrate	7.8374e+06	5.79133e+06	5.87398e+06	6.54463e+06
TAURINE	4.4481e+06	2.18305e+06	3.08555e+06	4.27348e+06
Thiamine	2.05588e+06	1.94582e+06	1.506e+06	1.37423e+06
Threonic acid	7.18847e+08	6.66824e+08	3.9512e+08	4.49089e+08
THREONINE	7.14489e+08	7.23651e+08	7.82585e+08	8.06288e+08
THYMIDINE	1.59671e+07	1.12577e+07	5.98005e+06	5.27086e+06
THYMIDINE-MONOPHOSPHATE	1.86579e+06	1.20914e+06	1.27599e+06	1.06313e+06
THYMINE	2.3906e+07	2.33867e+07	2.03988e+07	2.00213e+07
trans-3-Hydroxycinnamic acid	263618	202685	273572	0
TRANS-4-HYDROXY-L-PROLINE	7.67505e+06	7.28949e+06	3.34187e+06	2.68329e+06
TRANS-ACONITATE	4.14309e+07	4.38812e+07	4.052e+07	4.04086e+07
TREHALOSE	8.27675e+08	8.52024e+08	8.66148e+08	7.71505e+08
Tricarballylic acid	3.97652e+06	3.92832e+06	2.84439e+06	2.97132e+06
TRIGONELLINE	1.85942e+07	1.96721e+07	1.89532e+07	1.9835e+07
TRYPTOPHAN	2.02416e+09	2.0302e+09	2.05792e+09	2.10056e+09
TYRAMINE	1.23088e+08	1.15277e+08	1.32907e+08	1.2778e+08
TYROSINE	4.42918e+08	4.3494e+08	4.69205e+08	4.79588e+08
URACIL	6.21596e+07	5.18404e+07	5.65159e+07	5.49148e+07
UREIDOPROPIONATE	5.86195e+06	6.25025e+06	8.5305e+06	8.07349e+06
Ureidosuccinic acid	240365	166065	252496	346801
Uric acid	1.76426e+06	1.87009e+06	1.2541e+06	7.6243e+07
URIDINE	6.69481e+07	6.62022e+07	6.65404e+07	6.57641e+07
Uridine 5'-monophosphate	6.23561e+06	6.22567e+06	5.76337e+06	6.22319e+06
URIDINE DIPHOSPHATE-N-ACETYLGLUCOSAMINE	0	254878	45995.4	223355
Valeric acid	2.03392e+07	1.72489e+07	2.1438e+07	2.28561e+07
VALINE	4.13436e+09	3.98121e+09	4.02682e+09	3.96451e+09
Vanillic acid	1.20191e+07	1.39012e+07	9.71454e+06	9.4177e+06
XANTHINE	4.95445e+07	4.72411e+07	5.01523e+07	5.16065e+07
XANTHOSINE	1.39869e+06	1.40443e+06	1.69426e+06	1.53751e+06
Xylose	4.11744e+08	4.08659e+08	2.41633e+08	2.73808e+08

## Sheet: Bacteria - Norm data (IS+OD)
Metabolites (see "identification sheet" for Bold metabolites)	G1	G2	G3	G4	M1	M2	M3	M4	R1	R2	R3	R4	T1	T2	T3	T4
1,3-Dimethyluracil	0	833093	1.04112e+06	703930	969157	842285	902788	563374	1.22408e+06	1.33202e+06	1.01847e+06	1.05999e+06	785813	1.53843e+06	0	1.16191e+06
1,6-Anhydro-beta-D-glucose	1.26109e+07	8.67986e+06	9.39399e+06	8.1178e+06	9.25618e+06	7.97024e+06	9.06233e+06	8.09669e+06	7.3421e+06	5.87019e+06	6.91648e+06	7.24616e+06	3.39886e+06	3.43503e+06	8.51231e+06	4.67128e+06
1-Deoxy-D-xylulose-5-phosphate	0	71021.6	94718	158947	0	0	0	46003.6	784740	930437	996830	957430	1.81024e+06	2.28281e+06	2.29388e+06	2.05295e+06
1-Methylguanine	0	0	0	0	14292	0	0	0	0	222111	50392	71447.8	67450	45217.5	132813	56241.6
10-HYDROXYDECANOATE	272549	276630	339153	242594	330410	351978	343740	621418	742800	877227	498512	750429	247356	337521	461794	287124
2',4'-DIHYDROXYACETOPHENONE	547810	539829	634718	558855	511825	868456	513462	434309	1.11685e+06	1.25327e+06	786003	1.90059e+06	657332	648221	1.45007e+06	687786
2'-DEOXYADENOSINE 5'-DIPHOSPHATE	765332	974959	617408	741617	633121	850515	772207	738912	678647	874311	827772	994997	175312	314414	398012	197771
2'-Deoxyinosine	1.2627e+06	271943	1.1253e+06	185791	64060.3	172837	296630	125275	68482.4	0	300938	763709	0	16567.8	0	0
2,3-DIPHOSPHO-D-GLYCERIC ACID	0	13003.8	0	0	0	0	74699.2	17918.1	192964	366787	576906	804185	0	35235.2	57637.6	47528.7
2,4,6-Trihydroxybenzoic acid	34426.1	31749.1	13589.2	11218.3	57475.5	0	0	11905.7	53983.7	58547.2	43498.1	24730.5	295831	243789	284253	347351
2,4-Dihydroxybutyric acid	1.91071e+08	2.41019e+08	2.53951e+08	2.88989e+08	2.01705e+08	2.68475e+08	2.17163e+08	2.33359e+08	1.00277e+08	1.17744e+08	8.56832e+07	9.76025e+07	4.2471e+07	4.97477e+07	6.8569e+07	6.43895e+07
2,5-Dimethyl-3(2H)-furanone	1.44549e+06	1.79099e+06	2.12711e+06	2.3268e+06	1.64084e+06	2.76571e+06	1.6947e+06	1.72193e+06	2.20162e+06	1.82944e+06	1.21481e+06	1.76928e+06	1.24071e+06	1.4866e+06	1.70899e+06	1.20352e+06
2,6-Dihydroxybenzoic acid	24076.3	11706.3	15351.1	0	0	47670.8	0	14574	63797	35769.6	15258.5	16521.4	0	17926.4	22679.9	22041
2-AMINOISOBUTYRATE	2.16391e+06	3.12181e+06	3.53973e+06	4.35826e+06	4.52423e+06	1.99216e+06	5.32565e+06	1.88097e+06	7.22276e+06	6.75896e+06	1.02441e+07	1.4564e+07	5.43185e+06	5.04033e+06	1.03646e+07	5.03491e+06
2-AMINOPHENOL	431559	1.16871e+06	2.4304e+06	1.03965e+06	1.74158e+06	379358	1.23955e+06	872003	2.03154e+06	1.25405e+06	1.55242e+06	536117	1.21449e+06	902354	2.21488e+06	322202
2-Deoxy-D-ribose	3.45088e+07	4.14556e+07	4.25536e+07	4.4414e+07	3.03925e+07	4.2952e+07	3.48813e+07	3.42372e+07	4.89614e+07	5.68886e+07	4.2602e+07	4.77499e+07	1.58614e+07	2.21106e+07	2.76047e+07	2.52421e+07
2-Furoic acid	1.40249e+06	602091	1.06141e+06	566766	928483	590199	536536	438779	321675	352984	71992	197416	156749	82371.3	191331	364227
2-Hydroxy-2-(4-hydroxyphenyl)acetic acid	172030	40130	65850.9	45064.3	67208.5	106598	23905.3	45255.6	231165	373400	401627	458225	440311	529261	773876	528496
2-Hydroxy-2-methylbutyric acid	1.0427e+07	1.15395e+07	1.02642e+07	1.29314e+07	9.02382e+06	1.36035e+07	1.00813e+07	9.49936e+06	2.6092e+07	3.198e+07	1.69583e+07	1.95445e+07	1.13894e+07	1.30345e+07	1.96588e+07	1.87633e+07
2-Hydroxy-3-methylpentanoic acid	1.38618e+07	1.56506e+07	1.77171e+07	2.15587e+07	1.2476e+07	2.33023e+07	1.39583e+07	1.58357e+07	5.50642e+07	6.15219e+07	3.18796e+07	3.91633e+07	1.57686e+07	2.17738e+07	2.82401e+07	2.57918e+07
2-HYDROXY-4-(METHYLTHIO)BUTANOATE	1.34306e+06	1.66756e+06	2.02557e+06	2.33497e+06	910688	2.37479e+06	1.32172e+06	1.66749e+06	7.38228e+06	1.05239e+07	6.53622e+06	7.53538e+06	1.62003e+06	2.58779e+06	3.26913e+06	3.12832e+06
2-HYDROXYBUTYRATE	4.20407e+06	4.61726e+06	4.5067e+06	4.41274e+06	3.47154e+06	5.76618e+06	4.30551e+06	4.29997e+06	5.78592e+06	7.07587e+06	5.47901e+06	7.43807e+06	4.64487e+06	3.98465e+06	5.22931e+06	4.34575e+06
2-Hydroxyoctanoic acid	582525	446096	327928	277806	667766	403443	504631	434852	1.34227e+06	1.29344e+06	924046	1.53537e+06	675404	497068	1.79938e+06	455047
2-Isopropylmalic acid	154112	167007	163927	78071.9	158016	258658	81430.9	177245	1.365e+06	515644	190176	106544	685672	327852	458398	703904
2-Keto-3-deoxyoctonate	146439	45714.9	191340	214302	607583	1.34021e+06	374567	390766	2.58198e+06	2.9391e+06	480947	766142	25386.7	0	22011.3	54370.6
2-Ketobutyric acid	7.09921e+07	1.76964e+07	2.50756e+07	1.52542e+07	4.16969e+07	1.45092e+07	3.18148e+07	1.78477e+07	4.13777e+07	2.97552e+07	2.67058e+07	2.22313e+07	2.14783e+07	1.98275e+07	3.77492e+07	1.56375e+07
2-Methoxybenzoic acid	456646	399850	563946	519163	389367	733568	426557	403598	898350	912173	503640	805648	392721	578256	895821	732671
2-Methyl-4-pentenoic acid	1.01294e+06	1.16059e+06	1.19296e+06	952714	1.60048e+06	1.20317e+06	1.03327e+06	984319	1.76464e+06	4.11792e+06	1.74236e+06	9.60277e+06	1.59397e+06	1.43955e+06	1.19134e+07	1.30308e+06
2-Methylhippuric acid	2.27439e+06	2.54287e+06	3.08021e+06	3.31752e+06	1.28652e+06	2.21288e+06	1.63503e+06	1.53915e+06	1.71592e+06	2.15759e+06	2.1441e+06	2.34712e+06	741035	1.08026e+06	1.27824e+06	1.17708e+06
2-OXOADIPATE	743699	908439	847015	1.26496e+06	697284	1.24492e+06	817720	934367	779518	860799	249707	581202	403114	234315	176043	779631
3-(2-HYDROXYPHENYL)PROPANOATE	6.47732e+06	8.08919e+06	9.27732e+06	1.05681e+07	4.77435e+06	1.10704e+07	5.71079e+06	6.8878e+06	3.0819e+07	3.60157e+07	1.64012e+07	1.937e+07	5.7379e+06	8.99247e+06	1.36197e+07	1.12788e+07
3-HYDROXYBENZOATE	353345	160580	274850	111996	103081	164540	1.0434e+06	206076	219233	259116	1.22728e+06	1.21105e+06	461723	287551	339177	176620
3-Hydroxybutyric acid	3.395e+06	3.47063e+06	3.63024e+06	3.28723e+06	3.45648e+06	4.18083e+06	3.52272e+06	3.37537e+06	6.16449e+06	835932	3.31269e+06	3.76449e+06	2.52649e+06	3.18989e+06	4.7391e+06	3.18957e+06
3-HYDROXYMETHYLGLUTARATE	3.20734e+07	5.19589e+07	6.89086e+07	9.40392e+07	9.02675e+06	1.20138e+07	4.961e+06	6.08428e+06	8.9966e+06	1.13876e+07	5.84628e+06	6.27462e+06	6.10621e+06	5.2791e+06	6.33408e+06	4.24457e+06
3-Methyl-2-oxopentanoic acid	4.56689e+06	2.64305e+06	3.59811e+06	3.73515e+06	4.52434e+06	4.14252e+06	3.22298e+06	3.66467e+06	5.26213e+06	7.50899e+06	5.93446e+06	9.70561e+06	5.06992e+06	3.10121e+06	3.83006e+06	2.81033e+06
3-Methylglutaconic acid	1.92154e+06	2.4898e+06	4.30421e+06	234410	1.43069e+07	3.59486e+07	1.9395e+07	2.17944e+07	4.12872e+06	2.06569e+06	1.46758e+06	2.07242e+06	1.60298e+06	1.40034e+06	349525	3.54045e+06
3-Phenyllactic acid	5.19501e+06	5.87916e+06	7.08098e+06	8.08211e+06	3.71569e+06	7.79696e+06	4.88352e+06	5.6784e+06	2.26619e+07	2.56761e+07	1.25082e+07	1.48123e+07	4.87956e+06	7.1788e+06	1.05061e+07	9.44851e+06
3-PHOSPHOGLYCERATE	6.57793e+07	8.05e+07	7.7811e+07	7.67472e+07	1.00282e+08	1.18983e+08	1.07474e+08	9.69095e+07	6.3254e+08	6.45858e+08	8.30892e+08	8.82874e+08	9.21489e+07	1.41048e+08	1.4554e+08	1.26096e+08
3-SULFINOALANINE	1.82585e+06	2.30846e+06	2.22329e+06	2.19219e+06	1.57255e+06	1.63325e+06	1.83037e+06	1.72892e+06	3.30885e+06	3.88097e+06	3.20494e+06	3.36447e+06	5.70045e+06	5.73401e+06	5.53215e+06	4.87093e+06
4-ACETAMIDOBUTANOATE	5.05621e+06	4.9172e+06	5.55375e+06	5.30507e+06	4.81215e+06	5.20848e+06	3.46176e+06	3.44888e+06	4.09183e+06	3.87469e+06	3.34209e+06	4.14704e+06	1.33102e+06	2.47856e+06	2.94552e+06	2.94648e+06
4-Guanidinobutyric acid	136904	97691.5	317220	343064	26335.4	281471	58672.8	100938	531662	605060	299737	326047	849521	1.17169e+06	1.22712e+06	1.26295e+06
4-Hydroxy-3,5-dimethoxy-benzoic acid	75248.9	118561	0	63145.3	67055.9	0	67378.6	55302.7	107164	29940.9	48076.2	0	0	31627.8	0	0
4-HYDROXYBENZALDEHYDE	8.37534e+06	5.42102e+06	5.21751e+06	5.17094e+06	9.70119e+06	7.72461e+06	6.85896e+06	6.83828e+06	1.18243e+07	1.27589e+07	1.01268e+07	1.58548e+07	6.69547e+06	7.82542e+06	9.8755e+06	9.2663e+06
4-HYDROXYBENZOATE	375480	213351	1.07918e+06	369797	181509	125048	1.22488e+06	476815	906577	1.10208e+06	208370	1.04978e+06	633437	150339	1.52607e+06	634346
4-PYRIDOXATE	42249.6	35495.8	92061.9	74521.1	73295.9	126390	44688.5	67417.9	157290	247487	102411	238820	77949.7	182483	388793	122384
5-Aminosalicylic acid	230315	38022.1	87371.2	26590.6	129502	203972	42129.6	51563	158529	104010	104179	93444.4	74661.6	112425	94525.3	51270.3
5-Hydroxymethyl-2-furancarboxylic acid	1.55221e+06	693305	1.00784e+06	799724	1.25418e+06	714051	448655	329857	240461	467214	551592	726215	324148	614758	756173	674221
5-Keto-D-gluconic acid	6.20226e+06	6.71724e+06	1.05942e+07	1.35205e+07	3.65473e+06	9.24415e+06	4.0657e+06	5.47009e+06	1.07123e+07	6.39544e+06	4.64511e+06	4.9844e+06	4.26094e+06	6.35787e+06	7.06583e+06	6.09654e+06
5-Methylcytidine	0	0	62115.8	0	0	0	0	0	95786	131190	503788	238842	0	305894	67884.9	174434
6-Oxo-2-piperidinecarboxylic acid	9.23809e+06	7.39822e+06	7.03833e+06	6.95715e+06	7.29004e+06	6.67189e+06	5.76037e+06	5.37079e+06	1.10007e+07	1.03386e+07	8.57263e+06	9.30487e+06	5.70863e+06	1.09271e+07	9.13478e+06	7.35127e+06
6-PHOSPHOGLUCONATE	33365.5	114160	101433	180674	14101.4	60171.6	0	11218.9	448740	322471	321562	425213	1.93409e+06	3.12444e+06	2.84826e+06	2.60234e+06
Ac-Val-OH	1.31613e+07	1.56161e+07	1.36526e+07	1.42708e+07	1.32879e+07	1.66468e+07	1.49807e+07	1.32738e+07	1.81547e+07	1.92829e+07	1.60529e+07	1.46009e+07	4.20439e+06	4.77293e+06	4.81049e+06	4.99772e+06
Acetyl coenzyme A	2.60131e+06	3.07859e+06	3.18397e+06	3.4237e+06	2.4317e+06	1.91385e+06	2.98788e+06	2.98293e+06	0	0	487303	36338.4	21006.1	0	0	0
Acetylcarnitine	1.96464e+06	2.32518e+06	3.7552e+06	4.0153e+06	1.65513e+06	5.89387e+06	1.94975e+06	2.78239e+06	470336	1.24329e+06	130632	531773	425213	885257	1.0684e+06	1.13531e+06
Acetylphosphate	93880.5	94260	98507.5	268605	0	366248	72706	64668.1	113576	75223.9	83202.4	28659.7	0	0	91156.1	0
ADENINE	9.05041e+06	8.57344e+06	8.64596e+06	9.55077e+06	8.97037e+06	9.70192e+06	9.42247e+06	9.48305e+06	2.09611e+07	2.4659e+07	3.02064e+07	3.4078e+07	1.46945e+07	1.61508e+07	1.77026e+07	1.60865e+07
ADENOSINE	1.24597e+06	140119	632822	933881	686286	457649	977201	818913	106818	446592	1.05519e+06	732396	721310	821149	579095	650254
ADENOSINE 2',3'-CYCLIC PHOSPHATE	5.05712e+06	5.26742e+06	9.22862e+06	1.02797e+07	2.93035e+06	1.18155e+07	3.85084e+06	5.14935e+06	1.84476e+07	2.36472e+07	6.98288e+06	1.03766e+07	7.02841e+06	9.99043e+06	1.48438e+07	1.27762e+07
Adenosine 3'-monophosphate	371377	1.20196e+06	1.63691e+06	2.2189e+06	154623	2.6205e+06	0	602579	8.41215e+06	8.86433e+06	2.50533e+06	3.58465e+06	4.47233e+06	6.069e+06	7.56919e+06	7.43891e+06
ADENOSINE 5'-DIPHOSPHATE	2.75117e+07	3.25195e+07	2.92232e+07	2.92672e+07	2.82967e+07	2.96901e+07	3.1449e+07	2.88603e+07	5.36823e+07	5.58946e+07	7.03727e+07	7.07514e+07	2.90219e+07	3.78896e+07	3.01912e+07	3.14488e+07
ADENOSINE DIPHOSPHATE RIBOSE	341254	476212	510343	394187	365175	360720	484859	377702	450952	456232	855918	606312	747668	928789	588689	1.08766e+06
ADENOSINE TRIPHOSPHATE	432160	399980	453630	549488	416871	319197	365020	436838	56535.6	141939	251618	260211	0	0	0	0
ADP-GLUCOSE	0	0	0	0	0	0	0	0	275308	326857	209899	220508	0	0	0	0
Alanine	1.31157e+08	1.37591e+08	1.6332e+08	1.76048e+08	1.30352e+08	1.82465e+08	1.28025e+08	1.26021e+08	3.25541e+08	3.30698e+08	2.42273e+08	2.90417e+08	1.45537e+08	1.76565e+08	2.18972e+08	1.82329e+08
ALLANTOIN	0	0	0	0	0	0	0	0	37159.7	122616	86489.1	103215	0	21259.5	267618	0
Alpha-Hydroxyglutaric acid	2.77271e+07	3.19749e+07	4.33192e+07	4.20013e+07	2.36568e+07	4.79627e+07	2.76341e+07	2.98567e+07	7.73571e+07	8.17233e+07	7.85423e+07	9.99892e+07	1.40207e+08	1.41905e+08	1.67293e+08	1.68998e+08
alpha-Hydroxyhippuric acid	311164	351435	534272	465475	228760	474001	230774	270660	411770	410153	320794	399556	338544	516804	610905	614688
Alpha-Ketoglutaric acid	4.07028e+06	4.69381e+06	4.79575e+06	4.99386e+06	4.11971e+06	7.36152e+06	5.02942e+06	5.34424e+06	5.38644e+06	5.50407e+06	6.50158e+06	7.34801e+06	8.01728e+06	7.78142e+06	9.52602e+06	7.68016e+06
Arabitol	1.83533e+06	1.35286e+06	1.55546e+06	1.79363e+06	965750	1.888e+06	1.26658e+06	1.12694e+06	2.06864e+06	2.22343e+06	1.15168e+06	785690	862722	1.11388e+06	1.72722e+06	1.38974e+06
Arginine	7.19683e+07	7.82946e+07	1.04087e+08	1.13654e+08	4.96382e+07	1.27137e+08	5.68537e+07	6.06605e+07	3.00269e+08	3.32094e+08	1.83551e+08	2.14439e+08	2.45084e+08	2.88156e+08	3.39956e+08	3.1824e+08
Argininosuccinic acid	202054	119480	184049	195796	54285	131345	140670	130407	59695.8	54308.4	106357	71879.9	0	0	17365.4	0
Asp-Phe methyl ester	96004.7	109741	126157	272488	77560.9	243922	85894.5	86376.1	127782	140740	38766.4	125281	52784	132697	147482	118442
ASPARAGINE	5.85595e+08	7.59127e+08	7.73658e+08	7.81078e+08	4.13792e+08	4.94114e+08	4.31543e+08	4.42752e+08	3.00217e+08	3.15423e+08	2.2946e+08	2.38883e+08	4.02555e+08	3.78312e+08	3.73633e+08	3.94495e+08
ASPARTATE	1.40921e+09	1.71439e+09	0	1.55929e+09	226571	180401	1.5059e+09	412694	609469	669207	1.67359e+09	1.72526e+09	1.74269e+09	1.75058e+09	1.81337e+09	0
BENZOATE	2.2318e+07	2.05424e+07	2.11064e+07	1.84507e+07	3.18715e+07	2.51909e+07	2.24461e+07	2.37532e+07	3.94824e+07	4.90372e+07	3.97809e+07	5.11142e+07	2.31317e+07	3.04805e+07	3.99934e+07	2.36822e+07
BETA-NICOTINAMIDE ADENINE DINUCLEOTIDE	0	8.70057e+07	0	8.20282e+07	7.41045e+07	0	7.72638e+07	7.33816e+07	0	0	1.1535e+08	1.18142e+08	1.01859e+08	1.08701e+08	0	1.03442e+08
BETAINE	7.03307e+07	5.53185e+07	8.266e+07	7.99948e+07	4.85774e+07	6.22587e+07	5.31789e+07	5.62296e+07	2.2751e+07	2.52965e+07	1.21704e+07	1.32085e+07	8.81753e+06	9.97817e+06	1.19722e+07	1.27042e+07
BUTANOATE	1.04134e+07	1.1815e+07	1.17507e+07	1.22357e+07	1.46195e+07	1.25626e+07	1.70778e+07	1.46545e+07	1.06987e+08	1.05234e+08	5.98973e+07	4.79862e+07	2.39096e+07	2.08128e+07	2.0833e+07	1.99568e+07
Choline glycerophosphate	0	26402.1	96465.8	134255	0	180908	15933.1	0	512380	495360	0	33083.6	0	0	245070	214091
CITICOLINE	0	0	0	12061.5	0	0	0	0	0	0	0	0	0	0	0	37880
Citraconic acid	2.9899e+06	2.58204e+06	3.15924e+06	2.27674e+06	3.10075e+06	2.65295e+06	2.04998e+06	2.62599e+06	4.6362e+06	5.27295e+06	4.05845e+06	4.925e+06	3.9143e+06	3.55732e+06	4.60836e+06	4.10837e+06
CITRAMALATE	2.58284e+07	2.7835e+07	3.513e+07	3.34786e+07	2.62299e+07	3.15739e+07	2.63763e+07	2.38985e+07	1.64338e+07	1.5974e+07	1.28942e+07	2.33962e+07	9.63447e+06	1.09273e+07	1.41544e+07	1.23544e+07
CITRATE	1.52947e+08	1.31247e+08	2.53018e+08	2.33489e+08	9.83862e+07	3.14976e+08	1.25326e+08	1.30479e+08	1.63047e+08	1.82756e+08	7.09935e+07	1.27506e+08	4.61335e+07	4.97028e+07	1.0408e+08	9.11284e+07
CITRULLINE	2.13615e+06	2.42443e+06	2.82184e+06	2.90093e+06	1.71348e+06	2.84234e+06	1.99521e+06	1.84727e+06	3.25023e+06	3.44039e+06	1.67121e+06	2.38068e+06	2.07347e+06	2.24197e+06	2.8343e+06	2.69347e+06
CREATINE	0	0	0	0	0	0	11663.4	19243.5	82000.3	293566	26388.6	30793	19670.3	125262	474213	138938
CREATININE	288874	1.05648e+06	193990	174024	381000	516566	82238.2	91266.4	1.80589e+06	2.17383e+06	952912	1.14891e+06	2.08106e+06	1.8107e+06	2.49639e+06	2.08486e+06
Crotonic acid	8.03552e+06	1.00038e+07	1.07878e+07	8.76951e+06	1.0233e+07	1.15038e+07	9.54293e+06	1.14141e+07	5.31561e+07	5.45081e+07	3.07946e+07	3.07142e+07	1.37922e+07	1.13747e+07	1.18423e+07	1.18647e+07
CYCLIC GMP	1.32156e+06	1.48601e+06	2.28435e+06	2.82796e+06	773053	2.48963e+06	749774	1.04303e+06	6.25284e+06	7.27291e+06	2.26758e+06	3.26534e+06	2.70735e+06	3.9994e+06	5.1195e+06	4.46213e+06
CYSTATHIONINE	0	64400.6	47014.3	82069.8	39295.7	68381.4	20208.9	26510.7	33153.4	120302	17545.7	19932.4	0	0	0	21132.4
CYSTEATE	591338	758387	901829	826139	414873	674625	333678	398114	2.61128e+06	2.55976e+06	2.52855e+06	2.46397e+06	6.40748e+06	6.58154e+06	6.46803e+06	6.7246e+06
CYTIDINE	1.09213e+06	1.61894e+06	1.56288e+06	1.62344e+06	887379	2.21712e+06	1.37041e+06	1.2953e+06	2.99763e+07	3.88146e+07	3.63294e+07	3.84156e+07	1.52245e+07	1.79832e+07	1.69837e+07	1.46142e+07
CYTIDINE 2',3'-CYCLIC PHOSPHATE	1.19969e+06	1.44664e+06	2.46177e+06	2.82177e+06	944854	0	1.02371e+06	1.44268e+06	5.99342e+06	6.76372e+06	2.20043e+06	2.66611e+06	3.01341e+06	3.96987e+06	5.54018e+06	5.53481e+06
CYTIDINE DIPHOSPHATE	4.22715e+06	0	0	4.44908e+06	0	4.32194e+06	4.72094e+06	3.59935e+06	0	0	1.70002e+07	1.78952e+07	5.42606e+06	6.04656e+06	5.3398e+06	6.07725e+06
CYTIDINE MONOPHOSPHATE	9.04186e+06	1.19746e+07	6.48041e+06	5.55881e+06	9.94351e+06	8.98803e+06	1.19539e+07	8.23862e+06	5.9938e+07	6.12029e+07	6.7865e+07	5.55125e+07	1.15114e+08	1.00736e+08	8.32798e+07	1.07003e+08
CYTIDINE TRIPHOSPHATE	2.50482e+06	3.46417e+06	3.14836e+06	3.61162e+06	2.26882e+06	2.34436e+06	2.71699e+06	2.95937e+06	4.02843e+06	4.68849e+06	7.07265e+06	7.55046e+06	250582	570802	241509	523077
D-RIBOSE 5-PHOSPHATE	6.42031e+06	8.0008e+06	5.67489e+06	9.74522e+06	6.91214e+06	8.55595e+06	8.21899e+06	7.89533e+06	2.40288e+07	2.5743e+07	2.07215e+07	2.68288e+07	1.1273e+07	1.19878e+07	1.64489e+07	1.32854e+07
D-Sorbitol	5.91097e+07	4.56239e+07	4.63841e+07	8.13569e+07	1.76128e+07	2.12383e+07	1.82048e+07	1.96623e+07	1.41204e+07	1.00832e+07	9.02111e+06	5.52459e+06	2.74839e+06	3.23033e+06	2.24548e+06	199775
DEOXYADENOSINE MONOPHOSPHATE	2.49952e+06	2.74654e+06	1.7478e+06	1.40883e+06	2.06016e+06	1.78978e+06	2.62017e+06	1.73517e+06	5.7505e+06	6.8762e+06	6.75668e+06	6.67146e+06	8.94082e+06	9.419e+06	9.87226e+06	9.75515e+06
DEOXYADENOSINE TRIPHOSPHATE	412683	348782	433996	531011	372386	306601	343966	417150	56535.5	141939	249593	260211	0	0	0	0
DEOXYCYTIDINE	1.6821e+08	1.8817e+08	1.75875e+08	1.76415e+08	1.26003e+08	1.39907e+08	1.51555e+08	1.33188e+08	5.18347e+07	5.36479e+07	4.44557e+07	4.13586e+07	8.83932e+07	8.52101e+07	8.08101e+07	8.86702e+07
DEOXYCYTIDINE MONOPHOSPHATE	1.02039e+06	1.30481e+06	718343	498962	1.3079e+06	1.29908e+06	1.28802e+06	966115	4.38744e+06	4.78683e+06	4.55208e+06	4.4962e+06	5.19894e+06	4.89797e+06	5.2995e+06	5.51292e+06
DEOXYCYTIDINE-DIPHOSPHATE	294610	433162	410113	456888	326191	366067	407023	312200	323278	108921	209184	367364	42599.3	0	21163.3	39275.3
DEOXYGUANOSINE-MONOPHOSPHATE	2.74163e+06	3.11487e+06	2.58661e+06	2.58714e+06	2.95798e+06	2.77871e+06	3.18473e+06	2.71547e+06	7.24493e+06	8.39989e+06	9.29013e+06	8.7274e+06	1.10142e+07	1.09527e+07	9.95306e+06	1.10816e+07
DEOXYURIDINE	9.94816e+06	7.88939e+06	1.23527e+07	1.21447e+07	5.65851e+06	5.31097e+06	6.07563e+06	7.5992e+06	1.40716e+06	1.4266e+06	1.44734e+06	1.35461e+06	302067	315519	342549	322652
DETHIOBIOTIN	8.28505e+06	8.19127e+06	1.48963e+07	1.38053e+07	5.49951e+06	1.49403e+07	5.95585e+06	7.55423e+06	1.77501e+07	2.19993e+07	7.85538e+06	9.89363e+06	9.89578e+06	1.13493e+07	1.52861e+07	1.38118e+07
DGDP	2.45014e+06	2.98886e+06	3.05336e+06	4.01001e+06	2.40659e+06	2.75707e+06	3.06671e+06	2.83412e+06	2.50715e+06	2.91439e+06	4.75441e+06	4.60637e+06	180596	816764	334575	306295
DGTP	467480	466241	536286	562327	363023	348980	434332	514180	0	320657	151392	579101	0	0	0	0
DIHYDROOROTATE	4.95076e+07	3.99997e+07	3.426e+07	2.4201e+07	7.41762e+07	6.4975e+07	8.65384e+07	9.55593e+07	8.09924e+07	5.60092e+07	4.97766e+07	4.84348e+07	1.37072e+06	1.20215e+06	1.16369e+06	2.42678e+06
ERYTHRITOL	431141	562409	524266	826397	135451	825678	305415	450542	415648	345399	107054	119116	29531.9	136601	199164	116714
Ethyl 4-aminobenzoate	4.59815e+06	149485	90763.3	0	3.87293e+06	2.23266e+06	211245	252585	5.35756e+06	1.23126e+06	4.08894e+06	6.06426e+06	4.50505e+06	3.1141e+06	2.52741e+06	3.39511e+06
ETHYLMALONATE	6.78422e+06	5.22332e+06	6.66329e+06	6.51145e+06	8.97202e+06	7.26911e+06	7.46071e+06	6.07622e+06	9.16271e+06	8.99798e+06	4.09913e+06	7.62205e+06	5.75867e+06	5.21071e+06	6.19528e+06	4.09723e+06
Ferulic acid	49552.4	0	40234.2	19131.7	28923.1	17480.4	65455.4	70605.6	182819	64883.5	148585	162969	66102.3	73678.3	99145.7	35444
Flavin adenine dinucleotide (FAD)	1.54951e+06	1.81708e+06	1.40431e+06	1.3675e+06	1.15259e+06	1.48781e+06	1.35164e+06	1.22616e+06	3.33063e+06	3.38363e+06	3.69237e+06	3.24166e+06	3.13622e+06	3.6597e+06	3.1354e+06	2.77409e+06
Fructose	2.08616e+07	1.88388e+07	2.98152e+07	3.95823e+07	1.42816e+07	2.99807e+07	9.43975e+06	1.48719e+07	1.1003e+07	6.99567e+06	3.77125e+06	6.27255e+06	3.61017e+06	4.30254e+06	6.10832e+06	4.32861e+06
FRUCTOSE BISPHOSPHATE	4.04652e+07	4.97988e+07	5.38409e+07	8.08187e+07	4.41537e+07	5.10531e+07	5.36064e+07	5.4716e+07	2.68155e+07	1.72925e+07	1.27018e+07	1.14425e+07	8.66112e+06	9.41514e+06	8.66201e+06	9.73991e+06
FUCOSE	8.52828e+06	9.17385e+06	9.61075e+06	1.01248e+07	8.79203e+06	8.66042e+06	8.75592e+06	8.91828e+06	4.08121e+06	3.81967e+06	2.97593e+06	3.26726e+06	3.75048e+06	4.4532e+06	4.82248e+06	4.28807e+06
Fumaric acid	2.82237e+06	2.91733e+06	3.81469e+06	3.59074e+06	2.41112e+06	3.92266e+06	2.4899e+06	2.79446e+06	7.95045e+06	8.35386e+06	7.53061e+06	8.83154e+06	3.93043e+06	3.61343e+06	4.97446e+06	4.28855e+06
Galactonate	2.78528e+07	3.08455e+07	4.7262e+07	6.10714e+07	1.22489e+07	2.99507e+07	1.45451e+07	1.76205e+07	2.17111e+07	2.38421e+07	1.33998e+07	2.03802e+07	1.8002e+07	1.51069e+07	1.78774e+07	2.20531e+07
GAMMA-AMINOBUTYRATE	3.67764e+07	4.91437e+07	0	4.66419e+07	4.05173e+07	5.223e+07	1.51952e+06	4.71169e+07	1.9349e+06	1.31382e+08	1.18579e+08	0	1.44859e+08	2.84067e+06	2.07384e+06	1.49456e+08
Gamma-L-Glutamyl-L-alanine	581864	482880	686760	709330	388422	467291	359953	435894	1.82974e+06	1.80841e+06	1.6187e+06	1.67036e+06	901858	968292	1.04773e+06	896687
Gluconate	1.68798e+07	1.72664e+07	2.79954e+07	3.20393e+07	2.31862e+07	5.58417e+07	2.39445e+07	3.21331e+07	1.94912e+07	2.0767e+07	1.02199e+07	1.17402e+07	1.04443e+07	1.20206e+07	1.42477e+07	1.3317e+07
GLUCONOLACTONE	4.50941e+06	5.57068e+06	1.11471e+07	1.0705e+07	3.84933e+06	1.1458e+07	4.11693e+06	6.22917e+06	0	336280	0	0	263497	4.42972e+06	8.70812e+06	6.15438e+06
GLUCOSAMINE 6-PHOSPHATE	482270	633656	544109	1.14119e+06	245136	638821	408222	453552	4.87393e+06	5.68147e+06	4.12707e+06	3.26192e+06	3.16981e+06	4.39401e+06	3.37709e+06	3.99171e+06
Glucose	1.24066e+08	1.26667e+08	1.85128e+08	4.58765e+08	0	3.26623e+07	7.92699e+06	1.42342e+07	0	0	447501	575610	167494	0	795978	0
GLUCOSE 1-PHOSPHATE	1.3403e+07	1.56151e+07	1.77394e+07	2.48455e+07	451382	372284	666859	614473	1.64909e+07	0	9.44101e+06	8.27169e+06	2.82715e+07	3.00671e+07	2.87911e+07	2.94453e+07
GLUCOSE 6-PHOSPHATE	2.05089e+07	2.39897e+07	2.91341e+07	3.35257e+07	1.06735e+07	2.21778e+07	1.32822e+07	1.4676e+07	1.08827e+07	1.29472e+07	8.79104e+06	8.892e+06	9.69121e+06	1.41667e+07	1.35625e+07	1.22933e+07
GLUCURONATE	281794	348249	403975	699425	241826	488836	98761.1	346663	642937	655314	362417	291307	92174.8	291731	393962	423654
Glutamic acid 5-methyl ester	6.9689e+06	1.14922e+07	1.20093e+07	1.09889e+07	7.09889e+06	1.11578e+07	7.94817e+06	7.98522e+06	9.24602e+06	1.03842e+07	1.43178e+07	7.83446e+06	1.44755e+07	1.65039e+07	1.47196e+07	1.24868e+07
GLUTAMINE	5.20547e+08	6.29611e+08	5.89474e+08	6.35257e+08	4.31273e+08	4.54878e+08	4.60265e+08	4.6243e+08	4.51614e+08	4.52015e+08	4.28231e+08	4.6453e+08	7.86006e+07	6.32573e+07	6.64807e+07	7.68296e+07
Gly-Gly	2.9247e+06	3.85762e+06	3.52821e+06	4.42015e+06	2.5015e+06	4.07438e+06	3.17879e+06	3.21769e+06	1.24999e+07	1.35301e+07	1.00765e+07	1.10325e+07	1.28366e+07	1.30064e+07	1.32597e+07	1.33396e+07
Glyceraldehyde 3-phosphate	1.85139e+07	3.07408e+07	2.17112e+07	3.01093e+07	1.96074e+07	4.08173e+07	1.63292e+07	2.38626e+07	8.87935e+06	7.87572e+06	612861	528397	0	0	0	145664
GLYCERATE	6.28758e+07	7.58196e+07	8.14695e+07	9.72585e+07	5.40945e+07	9.99985e+07	6.24153e+07	6.57649e+07	1.83302e+08	2.23071e+08	1.96136e+08	2.48879e+08	8.6377e+07	1.30284e+08	1.76608e+08	1.13299e+08
GLYCEROL 3-PHOSPHATE	2.68575e+07	2.81364e+07	3.02165e+07	2.79611e+07	2.65934e+07	2.6692e+07	2.81953e+07	2.63598e+07	4.05502e+07	4.03878e+07	3.39594e+07	3.16364e+07	2.18483e+07	2.2636e+07	2.31743e+07	2.36208e+07
GLYCINE	2.16947e+07	2.23725e+07	2.57278e+07	2.52988e+07	1.85411e+07	2.79552e+07	1.94075e+07	2.16539e+07	4.77512e+07	4.93541e+07	3.6327e+07	3.86556e+07	1.97592e+07	2.57564e+07	3.29346e+07	2.82541e+07
Glycyl-L-tyrosine	123390	326824	465079	1.19323e+06	203444	1.39395e+06	20129.8	159500	21669	0	0	0	0	0	0	0
Glycyl-L-valine	5.42688e+06	6.14954e+06	9.83912e+06	1.13294e+07	3.9451e+06	1.32072e+07	4.97465e+06	6.61036e+06	1.29115e+07	1.34814e+07	3.63162e+06	3.433e+06	7.28263e+06	7.72933e+06	8.95222e+06	1.27501e+07
GUANIDINOACETATE	17592.6	0	23067.1	0	0	0	0	0	0	0	0	0	0	0	0	14406.9
GUANINE	879422	1.18552e+06	1.20141e+06	1.0611e+06	701745	2.33856e+06	675214	864077	9.25139e+06	1.17024e+07	8.16084e+06	9.14285e+06	7.85758e+06	9.48662e+06	9.82909e+06	1.04597e+07
GUANOSINE	898635	651078	1.19897e+06	1.63071e+06	802526	501028	1.10875e+06	944114	687940	1.08841e+06	1.52394e+06	1.20822e+06	1.08963e+06	1.74389e+06	1.87155e+06	2.37278e+06
GUANOSINE DIPHOSPHATE	1.0136e+07	1.44204e+07	1.15624e+07	1.26247e+07	8.90003e+06	1.21468e+07	1.09321e+07	1.00354e+07	1.18991e+07	1.30391e+07	1.19572e+07	0	9.37259e+06	0	0	1.10173e+07
GUANOSINE DIPHOSPHATE MANNOSE	25670.9	57260.1	38375.9	0	0	20788.2	25056.2	0	0	0	16493.9	20605.8	0	14997.5	0	14398.3
GUANOSINE MONOPHOSPHATE	1.56737e+07	2.14462e+07	1.28495e+07	1.23742e+07	1.73317e+07	1.8639e+07	2.01922e+07	1.57146e+07	1.15032e+08	1.22402e+08	1.19984e+08	1.0586e+08	2.50289e+08	2.4588e+08	2.16417e+08	2.6626e+08
GUANOSINE TRIPHOSPHATE	6.10056e+06	7.43022e+06	8.84995e+06	1.07301e+07	5.81462e+06	7.19549e+06	6.80765e+06	8.24933e+06	3.65431e+06	4.0871e+06	4.74304e+06	5.98818e+06	733118	1.05638e+06	793885	1.2043e+06
Gulonic acid gamma-lactone	8.61753e+07	1.06359e+08	9.17518e+07	1.14896e+08	7.6262e+07	1.14119e+08	9.18041e+07	9.66939e+07	9.61251e+07	1.02208e+08	3.9899e+07	3.92449e+07	2.06973e+07	2.43535e+07	3.03874e+07	2.75064e+07
HEXANOATE	1.05558e+07	9.01137e+06	9.67112e+06	9.11191e+06	1.4736e+07	9.06185e+06	7.92246e+06	1.00545e+07	1.61131e+07	1.90323e+07	9.92707e+06	2.52047e+07	8.6178e+06	9.90972e+06	2.32919e+07	8.49073e+06
HISTIDINE	6.96392e+07	5.70933e+07	7.16042e+07	4.5161e+07	5.46896e+07	4.74358e+07	4.73783e+07	2.36262e+07	1.32744e+08	7.56985e+07	8.54027e+07	4.24196e+07	2.26421e+08	1.60771e+08	2.00806e+08	1.58177e+08
Homocitrulline	606825	694950	852702	693824	525999	743355	612957	574407	1.43022e+06	1.50879e+06	1.34803e+06	1.58451e+06	1.49283e+06	1.48175e+06	1.60676e+06	1.75999e+06
Hydrocinnamic acid	516247	358844	368075	337923	852065	424813	305226	355725	511172	1.08687e+06	555864	1.31012e+06	329385	403200	1.28801e+06	344818
HYDROXYPHENYLLACTATE	5.48637e+06	5.80625e+06	7.21405e+06	7.99608e+06	3.14577e+06	5.61024e+06	4.44661e+06	4.99517e+06	3.84738e+07	4.46603e+07	1.79623e+07	1.64922e+07	6.12795e+06	8.3238e+06	1.13488e+07	1.02734e+07
HYPOXANTHINE	5.04989e+06	5.03336e+06	5.71113e+06	4.62473e+06	4.79804e+06	1.06439e+07	6.04721e+06	5.31194e+06	9.50449e+07	1.10588e+08	9.62294e+07	1.11794e+08	2.73434e+07	3.52505e+07	4.16827e+07	3.50621e+07
Indole-3-carboxaldehyde	260522	231578	176215	231713	226337	242996	96201.8	174723	411968	498564	186781	290133	303904	454703	319627	217693
Indole-3-lactic acid	1.70593e+06	1.92128e+06	2.15141e+06	2.07839e+06	1.14008e+06	1.89429e+06	1.48958e+06	1.85899e+06	4.57592e+06	5.53811e+06	3.36884e+06	4.09086e+06	1.20228e+06	1.99105e+06	2.74142e+06	2.1911e+06
INDOLEACETALDEHYDE	4.00725e+06	2.48895e+06	1.83708e+06	3.07836e+06	3.04674e+06	2.33426e+06	1.77656e+06	1.9177e+06	3.31111e+06	3.37014e+06	1.79502e+06	2.41821e+06	2.37556e+06	2.20567e+06	2.2404e+06	1.50713e+06
INOSINE	4.86181e+06	7.4617e+06	9.90039e+06	1.24376e+07	4.51406e+06	8.34224e+06	5.07429e+06	5.30434e+06	821994	1.87789e+06	2.07116e+06	1.69611e+06	127093	298086	379860	813760
INOSINE-MONOPHOSPHATE	1.19936e+07	1.31474e+07	1.1066e+07	8.7e+06	9.62293e+06	1.22118e+07	1.22433e+07	1.11367e+07	8.76969e+06	8.08432e+06	5.21078e+06	3.45992e+06	8.79367e+06	8.92309e+06	8.02009e+06	8.59823e+06
ISOCITRATE	2.23371e+07	2.43968e+07	5.43899e+07	6.10248e+07	1.87956e+07	5.35768e+07	2.80118e+07	3.12063e+07	2.76085e+07	2.54156e+07	1.37119e+07	2.4271e+07	9.45494e+06	1.20468e+07	1.97298e+07	2.27545e+07
Isoeugenol	222030	110819	15991.7	74102.9	71816.2	216461	109158	174293	259915	720483	211252	1.28213e+06	211374	116401	1.11469e+06	142592
ISOLEUCINE	4.92613e+08	5.54048e+08	6.44876e+08	7.19533e+08	4.47332e+08	7.81645e+08	4.57157e+08	4.96925e+08	1.40752e+09	1.47871e+09	7.91845e+08	9.37276e+08	4.96841e+08	5.80224e+08	7.50863e+08	6.93681e+08
Isovaleric acid	8.3121e+06	2.96534e+06	3.47739e+06	4.28041e+06	4.04383e+06	6.97432e+06	4.38335e+06	7.37121e+06	5.91342e+06	1.05185e+07	6.56003e+06	8.68169e+06	5.7617e+06	5.56773e+06	6.36442e+06	7.82841e+06
ITACONATE	1.75381e+06	1.16199e+06	1.47327e+06	1.76845e+06	1.69742e+06	1.36159e+06	1.29125e+06	1.07388e+06	3.0544e+06	3.40619e+06	2.33711e+06	3.09146e+06	3.51223e+06	3.62649e+06	3.06655e+06	3.2714e+06
Kojic acid	2.36251e+06	1.17844e+06	2.18206e+06	1.0626e+06	2.78885e+06	1.05181e+06	1.31038e+06	1.03534e+06	88218.8	122149	135434	513856	143097	561088	559500	430769
L-Methionine sulfoxide	1.09149e+07	1.48461e+07	1.88378e+07	2.5485e+07	1.1463e+07	1.92175e+07	1.04996e+07	1.19335e+07	4.11033e+07	4.39379e+07	2.63638e+07	3.02986e+07	1.99303e+07	2.40785e+07	2.97295e+07	2.91397e+07
Lactic acid	2.74897e+10	3.28362e+10	3.45612e+10	3.95791e+10	2.57363e+10	3.53378e+10	2.7389e+10	2.8609e+10	1.839e+10	1.90004e+10	6.94641e+09	8.8404e+09	4.0469e+09	5.38005e+09	8.48208e+09	7.22912e+09
Lactobionic acid	13448.4	31621.6	244243	244216	30178.5	243657	79794.9	63500.5	89237.3	510377	42548.9	52132.3	0	148318	365055	245645
Leu-Ala	1.4125e+06	1.0206e+06	2.32796e+06	2.6272e+06	926343	2.2571e+06	766720	982434	59098.7	128579	0	84911.1	86970.4	46707	74496.1	57584.8
Leu-Gly	2.21452e+07	1.55866e+07	3.77341e+07	4.35379e+07	1.36176e+07	3.44244e+07	1.17506e+07	2.14953e+07	4.76218e+06	3.75381e+06	1.16547e+06	903427	1.53937e+06	1.9159e+06	1.72182e+06	3.3768e+06
Leucine	9.1074e+08	1.08596e+09	1.2564e+09	1.46356e+09	7.86345e+08	1.59483e+09	8.89353e+08	9.84301e+08	2.51811e+09	2.79729e+09	1.427e+09	1.67158e+09	9.10462e+08	1.13766e+09	1.53698e+09	1.41378e+09
Levulinic acid	5.20519e+06	7.41525e+06	8.22579e+06	6.70898e+06	8.35332e+06	7.05609e+06	6.41201e+06	7.83773e+06	5.91134e+06	1.11111e+07	5.29029e+06	8.79906e+06	3.6083e+06	3.8761e+06	5.93112e+06	3.87078e+06
LL-2,6-DIAMINOHEPTANEDIOATE	4.23967e+06	4.39873e+06	4.73181e+06	4.8695e+06	3.18165e+06	3.44994e+06	3.57376e+06	3.42018e+06	37894.4	0	24246.9	20854.7	0	0	0	0
LUMICHROME	651812	777544	820861	799174	799890	913911	964706	622835	1.04248e+06	1.50052e+06	1.41612e+06	1.59976e+06	1.74948e+06	1.52047e+06	1.36109e+06	1.59185e+06
Lysine	1.57593e+08	1.99284e+08	2.12928e+08	2.34519e+08	1.22717e+08	2.36466e+08	1.50983e+08	1.49217e+08	3.4724e+08	3.91774e+08	2.21608e+08	2.6045e+08	2.05355e+08	2.57896e+08	3.14903e+08	3.07088e+08
m-Hydroxyhippuric acid	0	0	0	44011.4	0	13059.5	0	0	199018	0	0	45209.7	191634	0	0	30928.2
Malic acid	7.61493e+07	8.07615e+07	1.09487e+08	1.05593e+08	6.9976e+07	9.50072e+07	8.5408e+07	8.13594e+07	1.96164e+08	1.95446e+08	1.84387e+08	1.94534e+08	9.65048e+07	9.40113e+07	1.36172e+08	1.08137e+08
Malonic acid	4.35795e+07	3.12436e+07	5.20505e+07	5.07612e+07	3.75175e+07	4.79235e+07	4.01078e+07	4.04028e+07	5.98076e+07	6.00724e+07	4.88184e+07	5.45077e+07	3.54969e+07	3.91916e+07	5.07057e+07	4.46922e+07
Maltitol	34108	66035.2	0	0	18718.8	0	46811.3	21208.6	0	0	0	0	0	0	177372	0
Mannose	3.22797e+08	3.83223e+08	5.538e+08	6.68319e+08	5.14735e+08	1.34126e+09	5.04455e+08	7.3904e+08	4.87396e+08	5.4548e+08	2.79181e+08	3.654e+08	2.53295e+08	3.54576e+08	4.6548e+08	3.98776e+08
Mesaconic acid	3.22968e+06	3.47955e+06	4.71407e+06	3.95141e+06	3.36662e+06	4.73887e+06	3.3957e+06	2.8724e+06	7.66447e+06	7.56972e+06	7.42915e+06	8.90388e+06	1.15995e+07	1.15186e+07	1.39618e+07	1.35223e+07
MESOXALATE	1.4015e+06	1.50635e+06	1.76932e+06	1.48512e+06	1.44546e+06	1.85211e+06	1.90714e+06	1.61829e+06	1.94183e+06	2.75315e+06	2.23014e+06	2.86242e+06	1.46594e+06	1.57001e+06	1.73639e+06	2.44329e+06
METHIONINE	1.84621e+08	2.19092e+08	2.19902e+08	2.49008e+08	1.83946e+08	2.83409e+08	2.0183e+08	2.15786e+08	4.55877e+08	4.82613e+08	3.17511e+08	3.50669e+08	1.44845e+08	1.66368e+08	2.06426e+08	1.89644e+08
METHYLTHIOADENOSINE	2.22297e+06	3.18876e+06	3.01167e+06	2.38359e+06	2.06936e+06	2.61606e+06	2.83347e+06	2.42105e+06	1.02155e+06	1.25721e+06	1.56411e+06	1.48622e+06	996164	1.3649e+06	1.39296e+06	1.20287e+06
Mevalonic acid 5-phosphate	966853	1.09725e+06	912821	1.1983e+06	963574	1.08843e+06	1.20999e+06	1.07234e+06	4.03659e+06	4.01027e+06	3.51091e+06	2.95837e+06	603290	713818	461297	614326
Myo-Inositol	1.10345e+06	1.08942e+06	1.40264e+06	978398	7.19375e+06	5.08573e+06	4.04696e+06	5.15234e+06	9.49341e+06	1.17715e+07	2.99747e+06	6.43223e+06	3.46605e+06	4.46457e+06	5.31635e+06	5.02929e+06
N-(3-Phenylpropionyl)glycine	4.87985e+06	5.48553e+06	5.30112e+06	5.20647e+06	4.54228e+06	5.84341e+06	5.21071e+06	5.10922e+06	3.51623e+06	4.56094e+06	4.49185e+06	4.0648e+06	950162	1.23067e+06	1.50861e+06	1.41972e+06
N-(phenylacetyl)glycine	2.35407e+06	2.71331e+06	3.38693e+06	3.46973e+06	1.53887e+06	2.68901e+06	1.89188e+06	1.75267e+06	2.28206e+06	2.6142e+06	2.49832e+06	3.02059e+06	916127	1.19857e+06	1.58831e+06	1.32913e+06
N-Acetyl-Asp-Glu	49132.2	79184.8	97418.5	113725	35883.6	36030.5	72034.5	66254.7	24570.4	0	16836.1	0	114318	92430	241791	145779
N-Acetyl-L-aspartic acid	3.7967e+07	4.16061e+07	4.14934e+07	4.15102e+07	3.88068e+07	4.84998e+07	4.19382e+07	4.00122e+07	6.77013e+07	6.94479e+07	5.51037e+07	6.56095e+07	2.13214e+07	2.22966e+07	3.49014e+07	2.37668e+07
N-Acetyl-L-glutamine	1.3058e+07	1.39832e+07	1.39263e+07	1.29654e+07	1.39865e+07	1.48835e+07	1.55742e+07	1.45143e+07	6.76524e+06	7.78586e+06	7.18067e+06	7.14169e+06	4.26823e+06	4.78016e+06	4.53955e+06	5.18294e+06
N-Acetyl-L-methionine	4.99476e+06	5.65702e+06	5.29692e+06	6.08815e+06	5.60786e+06	7.87702e+06	6.99804e+06	7.12808e+06	6.52164e+06	7.19643e+06	7.07443e+06	7.10691e+06	1.44803e+06	2.0707e+06	2.30529e+06	2.23697e+06
N-Acetyl-L-tryptophan	1.10799e+06	1.17651e+06	978359	1.10562e+06	1.21405e+06	1.3038e+06	1.33943e+06	1.30659e+06	1.37743e+06	1.38243e+06	1.65987e+06	1.49148e+06	216753	699986	488644	362442
N-Acetyl-L-tyrosine	819331	980875	1.0361e+06	1.07871e+06	870751	1.38581e+06	827523	894017	1.91448e+06	2.73649e+06	1.71963e+06	1.80626e+06	1.15608e+06	1.42341e+06	1.53605e+06	1.50065e+06
N-ACETYLALANINE	7.86746e+06	9.16018e+06	7.27185e+06	5.88517e+06	8.31837e+06	9.86129e+06	8.06148e+06	6.98578e+06	1.89267e+07	2.09306e+07	1.61973e+07	1.7847e+07	8.40225e+06	1.05225e+07	1.17631e+07	1.08111e+07
N-ACETYLASPARAGINE	4.60782e+08	5.06964e+08	5.3307e+08	5.05062e+08	3.6209e+08	3.69782e+08	3.98097e+08	3.82746e+08	7.51905e+07	7.97403e+07	7.49557e+07	6.61302e+07	8.23774e+07	8.77327e+07	7.83338e+07	8.34351e+07
N-ACETYLGLUTAMATE	4.65373e+07	5.21446e+07	4.96428e+07	5.28572e+07	4.7848e+07	5.43048e+07	4.8673e+07	4.81451e+07	7.32737e+07	7.33058e+07	6.8056e+07	6.29734e+07	8.60218e+07	9.77689e+07	8.86177e+07	9.08814e+07
N-ACETYLGLYCINE	1.08919e+07	1.55104e+07	1.60492e+07	1.39305e+07	1.57795e+07	1.72969e+07	1.58735e+07	1.62419e+07	8.32238e+06	1.11552e+07	6.40861e+06	6.67351e+06	2.98806e+06	3.02786e+06	3.60469e+06	2.81279e+06
N-ACETYLLEUCINE	2.0249e+07	2.49603e+07	2.06514e+07	2.05996e+07	2.30225e+07	2.59709e+07	2.52129e+07	2.36295e+07	1.84698e+07	2.16611e+07	2.12815e+07	2.00686e+07	3.99791e+06	5.19458e+06	6.45823e+06	6.21846e+06
N-ACETYLNEURAMINATE	2.21295e+06	3.88503e+06	4.09326e+06	5.11793e+06	1.35839e+06	3.6421e+06	1.65248e+06	2.15356e+06	2.62357e+06	2.91335e+06	1.00935e+06	1.45459e+06	810500	1.16394e+06	2.00784e+06	1.83941e+06
N-ACETYLSERINE	1.63277e+09	1.80776e+09	1.76054e+09	1.80054e+09	1.66653e+09	1.82024e+09	1.81934e+09	1.80404e+09	9.72985e+08	9.94769e+08	8.38699e+08	8.01787e+08	1.48499e+08	1.6696e+08	1.8262e+08	1.72076e+08
N-ALPHA-ACETYLLYSINE	1.19963e+06	830392	859947	978523	1.14823e+06	1.04991e+06	583775	330559	1.40283e+06	746019	810347	710142	901224	528331	594559	341824
N-FORMYL-L-METHIONINE	1.46685e+06	1.60101e+06	1.88819e+06	1.98386e+06	1.02203e+06	1.8439e+06	1.51844e+06	1.42432e+06	4.71808e+06	5.43712e+06	5.31274e+06	4.97037e+06	1.42001e+06	1.80851e+06	2.16162e+06	1.76333e+06
N-FORMYLGLYCINE	1.21843e+06	1.26662e+06	1.36132e+06	1.34988e+06	1.05927e+06	1.16328e+06	831096	744570	1.6649e+06	1.87916e+06	1.60333e+06	1.84364e+06	1.28453e+06	1.32392e+06	1.59562e+06	1.46679e+06
N-Isovalerylglycine	7.54485e+06	8.94823e+06	8.1801e+06	8.68059e+06	7.95863e+06	9.0979e+06	8.9152e+06	7.52658e+06	8.06847e+06	8.63732e+06	8.12788e+06	8.24034e+06	2.53003e+06	2.8545e+06	3.53548e+06	3.36299e+06
N-Octanoylglycine	504474	638612	834493	806015	268751	1.09913e+06	395868	574936	1.3467e+07	1.5323e+07	4.21864e+06	3.11343e+06	292323	529583	868946	704495
N-Tigloylglycine	1.47875e+06	1.4362e+06	1.78522e+06	1.35174e+06	1.99074e+06	1.50436e+06	635358	1.67731e+06	2.10971e+06	2.30758e+06	2.04936e+06	1.83597e+06	2.19604e+06	2.0687e+06	1.61038e+06	1.75494e+06
NADH (Nicotinamide adenine dinucleotide (reduced))	0	0	0	0	0	0	0	0	32925.4	0	24686.1	32470.1	154482	21777.5	79320.2	139944
NADP	1.9656e+06	2.17348e+06	1.82619e+06	2.00116e+06	2.21962e+06	2.05915e+06	2.37809e+06	1.95462e+06	3.80565e+06	3.98467e+06	3.50673e+06	3.12078e+06	1.0173e+06	1.21204e+06	1.16089e+06	1.19755e+06
Nalpha-Acetyl-L-arginine	149382	89450.9	138368	155581	33788	28847.5	55352.9	30836.8	246845	312606	99492.4	156027	603088	673952	795160	654542
Nepsilon-Acetyl-L-lysine	1.869e+07	1.61531e+07	1.93298e+07	1.73063e+07	1.56703e+07	1.4212e+07	1.50273e+07	1.31608e+07	1.04289e+07	1.11201e+07	1.11498e+07	1.15409e+07	1.21787e+07	1.16216e+07	1.12008e+07	1.11845e+07
NICOTINATE	2.04815e+07	2.2473e+07	3.18166e+07	2.6634e+07	1.40141e+07	3.0694e+07	1.60521e+07	1.79198e+07	4.14612e+07	4.43499e+07	2.50817e+07	2.7564e+07	2.71733e+07	3.34144e+07	3.54855e+07	4.00927e+07
O-PHOSPHOETHANOLAMINE	0	28968.2	31133.2	29731.1	0	76395.2	0	21108.8	34081.1	40440.3	0	0	0	20108.5	148739	104250
o-Toluic acid	2.79557e+06	1.68013e+06	1.71929e+06	1.55371e+06	2.86089e+06	1.93866e+06	2.03651e+06	1.45108e+06	2.69369e+06	2.33109e+06	1.78302e+06	2.57977e+06	585127	1.42842e+06	2.38811e+06	1.17928e+06
OPHTHALMATE	3.35545e+06	3.4822e+06	4.60117e+06	4.75303e+06	2.65101e+06	2.96518e+06	2.5953e+06	2.59697e+06	2.96014e+06	2.64049e+06	2.50637e+06	2.63417e+06	2.8723e+06	3.45951e+06	4.01887e+06	3.69581e+06
ORNITHINE	1.87802e+06	1.96654e+06	3.03013e+06	2.92007e+06	1.50366e+06	2.51607e+06	2.13674e+06	1.94699e+06	4.49582e+06	5.02376e+06	3.6446e+06	4.31545e+06	3.81652e+06	4.20371e+06	4.0877e+06	4.63496e+06
OROTATE	6.82712e+07	7.15099e+07	7.28272e+07	4.85769e+07	8.12009e+07	1.38104e+08	1.00191e+08	1.04305e+08	2.40309e+08	2.65279e+08	2.43461e+08	3.74871e+08	7.76164e+06	1.00325e+07	1.45824e+07	1.42041e+07
Orotidine	669972	556450	715991	217761	416571	640819	588139	683785	2.36089e+06	1.92094e+06	1.50074e+06	1.34662e+06	1.43003e+06	1.33584e+06	1.05383e+06	1.33668e+06
OXALATE	1.71373e+07	1.72513e+07	1.9949e+07	1.79221e+07	1.64797e+07	2.28239e+07	1.89371e+07	1.93697e+07	3.26936e+07	2.91266e+07	2.92984e+07	3.64304e+07	2.78209e+07	2.61624e+07	2.74815e+07	2.89919e+07
p-Coumaric acid	219727	214628	131940	36300.7	202927	340822	139220	197593	721655	813097	147857	430344	135153	309502	447688	368747
PANTOTHENATE	2.51348e+07	2.61575e+07	2.69891e+07	3.06558e+07	2.24884e+07	3.04016e+07	3.01944e+07	2.85411e+07	3.52117e+07	3.62147e+07	2.6223e+07	2.56893e+07	7.10454e+06	8.37817e+06	9.0481e+06	8.83698e+06
Phe-Ala	0	0	125518	270563	0	222134	19796.9	19958.2	0	0	0	0	39568.5	0	30214.7	0
Phe-Gly	201701	216969	790710	365671	285782	939033	201969	150711	0	68593.7	0	0	19976.9	0	0	0
Phenylacetylglutamine	496767	529038	749092	878045	382075	867377	339737	495261	982836	1.07415e+06	521248	628208	569485	641044	907218	773240
PHENYLALANINE	3.6329e+08	4.04612e+08	5.08218e+08	5.62266e+08	2.89093e+08	6.07054e+08	3.26301e+08	3.69398e+08	9.70213e+08	1.11671e+09	5.10321e+08	5.95014e+08	3.68162e+08	4.77484e+08	6.31392e+08	5.8591e+08
Phenylpyruvic acid	210399	187570	332294	186529	144023	423601	233528	164518	268710	536390	311012	552051	167920	142283	243098	83418.9
PHOSPHOENOLPYRUVATE	2.24991e+07	2.83715e+07	3.10288e+07	2.79918e+07	3.539e+07	4.83543e+07	4.18717e+07	3.91719e+07	2.48317e+08	2.48732e+08	3.29434e+08	3.63232e+08	4.07173e+07	7.327e+07	8.20882e+07	5.8677e+07
PHOSPHONOACETATE	235844	323136	399508	245414	163133	154472	217352	217762	0	142392	0	327604	0	154436	190652	224872
Phosphoric acid	1.48494e+09	1.86007e+09	1.88208e+09	2.068e+09	1.69902e+09	3.40331e+09	1.63132e+09	1.81863e+09	4.12529e+09	4.97608e+09	2.91959e+09	4.45172e+09	2.55544e+09	3.01742e+09	4.11063e+09	3.09043e+09
PHOSPHORYLCHOLINE	105635	111482	255923	112794	83130.8	16263.1	15748.8	73312.8	64158.6	139482	130105	0	0	40377.9	69052.7	73326.8
PHOSPHOSERINE	478836	644991	732701	905645	350450	786457	324988	340208	1.77024e+06	2.04684e+06	1.6466e+06	1.7063e+06	6.89747e+06	8.75019e+06	7.54022e+06	8.41532e+06
Phthalic acid	3.91538e+06	4.04512e+06	4.05159e+06	3.01154e+06	4.19908e+06	5.07434e+06	3.61156e+06	4.40599e+06	7.21096e+06	7.6955e+06	1.03767e+07	9.37681e+06	6.51654e+06	5.69776e+06	7.60571e+06	5.75209e+06
PIPECOLATE	1.54044e+06	2.2288e+06	1.84888e+06	1.11467e+06	1.56539e+06	1.49113e+06	1.45091e+06	814570	2.89965e+06	2.0458e+06	1.15153e+06	1.44683e+06	2.01246e+06	2.71438e+06	2.1556e+06	2.92366e+06
PROLINE	7.23497e+07	6.49629e+07	8.82117e+07	8.74813e+07	6.1484e+07	8.19881e+07	6.27721e+07	6.47039e+07	1.55301e+08	1.64045e+08	1.06546e+08	1.09806e+08	8.01512e+07	9.3945e+07	1.10276e+08	1.01517e+08
Pseudouridine	4.36442e+06	4.49798e+06	4.8724e+06	5.62058e+06	3.87355e+06	4.7265e+06	4.23431e+06	4.25953e+06	6.54489e+06	6.57934e+06	1.02642e+07	1.15246e+07	9.21031e+06	1.0716e+07	9.60853e+06	9.35289e+06
Psicose	1.01514e+07	1.23192e+07	1.60766e+07	1.85308e+07	7.22837e+06	1.99136e+07	8.91736e+06	1.25889e+07	1.38822e+07	1.88457e+07	1.43937e+07	1.26926e+07	8.78797e+06	1.09306e+07	1.41474e+07	1.26197e+07
PTERIN	20800.1	0	0	0	29833.3	48927.7	0	0	206998	326739	359980	387491	572782	571617	656835	239645
Pyridoxine	863037	1.23056e+06	1.27611e+06	428941	324827	1.37811e+06	512738	1.11454e+06	1.08659e+06	274553	203679	525697	239817	683587	974711	634220
PYROGLUTAMATE	4.9683e+09	6.00249e+09	6.47892e+09	6.51041e+09	4.15895e+09	6.26915e+09	4.63274e+09	4.65401e+09	6.87612e+09	8.04303e+09	5.11639e+09	5.91199e+09	4.62367e+09	5.6245e+09	6.6253e+09	6.12761e+09
Pyruvic acid	7.99488e+07	7.91817e+07	4.94745e+07	7.48902e+07	4.68549e+07	8.72716e+07	8.32486e+07	8.21593e+07	5.97908e+07	8.18293e+07	9.76586e+07	1.0714e+08	1.68788e+07	2.52448e+07	2.34634e+07	1.44307e+07
QUINATE	5.77862e+06	6.59415e+06	4.81892e+06	7.70906e+06	8.86471e+06	9.41049e+06	1.08265e+07	1.15192e+07	5.62851e+06	5.25496e+06	4.91694e+06	4.54222e+06	2.46928e+06	3.60455e+06	3.79104e+06	3.21272e+06
RAFFINOSE	2.53589e+06	2.83519e+06	5.02331e+06	5.23486e+06	1.83623e+06	6.046e+06	2.15567e+06	2.82733e+06	2.06971e+09	2.43621e+09	8.64635e+08	1.10596e+09	4.59043e+06	4.1838e+06	6.67881e+06	5.56648e+06
RHAMNOSE	1.11373e+07	1.34963e+07	1.5687e+07	1.47631e+07	9.49829e+06	1.46754e+07	1.13145e+07	1.03314e+07	1.35204e+07	1.63413e+07	8.27444e+06	9.42314e+06	9.78689e+06	1.14996e+07	1.32218e+07	1.31353e+07
Riboflavin 5'-phosphate	1.022e+06	1.42594e+06	1.04584e+06	1.30042e+06	753588	1.11766e+06	950783	1.03927e+06	2.11165e+06	2.29981e+06	2.04561e+06	1.80588e+06	2.04555e+06	2.46452e+06	2.39426e+06	2.06517e+06
Ribose	1.06192e+07	1.34511e+07	1.42739e+07	1.61362e+07	8.59274e+06	1.47048e+07	1.12582e+07	1.14157e+07	1.07003e+07	1.34473e+07	7.31789e+06	8.16664e+06	7.95692e+06	1.02555e+07	1.22858e+07	1.2387e+07
RIBOSE 1,5-BISPHOSPHATE	154995	264752	116255	152558	313949	407234	414247	275397	2.12557e+06	2.42876e+06	1.51409e+06	1.25942e+06	28592.6	0	0	0
S-(5'-Adenosyl)-L-methionine	1.23741e+06	1.93922e+06	1.127e+06	1.61036e+06	1.15314e+06	1.53371e+06	1.49649e+06	1.40118e+06	503645	481110	410756	420037	276269	594911	740060	414815
S-ADENOSYLHOMOCYSTEINE	40717.7	121016	17496.5	0	0	0	47153.9	0	0	0	0	0	0	0	0	14476.3
S-CARBOXYMETHYLCYSTEINE	532067	670948	624234	583698	523494	578555	583864	535991	473102	373583	472098	562956	720546	724145	539323	578979
S-HEXYL-GLUTATHIONE	154981	166089	62231.3	137601	87487.4	79614.5	115548	143239	0	53123.1	0	0	0	0	0	0
SACCHARATE	2.15902e+07	2.01517e+07	3.79181e+07	3.724e+07	1.56994e+07	4.24008e+07	2.25891e+07	2.297e+07	5.97189e+07	6.69167e+07	3.29881e+07	4.29281e+07	3.63092e+07	4.28809e+07	6.31578e+07	6.23859e+07
Saccharopine	920702	951327	1.43555e+06	1.65918e+06	562981	1.76365e+06	715357	920151	2.02033e+06	2.4214e+06	804084	1.28602e+06	949025	1.58372e+06	2.35729e+06	2.04412e+06
SALICYLATE	1.48707e+06	831611	904546	632213	1.08035e+06	752712	663925	880754	1.32182e+06	1.23084e+06	1.44783e+06	1.88693e+06	881822	1.34288e+06	1.67111e+06	854927
Sedoheptulose 7-phosphate	16735.5	16196.8	15568.6	13689.8	16894.9	0	14943.2	14151.8	1.61852e+06	1.40116e+06	1.87001e+06	1.77778e+06	2.08824e+06	2.35493e+06	2.06524e+06	2.427e+06
SERINE	7.41105e+07	8.58534e+07	9.24764e+07	1.05896e+08	6.51468e+07	9.3504e+07	7.11321e+07	7.59103e+07	1.38415e+08	1.47073e+08	1.14698e+08	1.29622e+08	6.32562e+07	7.42205e+07	8.90202e+07	8.09442e+07
STACHYOSE	2.89846e+06	3.17046e+06	5.02673e+06	5.92495e+06	2.09432e+06	7.0192e+06	2.45182e+06	3.17391e+06	1.0426e+07	1.12964e+07	3.46135e+06	5.45403e+06	3.18331e+06	4.52829e+06	7.48711e+06	6.43359e+06
SUCCINATE	3.55252e+07	3.73554e+07	4.64276e+07	4.29655e+07	3.27171e+07	5.32313e+07	3.98735e+07	3.78167e+07	1.97553e+08	2.07272e+08	1.80694e+08	2.03719e+08	5.87569e+07	7.56137e+07	9.65058e+07	8.00172e+07
Sucrose	2.39134e+07	2.71874e+07	4.18308e+07	5.23857e+07	2.08118e+07	6.44977e+07	2.33973e+07	3.1884e+07	1.18127e+08	1.41534e+08	4.9895e+07	6.74955e+07	3.4311e+07	4.53176e+07	6.96737e+07	5.97154e+07
Tartrate	1.77671e+06	2.12149e+06	2.18452e+06	2.30818e+06	1.57425e+06	2.23732e+06	2.39997e+06	2.05166e+06	3.04288e+06	3.54406e+06	3.12291e+06	3.60292e+06	2.56158e+06	3.34778e+06	3.53443e+06	3.67674e+06
TAURINE	1.19731e+06	1.77071e+06	1.98917e+06	2.49406e+06	366608	823384	496382	660994	2.30179e+06	2.62883e+06	1.47485e+06	2.10245e+06	1.48358e+06	1.67732e+06	3.16189e+06	2.29007e+06
Thiamine	0	0	0	0	0	0	0	0	134531	249284	37010.9	74891.2	608134	239569	460324	430593
THIAMINE PYROPHOSPHATE	6.66524e+06	8.35448e+06	6.36609e+06	7.95212e+06	7.51052e+06	8.6106e+06	8.68141e+06	8.0277e+06	4.33232e+06	4.77797e+06	4.56482e+06	5.04903e+06	3.39212e+06	3.84736e+06	3.66819e+06	3.95003e+06
Threonic acid	4.79389e+07	2.59541e+07	2.89892e+07	3.03712e+07	1.69815e+07	2.56756e+07	1.66436e+07	2.00529e+07	2.79769e+07	2.96807e+07	4.62436e+07	2.343e+07	7.40411e+07	8.03489e+07	3.26361e+07	8.75308e+07
THREONINE	9.451e+07	1.02865e+08	1.15579e+08	1.26147e+08	8.09721e+07	1.31488e+08	9.18485e+07	1.00604e+08	3.2e+08	3.45066e+08	1.98734e+08	2.27865e+08	2.34511e+08	2.58009e+08	2.91645e+08	2.73811e+08
THYMIDINE	3.31162e+06	3.21811e+06	5.02093e+06	4.93946e+06	2.56104e+06	4.32187e+06	2.78361e+06	3.64609e+06	1.56665e+06	2.23328e+06	568881	943009	479470	813610	1.20923e+06	1.73624e+06
Thymidine 5′-triphosphate (TTP)	826725	1.12124e+06	1.18962e+06	1.27158e+06	790808	922874	959246	1.15119e+06	53260.7	206418	0	81263.9	0	0	0	0
THYMIDINE-MONOPHOSPHATE	7.84344e+06	8.9878e+06	6.57656e+06	5.51157e+06	7.15112e+06	7.14368e+06	7.66186e+06	6.23665e+06	8.70215e+06	1.09522e+07	8.17582e+06	7.7546e+06	6.84538e+06	8.10038e+06	9.70968e+06	8.1236e+06
THYMINE	5.01908e+06	4.61909e+06	5.61711e+06	4.24669e+06	5.57971e+06	5.15967e+06	4.74593e+06	4.24722e+06	5.92538e+06	4.83197e+06	2.51293e+06	2.8112e+06	2.61974e+06	3.81852e+06	3.23784e+06	2.68243e+06
trans-3-Hydroxycinnamic acid	104249	121146	118319	48778.1	116420	214042	66250	105933	35424.5	81310.8	107813	245918	105919	94762.7	113637	0
TRANS-4-HYDROXY-L-PROLINE	935519	1.04965e+06	1.29316e+06	2.56292e+06	917069	2.35956e+06	1.79997e+06	2.17344e+06	3.31598e+06	2.63692e+06	3.47928e+06	3.42732e+06	2.33353e+06	5.14968e+06	3.66112e+06	4.56149e+06
TRANS-ACONITATE	612279	593598	1.19313e+06	1.29926e+06	413515	1.52937e+06	520588	584474	2.25665e+06	2.68323e+06	973296	1.38904e+06	1.44686e+06	1.8401e+06	2.53366e+06	2.889e+06
TREHALOSE	7.4911e+06	7.15983e+06	1.35895e+07	1.7281e+07	5.46227e+06	2.43521e+07	6.85125e+06	9.53125e+06	2.85639e+07	3.49124e+07	1.06525e+07	1.67498e+07	5.66549e+06	7.17623e+06	1.15159e+07	9.0517e+06
Tricarballylic acid	1.26754e+06	1.34282e+06	1.52691e+06	1.38205e+06	1.20148e+06	1.71077e+06	1.30525e+06	1.38747e+06	2.62755e+06	2.46989e+06	2.16731e+06	2.58167e+06	1.83823e+06	1.64281e+06	1.91649e+06	2.17756e+06
TRIGONELLINE	1.34714e+06	1.1498e+06	1.44013e+06	1.59174e+06	1.01254e+06	1.99062e+06	837723	988193	2.65209e+06	2.88166e+06	1.21631e+06	1.45997e+06	1.48273e+06	2.01343e+06	2.19101e+06	2.01533e+06
TRYPTOPHAN	1.26392e+08	1.45714e+08	1.65019e+08	1.78299e+08	1.0551e+08	1.99728e+08	1.16527e+08	1.22903e+08	2.80457e+08	3.02318e+08	1.56226e+08	1.86341e+08	1.31845e+08	1.58905e+08	1.95292e+08	1.81036e+08
TYRAMINE	3.66388e+06	3.41379e+06	5.33525e+06	6.39995e+06	2.72556e+06	7.61799e+06	2.26737e+06	2.96205e+06	1.40331e+07	1.73986e+07	6.59666e+06	8.1882e+06	1.10417e+07	1.11137e+07	1.32752e+07	1.33435e+07
TYROSINE	4.08535e+07	4.57312e+07	4.95731e+07	5.63523e+07	3.30473e+07	4.80273e+07	3.66956e+07	4.03146e+07	1.64656e+08	1.78119e+08	1.06044e+08	9.45592e+07	4.54627e+07	5.48148e+07	6.1527e+07	6.46799e+07
URACIL	1.91894e+07	1.78618e+07	1.82859e+07	1.75063e+07	1.65027e+07	1.62774e+07	1.84923e+07	1.6093e+07	5.29953e+07	5.13361e+07	6.76415e+07	6.89438e+07	2.30258e+07	2.6244e+07	2.65887e+07	2.77886e+07
UREIDOPROPIONATE	2.46478e+06	2.88319e+06	2.9023e+06	2.91994e+06	1.94244e+06	2.32973e+06	2.17573e+06	2.19812e+06	603420	647997	473376	749183	746280	858757	704052	876386
Ureidosuccinic acid	1.42816e+07	1.11782e+07	1.00287e+07	7.75537e+06	3.08429e+07	1.88806e+07	3.04319e+07	2.64542e+07	2.95069e+07	1.85257e+07	2.19571e+07	2.47817e+07	53406.9	89927.9	104955	196948
Uric acid	353279	0	0	0	0	219347	156552	26689.9	81243.7	219351	377485	95068	0	32597.9	0	0
URIDINE	1.38231e+07	1.8891e+07	1.24168e+07	1.0187e+07	1.20836e+07	1.73502e+07	1.50832e+07	1.25436e+07	1.32718e+08	1.23417e+08	1.47254e+08	1.71979e+08	2.85237e+07	3.15025e+07	3.51603e+07	3.42998e+07
URIDINE 5'-DIPHOSPHATE	1.9977e+07	3.23614e+07	2.39925e+07	2.21517e+07	1.98775e+07	2.3839e+07	2.28194e+07	1.87277e+07	2.59734e+07	2.89005e+07	2.08905e+07	2.26099e+07	4.31784e+06	5.14288e+06	5.22857e+06	5.83044e+06
Uridine 5'-monophosphate	4.37016e+07	4.84637e+07	3.62293e+07	2.85872e+07	4.5254e+07	5.09463e+07	5.41193e+07	4.31162e+07	8.50287e+07	8.77088e+07	8.63204e+07	8.46335e+07	6.06751e+07	6.37503e+07	5.9857e+07	6.60881e+07
URIDINE DIPHOSPHATE GLUCOSE	6.3334e+07	8.85047e+07	8.20877e+07	8.89844e+07	5.42218e+07	7.59374e+07	6.57463e+07	6.83829e+07	8.39496e+07	8.64585e+07	4.65159e+07	4.96754e+07	107034	403831	425717	288433
URIDINE DIPHOSPHATE-N-ACETYLGLUCOSAMINE	4.10711e+07	4.31019e+07	4.34545e+07	4.22809e+07	3.89167e+07	4.02157e+07	4.39728e+07	4.11664e+07	4.45542e+07	4.31982e+07	4.79206e+07	4.86997e+07	0	2.33882e+06	2.37238e+06	1.9685e+06
URIDINE TRIPHOSPHATE	1.08357e+07	1.59913e+07	1.59994e+07	1.67205e+07	1.06696e+07	1.2235e+07	1.25996e+07	1.18747e+07	0	7.96453e+06	0	0	193251	0	0	0
Valeric acid	1.39688e+06	1.29167e+06	1.37229e+06	3.95834e+06	2.13383e+06	4.02536e+06	1.40539e+06	3.05808e+06	4.46205e+06	6.43315e+06	3.37567e+06	6.76199e+06	2.03005e+06	3.23626e+06	3.38861e+06	2.42948e+06
VALINE	4.68371e+08	5.69757e+08	5.83421e+08	6.83358e+08	4.46892e+08	6.72773e+08	4.80457e+08	5.10476e+08	1.14355e+09	1.20423e+09	7.9894e+08	9.10271e+08	3.68268e+08	4.43584e+08	5.44646e+08	5.06224e+08
Vanillic acid	123206	26151.8	30436.6	28428.3	24611.4	130756	14300.4	0	309265	405738	117217	76905.6	79565	125991	184124	0
XANTHINE	8.0674e+06	9.14979e+06	5.66035e+06	5.1932e+06	1.24994e+07	1.06142e+07	1.57496e+07	1.16893e+07	1.97148e+08	2.18463e+08	2.91693e+08	3.40843e+08	1.21549e+08	1.59568e+08	1.64126e+08	1.4617e+08
XANTHOSINE	328419	552140	652621	477908	270456	918588	554114	437026	1.64538e+07	2.01904e+07	1.78175e+07	2.07311e+07	4.43636e+07	3.73091e+07	3.75141e+07	4.4207e+07
XANTHOSINE-MONOPHOSPHATE	485852	756372	649907	565399	574000	729352	722228	597115	2.48231e+06	3.15312e+06	2.27376e+06	2.52547e+06	4.02086e+06	3.42932e+06	3.4382e+06	4.42807e+06
Xylose	2.61921e+07	2.91863e+07	3.99244e+07	4.2859e+07	1.8799e+07	4.27352e+07	2.15043e+07	2.39808e+07	3.91695e+07	4.54641e+07	2.1071e+07	2.67364e+07	2.73348e+07	3.15555e+07	4.08295e+07	3.75262e+07

## Sheet: ttest - Bacteria Polar
class	G vs M	G vs R	G vs T	M vs R	M vs T	R vs T
1,3-Dimethyluracil	0.498435	0.0733837	0.5898	0.0257648	0.883328	0.451254
1,6-Anhydro-beta-D-glucose	0.336372	0.0357624	0.0242639	0.0098031	0.0282973	0.19229
1-Deoxy-D-xylulose-5-phosphate	0.091983	6.1e-06	2.6e-06	0.0001516	0.0003171	7e-05
1-Methylguanine	0.391002	0.169776	0.0312119	0.182933	0.0331934	0.844863
10-HYDROXYDECANOATE	0.126676	0.0017996	0.356744	0.0276936	0.386848	0.0058236
2',4'-DIHYDROXYACETOPHENONE	0.913263	0.0584653	0.23607	0.0358248	0.250668	0.234761
2'-DEOXYADENOSINE 5'-DIPHOSPHATE	0.773446	0.510852	0.0014392	0.275664	0.0004468	0.0004765
2'-Deoxyinosine	0.145386	0.241387	0.0860918	0.533392	0.0466945	0.204249
2,3-DIPHOSPHO-D-GLYCERIC ACID	0.34467	0.0355261	0.0495191	0.0383241	0.601859	0.0416155
2,4,6-Trihydroxybenzoic acid	0.730015	0.0584679	1.86e-05	0.124454	3.59e-05	3.45e-05
2,4-Dihydroxybutyric acid	0.60392	0.0005258	0.0001157	0.000173	3.07e-05	0.0027549
2,5-Dimethyl-3(2H)-furanone	0.923769	0.569908	0.0644291	0.572476	0.113782	0.194017
2,6-Dihydroxybenzoic acid	0.828804	0.156577	0.706904	0.320781	0.993808	0.219393
2-AMINOISOBUTYRATE	0.896114	0.0338317	0.0612051	0.0202371	0.101338	0.195808
2-AMINOPHENOL	0.694961	0.889415	0.862791	0.527309	0.83683	0.733664
2-Deoxy-D-ribose	0.184294	0.0635075	0.0016641	0.0146418	0.0124743	0.000512
2-Furoic acid	0.254898	0.0184594	0.0143938	0.0206145	0.0130987	0.684849
2-Hydroxy-2-(4-hydroxyphenyl)acetic acid	0.594243	0.0025164	0.0007864	0.0010199	0.004344	0.0583018
2-Hydroxy-2-methylbutyric acid	0.563605	0.0331584	0.0851128	0.0100484	0.0664329	0.0917261
2-Hydroxy-3-methylpentanoic acid	0.792099	0.0197129	0.124007	0.0057241	0.123713	0.0174551
2-HYDROXY-4-(METHYLTHIO)BUTANOATE	0.495034	0.0043563	0.110014	0.0004409	0.0673352	0.0013365
2-HYDROXYBUTYRATE	0.96103	0.0227302	0.690592	0.0261295	0.873787	0.0133833
2-Hydroxyoctanoic acid	0.335609	0.0009805	0.254621	0.0015421	0.348771	0.269103
2-Isopropylmalic acid	0.52952	0.255026	0.0186695	0.283109	0.0087383	0.999025
2-Keto-3-deoxyoctonate	0.100536	0.089617	0.0190306	0.177624	0.0635185	0.0755881
2-Ketobutyric acid	0.70405	0.875693	0.561056	0.653508	0.737546	0.355925
2-Methoxybenzoic acid	0.971213	0.0272288	0.195657	0.0593298	0.277274	0.399606
2-Methyl-4-pentenoic acid	0.438419	0.179614	0.337282	0.192341	0.355043	0.94171
2-Methylhippuric acid	0.0104607	0.0407308	0.0006258	0.124611	0.0390916	0.0011845
2-OXOADIPATE	0.918309	0.117563	0.0219915	0.139879	0.0265229	0.297127
3-(2-HYDROXYPHENYL)PROPANOATE	0.397774	0.0327486	0.516491	0.0087336	0.246909	0.0189298
3-HYDROXYBENZOATE	0.544444	0.172337	0.301431	0.368554	0.793424	0.24163
3-Hydroxybutyric acid	0.379665	0.950545	0.946449	0.923863	0.674507	0.930452
3-HYDROXYMETHYLGLUTARATE	0.0254987	0.0259322	0.0233081	0.960749	0.176504	0.103886
3-Methyl-2-oxopentanoic acid	0.621012	0.0172078	0.919878	0.0203261	0.758734	0.0219966
3-Methylglutaconic acid	0.0192983	0.854077	0.648062	0.0207231	0.0186076	0.452415
3-Phenyllactic acid	0.369069	0.0264928	0.343884	0.0061752	0.152849	0.0177721
3-PHOSPHOGLYCERATE	0.0019396	0.0017859	0.006543	0.0020029	0.170567	0.0018029
3-SULFINOALANINE	0.0101432	0.0004069	6.5e-06	3.6e-05	1.9e-06	0.0001983
4-ACETAMIDOBUTANOATE	0.0870258	0.0011357	0.0004754	0.48147	0.0227751	0.0144813
4-Guanidinobutyric acid	0.252028	0.0683364	0.0002058	0.0140568	9.58e-05	0.0012862
4-Hydroxy-3,5-dimethoxy-benzoic acid	0.586992	0.609548	0.0712172	0.968545	0.0693125	0.159727
4-HYDROXYBENZALDEHYDE	0.142728	0.0036681	0.0663734	0.0123795	0.542177	0.0233985
4-HYDROXYBENZOATE	0.982244	0.319892	0.536977	0.372891	0.563203	0.827242
4-PYRIDOXATE	0.469695	0.0148728	0.149741	0.0309402	0.192976	0.936417
5-Aminosalicylic acid	0.858322	0.705297	0.807906	0.845741	0.577805	0.157945
5-Hydroxymethyl-2-furancarboxylic acid	0.288753	0.0539299	0.0955211	0.43765	0.690789	0.512571
5-Keto-D-gluconic acid	0.139645	0.29014	0.119611	0.589612	0.818742	0.64359
5-Methylcytidine	0.391002	0.0892138	0.165298	0.0785512	0.132366	0.390681
6-Oxo-2-piperidinecarboxylic acid	0.0914823	0.0301249	0.635336	0.0022229	0.147387	0.267964
6-PHOSPHOGLUCONATE	0.0401762	0.0009388	0.0019878	6.03e-05	0.001947	0.0027436
Ac-Val-OH	0.713259	0.0516885	2.7e-06	0.11047	0.0008267	0.0010745
Acetyl coenzyme A	0.162867	8.2e-06	0.0003856	0.0001329	0.0021202	0.369002
Acetylcarnitine	0.961498	0.0050265	0.0071738	0.0805539	0.107695	0.353942
Acetylphosphate	0.893585	0.221893	0.0553549	0.583459	0.269992	0.118568
ADENINE	0.157485	0.0076176	3.34e-05	0.0082748	0.0010236	0.0273557
ADENOSINE	0.990612	0.639612	0.862071	0.53933	0.740941	0.624262
ADENOSINE 2',3'-CYCLIC PHOSPHATE	0.552517	0.115016	0.138274	0.082608	0.0945276	0.406695
Adenosine 3'-monophosphate	0.502945	0.0673572	0.0008639	0.028413	0.0010746	0.770151
ADENOSINE 5'-DIPHOSPHATE	0.965534	0.0042239	0.305686	0.004853	0.267136	0.0008661
ADENOSINE DIPHOSPHATE RIBOSE	0.51653	0.165197	0.0121313	0.0971761	0.0077296	0.138798
ADENOSINE TRIPHOSPHATE	0.124822	0.0029044	0.0007471	0.0095855	0.0007104	0.0352189
ADP-GLUCOSE	No info.	0.0024323	No info.	0.0024323	No info.	0.0024323
Alanine	0.571846	0.0007339	0.168592	0.0007186	0.102128	0.0037244
ALLANTOIN	No info.	0.0174405	0.349624	0.0174405	0.349624	0.830685
Alpha-Hydroxyglutaric acid	0.568396	0.0003129	9.9e-06	0.0004525	1.35e-05	0.0003057
alpha-Hydroxyhippuric acid	0.19128	0.609555	0.251844	0.224179	0.045612	0.0958176
Alpha-Ketoglutaric acid	0.290609	0.0217387	0.0002679	0.415506	0.0136468	0.0169602
Arabitol	0.211794	0.840852	0.147241	0.565074	0.893097	0.499922
Arginine	0.40546	0.0039077	0.0001049	0.0034191	0.0001761	0.359584
Argininosuccinic acid	0.0689447	0.0037456	0.0020962	0.127414	0.0101813	0.0015008
Asp-Phe methyl ester	0.64685	0.397242	0.437072	0.753432	0.82302	0.885497
ASPARAGINE	0.0013605	0.0001171	0.004878	0.0007334	0.0199337	0.0021339
ASPARTATE	0.195925	0.628846	0.801469	0.472954	0.153114	0.497747
BENZOATE	0.0593878	0.0002519	0.111144	0.0021139	0.46104	0.0204816
BETA-NICOTINAMIDE ADENINE DINUCLEOTIDE	0.666848	0.711996	0.350702	0.95665	0.514546	0.654003
BETAINE	0.0467393	0.0002595	0.001898	0.0001586	6.2e-06	0.0722381
BUTANOATE	0.0195218	0.0206061	4.89e-05	0.0232108	0.0019255	0.0308522
Choline glycerophosphate	0.78897	0.260047	0.517182	0.202829	0.442797	0.386725
CITICOLINE	0.391002	0.391002	0.540092	No info.	0.391002	0.391002
Citraconic acid	0.639845	0.0009153	0.0047139	0.0007391	0.003376	0.0921955
CITRAMALATE	0.244405	0.0052815	0.0002416	0.011585	0.0001933	0.0669342
CITRATE	0.676835	0.192868	0.011189	0.593826	0.117977	0.0683469
CITRULLINE	0.179996	0.805718	0.679948	0.269533	0.290721	0.633214
CREATINE	0.200273	0.184783	0.150231	0.209401	0.162253	0.513025
CREATININE	0.523286	0.0214813	0.0005562	0.0062108	4.65e-05	0.108569
Crotonic acid	0.152473	0.0155254	0.0136014	0.017503	0.0745326	0.0199833
CYCLIC GMP	0.23578	0.0659778	0.0149165	0.0320477	0.0052232	0.611858
CYSTATHIONINE	0.652434	0.983803	0.057851	0.743649	0.0314287	0.180175
CYSTEATE	0.0201702	3e-07	0	2e-07	0	0
CYTIDINE	0.920923	0.0004383	0.0002414	0.0003776	2e-06	0.0001051
CYTIDINE 2',3'-CYCLIC PHOSPHATE	0.0628371	0.0937718	0.0136904	0.0247033	0.0018524	0.936629
CYTIDINE DIPHOSPHATE	0.570685	0.287192	0.0641355	0.353438	0.0961189	0.593581
CYTIDINE MONOPHOSPHATE	0.393042	1.9e-06	0.0005571	1.3e-06	0.0007643	0.0013915
CYTIDINE TRIPHOSPHATE	0.0835545	0.0259825	3.96e-05	0.0307433	2.21e-05	0.0078578
D-RIBOSE 5-PHOSPHATE	0.669347	4.45e-05	0.0073716	2.12e-05	0.0042571	0.0007434
D-Sorbitol	0.0180306	0.0085299	0.006534	0.0027745	3.4e-06	0.0070453
DEOXYADENOSINE MONOPHOSPHATE	0.899115	3.59e-05	1.1e-06	9.8e-06	2e-07	0.0001058
DEOXYADENOSINE TRIPHOSPHATE	0.157821	0.0059781	0.0014363	0.0142486	0.0005907	0.0350008
DEOXYCYTIDINE	0.001156	2e-07	9e-07	6.6e-06	0.0001018	3.39e-05
DEOXYCYTIDINE MONOPHOSPHATE	0.141172	1.5e-06	1e-06	1e-07	2e-07	0.0046341
DEOXYCYTIDINE-DIPHOSPHATE	0.315476	0.0761301	5.79e-05	0.155663	8.6e-06	0.0283574
DEOXYGUANOSINE-MONOPHOSPHATE	0.388199	1.53e-05	2e-07	0.0006413	2e-07	0.003684
DEOXYURIDINE	0.0089989	0.0031487	0.0022744	0.0025049	0.0013788	0
DETHIOBIOTIN	0.35887	0.444535	0.570276	0.189451	0.153193	0.630558
DGDP	0.346521	0.421328	0.0002532	0.20495	1.98e-05	0.0085393
DGTP	0.084928	0.141221	0.0002419	0.284967	0.0016338	0.124512
DIHYDROOROTATE	0.0023194	0.0563665	0.0067027	0.0781014	0.0013214	0.0047657
ERYTHRITOL	0.391079	0.0260788	0.0022708	0.315589	0.124276	0.192422
Ethyl 4-aminobenzoate	0.772775	0.103901	0.120655	0.115505	0.123491	0.510491
ETHYLMALONATE	0.149693	0.376377	0.141983	0.98492	0.0292255	0.138061
Ferulic acid	0.32698	0.0071961	0.0526714	0.0177658	0.262957	0.0497963
Flavin adenine dinucleotide (FAD)	0.117233	1.13e-05	0.0002245	2.5e-06	7.66e-05	0.298043
Fructose	0.170357	0.0065624	0.0167202	0.0742392	0.0655509	0.178685
FRUCTOSE BISPHOSPHATE	0.573188	0.0057158	0.0121542	0.0002002	0.0003481	0.106641
FUCOSE	0.185957	9e-06	1.67e-05	0.0001486	0.0001481	0.0566601
Fumaric acid	0.405677	1.19e-05	0.0533811	2.25e-05	0.0292356	6.39e-05
Galactonate	0.0369468	0.034431	0.0533717	0.793802	0.939584	0.577761
GAMMA-AMINOBUTYRATE	0.896086	0.458342	0.37307	0.491309	0.397689	0.837023
Gamma-L-Glutamyl-L-alanine	0.0124162	5.1e-06	0.0017054	4e-07	1.49e-05	1.65e-05
Gluconate	0.275839	0.137776	0.0602619	0.0650597	0.0676724	0.317703
GLUCONOLACTONE	0.54703	0.0191163	0.256607	0.0368967	0.564685	0.0731515
GLUCOSAMINE 6-PHOSPHATE	0.172966	0.000413	7.67e-05	0.0037794	2.91e-05	0.247921
Glucose	0.0773217	0.0675387	0.0675281	0.14868	0.148356	0.952763
GLUCOSE 1-PHOSPHATE	0.0059375	0.0671634	0.0186867	0.0980594	3.1e-06	0.0083803
GLUCOSE 6-PHOSPHATE	0.0220287	0.0016222	0.0031788	0.119335	0.337318	0.192438
GLUCURONATE	0.302799	0.692823	0.305638	0.172218	0.956336	0.170064
Glutamic acid 5-methyl ester	0.258849	0.965791	0.0253993	0.294922	0.002604	0.0442833
GLUTAMINE	0.0020803	0.0019027	0.0002266	0.775179	0	0
Gly-Gly	0.365329	6.53e-05	1e-07	4.95e-05	1e-07	0.181529
Glyceraldehyde 3-phosphate	0.985936	0.0015507	0.0036974	0.012707	0.0191539	0.144706
GLYCERATE	0.504118	0.0001749	0.0581842	0.0002015	0.0400876	0.0113071
GLYCEROL 3-PHOSPHATE	0.153488	0.0125497	0.0004728	0.0216139	0.0003316	0.0078541
GLYCINE	0.454524	0.0013068	0.359585	0.0015907	0.217078	0.0084939
Glycyl-L-tyrosine	0.840727	0.110878	0.108549	0.262608	0.257953	0.391002
Glycyl-L-valine	0.704966	0.956531	0.618423	0.746283	0.442051	0.798845
GUANIDINOACETATE	0.187409	0.187409	0.383105	No info.	0.391002	0.391002
GUANINE	0.88614	0.0013959	0.0005434	6.25e-05	1.95e-05	0.87299
GUANOSINE	0.340602	0.909615	0.0929272	0.230009	0.0194304	0.08806
GUANOSINE DIPHOSPHATE	0.188698	0.392433	0.0620191	0.710481	0.164515	0.371951
GUANOSINE DIPHOSPHATE MANNOSE	0.218901	0.161288	0.121355	0.80778	0.621756	0.789061
GUANOSINE MONOPHOSPHATE	0.338448	4e-07	0.0001294	2e-07	0.0001916	2.36e-05
GUANOSINE TRIPHOSPHATE	0.300108	0.016743	0.0047899	0.0153762	0.0008397	0.0043232
Gulonic acid gamma-lactone	0.63676	0.150501	3.9e-05	0.228994	0.0001406	0.0844501
HEXANOATE	0.612703	0.0857788	0.466448	0.088624	0.602682	0.337457
HISTIDINE	0.102756	0.282357	0.0003798	0.0856444	0.0001983	0.0062437
Homocitrulline	0.207114	4.46e-05	4.19e-05	1.7e-05	1.86e-05	0.20354
Hydrocinnamic acid	0.522796	0.0948982	0.464309	0.153694	0.699781	0.40294
HYDROXYPHENYLLACTATE	0.039242	0.0493101	0.113514	0.0397303	0.01225	0.0631691
HYPOXANTHINE	0.320724	0.0002044	0.0019624	9e-07	0.0001253	1.42e-05
Indole-3-carboxaldehyde	0.326707	0.135142	0.106062	0.0770761	0.0569218	0.794735
Indole-3-lactic acid	0.11922	0.0109144	0.846986	0.0012281	0.27726	0.0053707
INDOLEACETALDEHYDE	0.322438	0.835522	0.174435	0.374162	0.608492	0.182684
INOSINE	0.171221	0.0209459	0.0142936	0.0035465	0.0071894	0.0081381
INOSINE-MONOPHOSPHATE	0.947815	0.0209423	0.0648833	0.0120688	0.0056988	0.173722
ISOCITRATE	0.561646	0.140623	0.057953	0.251681	0.0795682	0.175929
Isoeugenol	0.517831	0.130517	0.314986	0.151805	0.370474	0.544743
ISOLEUCINE	0.565477	0.0209567	0.727628	0.017749	0.419408	0.0267762
Isovaleric acid	0.553445	0.0965771	0.264653	0.152185	0.518073	0.23573
ITACONATE	0.378129	0.0017297	7.17e-05	0.0008051	3.04e-05	0.175293
Kojic acid	0.789466	0.0054821	0.01081	0.0464376	0.0715784	0.18763
L-Methionine sulfoxide	0.294888	0.0141569	0.0785879	0.0031681	0.0065702	0.089905
Lactic acid	0.231185	0.0023013	5.17e-05	0.0055613	6.17e-05	0.0774186
Lactobionic acid	0.728006	0.767083	0.594701	0.591712	0.382476	0.909601
Leu-Ala	0.274955	0.0178338	0.0180373	0.0425424	0.0427865	0.953848
Leu-Gly	0.300412	0.0241435	0.0239697	0.039216	0.0381977	0.643602
Leucine	0.613255	0.038263	0.714068	0.0325035	0.448849	0.0542111
Levulinic acid	0.52034	0.573301	0.0221544	0.805993	0.0041476	0.0548305
LL-2,6-DIAMINOHEPTANEDIOATE	0.0004547	6.95e-05	7.13e-05	2.71e-05	3.07e-05	0.0771196
LUMICHROME	0.48533	0.0026492	0.0001116	0.0076498	0.000581	0.298767
Lysine	0.266362	0.0486651	0.0583089	0.0227844	0.0238186	0.492873
m-Hydroxyhippuric acid	0.525284	0.370938	0.407618	0.308435	0.337078	0.937121
Malic acid	0.350699	3.08e-05	0.267614	1.5e-06	0.0569888	0.00016
Malonic acid	0.599317	0.0818994	0.7563	0.0062313	0.80491	0.0204816
Maltitol	0.862557	0.212459	0.696055	0.109526	0.649103	0.391002
Mannose	0.21587	0.550809	0.255584	0.13411	0.128082	0.517402
Mesaconic acid	0.645162	0.0001379	1.75e-05	0.0001802	1.99e-05	0.0005869
MESOXALATE	0.261632	0.0078842	0.303808	0.0223473	0.702434	0.0831647
METHIONINE	0.907242	0.0047682	0.0705229	0.0074016	0.13279	0.0017764
METHYLTHIOADENOSINE	0.476685	0.0020826	0.0011534	0.0012891	0.000538	0.564407
Mevalonic acid 5-phosphate	0.644097	0.0013113	0.0016889	0.0016195	0.0005352	0.0009155
Myo-Inositol	0.0070347	0.0413881	0.0026605	0.296403	0.341246	0.201539
N-(3-Phenylpropionyl)glycine	0.891932	0.0080087	5e-07	0.0297595	1.13e-05	4.03e-05
N-(phenylacetyl)glycine	0.0331618	0.270026	0.0012795	0.0746384	0.0483763	0.00066
N-Acetyl-Asp-Glu	0.104017	0.0026704	0.124848	0.0103122	0.0312715	0.0226478
N-Acetyl-L-aspartic acid	0.501774	0.0003821	0.0036794	0.0012426	0.0046527	0.0001327
N-Acetyl-L-glutamine	0.0268307	1.8e-06	2e-07	1.4e-06	2e-07	0.0001187
N-Acetyl-L-methionine	0.0387233	0.0019899	2.71e-05	0.889466	7.53e-05	1e-06
N-Acetyl-L-tryptophan	0.0068562	0.0025914	0.0010641	0.0397653	0.0002006	0.0001453
N-Acetyl-L-tyrosine	0.915732	0.0169743	0.0061548	0.0078841	0.0400267	0.0425419
N-ACETYLALANINE	0.431466	9.97e-05	0.0280471	0.0001198	0.0665907	0.000562
N-ACETYLASPARAGINE	0.0003427	5.94e-05	8.14e-05	0	1.77e-05	0.0403005
N-ACETYLGLUTAMATE	0.800654	0.0005412	8.3e-06	0.0005111	8.5e-06	0.0009091
N-ACETYLGLYCINE	0.118505	0.0095901	0.0021489	0.0003841	0	0.0178204
N-ACETYLLEUCINE	0.0731282	0.385301	1.33e-05	0.0062002	7e-07	3.3e-06
N-ACETYLNEURAMINATE	0.0844498	0.0519593	0.0117959	0.777891	0.245995	0.349164
N-ACETYLSERINE	0.639509	1.03e-05	2.34e-05	7e-06	1.54e-05	0.0004943
N-ALPHA-ACETYLLYSINE	0.404489	0.795165	0.0395769	0.602065	0.439895	0.154994
N-FORMYL-L-METHIONINE	0.222712	3.1e-06	0.792308	4.5e-06	0.18951	5.8e-06
N-FORMYLGLYCINE	0.0147299	0.001006	0.183063	0.0005167	0.0081341	0.0149554
N-Isovalerylglycine	0.943318	0.841161	9.6e-06	0.798934	2.04e-05	1.1e-06
N-Octanoylglycine	0.595021	0.076022	0.529585	0.0735482	0.95085	0.0739698
N-Tigloylglycine	0.848105	0.0059902	0.0542846	0.0876654	0.204826	0.352361
NADH (Nicotinamide adenine dinucleotide (reduced))	No info.	0.0620393	0.0474743	0.0620393	0.0474743	0.0833375
NADP	0.217554	0.0002058	5.68e-05	0.0004595	6.59e-05	0.0006222
Nalpha-Acetyl-L-arginine	0.0010348	0.20501	1.49e-05	0.0377209	0.0004396	0.0002585
Nepsilon-Acetyl-L-lysine	0.009516	9.85e-05	0.0001503	0.0010821	0.0023687	0.189426
NICOTINATE	0.255455	0.140691	0.0557274	0.0508007	0.0207983	0.921052
O-PHOSPHOETHANOLAMINE	0.924995	0.781215	0.284362	0.793974	0.308155	0.224852
o-Toluic acid	0.754251	0.289107	0.295735	0.468821	0.204895	0.0671292
OPHTHALMATE	0.0311375	0.0113049	0.266965	0.902151	0.0200374	0.0192928
ORNITHINE	0.297622	0.0036817	0.0025295	0.0005717	0.0002066	0.598803
OROTATE	0.0211614	0.0056277	9.85e-05	0.0020943	0.0036954	0.0033942
Orotidine	0.750278	0.0027439	0.0016775	0.0022213	0.00041	0.0876808
OXALATE	0.394708	0.0002895	3.48e-05	0.0011774	0.0012119	0.0570671
p-Coumaric acid	0.295854	0.0527349	0.0827213	0.0969022	0.27355	0.243664
PANTOTHENATE	0.771215	0.285495	6e-06	0.419535	0.0012319	0.0036183
Phe-Ala	0.700183	0.22165	0.295648	0.300328	0.430615	0.187358
Phe-Gly	0.997961	0.0701366	0.0661021	0.131856	0.124148	0.521572
Phenylacetylglutamine	0.381641	0.425864	0.630895	0.17007	0.203446	0.625651
PHENYLALANINE	0.495736	0.0687431	0.480076	0.0489345	0.250833	0.122734
Phenylpyruvic acid	0.871804	0.0613539	0.195147	0.12213	0.295442	0.0190547
PHOSPHOENOLPYRUVATE	0.0056686	0.0025763	0.0256367	0.0029095	0.0548515	0.0002554
PHOSPHONOACETATE	0.0358067	0.078313	0.0446671	0.43425	0.417379	0.795356
Phosphoric acid	0.50261	0.0023009	0.0078497	0.0173224	0.0962778	0.141122
PHOSPHORYLCHOLINE	0.0506079	0.244659	0.0462647	0.366105	0.955952	0.342193
PHOSPHOSERINE	0.144504	0.0001207	0.000278	8.25e-05	2.5e-06	0.0004771
Phthalic acid	0.198263	0.0007334	0.0020886	0.0015694	0.0084765	0.038413
PIPECOLATE	0.274058	0.669639	0.0540919	0.237106	0.0069731	0.249135
PROLINE	0.209568	0.0133253	0.0780411	0.0056478	0.0113746	0.0611747
Pseudouridine	0.139191	0.0523697	3.31e-05	0.0384779	7.6e-06	0.480613
Psicose	0.556219	0.776918	0.274001	0.405494	0.864771	0.108805
PTERIN	0.310856	0.0038014	0.0118831	0.0003531	0.0122671	0.107874
Pyridoxine	0.724012	0.178992	0.24895	0.368323	0.517639	0.675155
PYROGLUTAMATE	0.119558	0.519633	0.68285	0.093315	0.239247	0.371266
Pyruvic acid	0.746774	0.259031	0.0005661	0.43414	0.0013496	0.0058118
QUINATE	0.0039903	0.132987	0.0048274	0.0002483	5.42e-05	0.0028188
RAFFINOSE	0.585089	0.023323	0.18557	0.0232963	0.117089	0.0233749
RHAMNOSE	0.174537	0.406447	0.195463	0.84856	0.754983	0.992053
Riboflavin 5'-phosphate	0.113465	0.0008735	0.0003911	0.00014	7.7e-05	0.281436
Ribose	0.256781	0.0841919	0.110868	0.427766	0.652644	0.655148
RIBOSE 1,5-BISPHOSPHATE	0.0086191	0.0080928	0.01214	0.0111792	0.0015726	0.0065562
S-(5'-Adenosyl)-L-methionine	0.700397	0.0109748	0.0036808	4.08e-05	0.0005385	0.644978
S-ADENOSYLHOMOCYSTEINE	0.301609	0.192352	0.221148	0.391002	0.53227	0.391002
S-CARBOXYMETHYLCYSTEINE	0.204235	0.0347117	0.523988	0.0864827	0.139897	0.0324362
S-HEXYL-GLUTATHIONE	0.421326	0.0048493	0.0114621	0.0031813	0.0051981	0.391002
SACCHARATE	0.674706	0.0572909	0.0393037	0.0425849	0.0298556	0.959552
Saccharopine	0.467799	0.372435	0.216579	0.204145	0.117472	0.83917
SALICYLATE	0.58083	0.0731586	0.436849	0.0105008	0.163188	0.288709
Sedoheptulose 7-phosphate	0.374948	0.0005226	0.0001563	0.0005119	0.0001522	0.0062694
SERINE	0.194561	0.0042073	0.188815	0.0009013	0.959154	0.0007345
STACHYOSE	0.687133	0.145634	0.376569	0.122701	0.290478	0.331305
SUCCINATE	0.948273	3e-07	0.0038669	7e-07	0.0061224	1.78e-05
Sucrose	0.925057	0.0413413	0.170423	0.0464705	0.227618	0.114516
Tartrate	0.885126	0.0005235	0.0049738	0.0014925	0.0074122	0.872515
TAURINE	0.0043015	0.493247	0.553947	0.0010829	0.0070226	0.955303
Thiamine	No info.	0.0754675	0.0105047	0.0754675	0.0105047	0.0128364
THIAMINE PYROPHOSPHATE	0.167554	0.0019549	0.0035693	2.99e-05	5.6e-06	0.0025994
Threonic acid	0.046367	0.840184	0.0374737	0.0681892	0.0268893	0.0323801
THREONINE	0.532202	0.0170648	3.25e-05	0.0035091	5.69e-05	0.828983
THYMIDINE	0.261213	0.0039421	0.0016275	0.0105187	0.0034884	0.576451
Thymidine 5′-triphosphate (TTP)	0.276332	7.44e-05	0.0014557	5.52e-05	0.0010187	0.146645
THYMIDINE-MONOPHOSPHATE	0.830418	0.159591	0.351949	0.0536398	0.131756	0.475944
THYMINE	0.892523	0.362904	0.0045396	0.332408	0.0036341	0.322868
trans-3-Hydroxycinnamic acid	0.468812	0.700734	0.556449	0.888723	0.295158	0.485033
TRANS-4-HYDROXY-L-PROLINE	0.502002	0.0060244	0.0139319	0.0096682	0.0223155	0.31106
TRANS-ACONITATE	0.628286	0.0830699	0.0158412	0.0638247	0.0145133	0.515904
TREHALOSE	0.97414	0.109205	0.315451	0.162607	0.506793	0.0766039
Tricarballylic acid	0.867221	9.04e-05	0.0059126	0.0004168	0.0196606	0.0095562
TRIGONELLINE	0.554686	0.207407	0.0229645	0.138206	0.0568258	0.785278
TRYPTOPHAN	0.494019	0.0828023	0.497593	0.0616338	0.276366	0.141046
TYRAMINE	0.593335	0.0397396	0.0002306	0.0344882	0.0010513	0.814026
TYROSINE	0.109036	0.0230073	0.164361	0.0177829	0.0182723	0.0293665
URACIL	0.0849719	0.0027974	0.0003834	0.0024134	0.0002306	0.0041068
UREIDOPROPIONATE	0.0035326	2.2e-06	2.6e-06	4.4e-06	5.5e-06	0.046289
Ureidosuccinic acid	0.0021563	0.003035	0.0042476	0.444488	0.0024181	0.0020317
Uric acid	0.90832	0.384656	0.431667	0.324952	0.174571	0.0733563
URIDINE	0.850451	0.0009099	0.0002353	0.0010532	8.47e-05	0.0015808
URIDINE 5'-DIPHOSPHATE	0.307405	0.993609	0.0051612	0.178306	1.27e-05	0.0013123
Uridine 5'-monophosphate	0.120427	0.0014409	0.0022384	7.3e-06	0.0027418	6.4e-06
URIDINE DIPHOSPHATE GLUCOSE	0.0987463	0.296326	0.0008999	0.962054	0.0006939	0.008549
URIDINE DIPHOSPHATE-N-ACETYLGLUCOSAMINE	0.283275	0.0438419	0	0.0254201	1e-07	1e-07
URIDINE TRIPHOSPHATE	0.07656	0.0017502	0.0016363	0.0137793	8.26e-05	0.401203
Valeric acid	0.479999	0.0201662	0.332988	0.0387224	0.865756	0.0288513
VALINE	0.493557	0.0059593	0.107677	0.004088	0.364839	0.001804
Vanillic acid	0.808992	0.0755906	0.357781	0.0691928	0.304864	0.187402
XANTHINE	0.0084172	0.0045497	0.0006196	0.0048441	0.0006791	0.0162418
XANTHOSINE	0.792194	0.0003451	0.0002569	0.0003004	0.0002476	6.1e-05
XANTHOSINE-MONOPHOSPHATE	0.581447	5.61e-05	0.0005811	0.0014159	0.0007644	0.0074493
Xylose	0.294091	0.842667	0.965285	0.445943	0.269462	0.856213
