# Supplementary material for: Metabolic inputs in the probiotic bacterium Lacticaseibacillus rhamnosus contribute to cell-wall remodeling and increased fitness
Source: NPJ Biofilms Microbiomes. 2023 Sep 26;9:71. doi: 10.1038/s41522-023-00431-2 (PMC10522624; doi:10.1038/s41522-023-00431-2)
Supplement: Supplementary file 4 — Supplementary Table 3 [file 41522_2023_431_MOESM4_ESM.xlsx]

## Sheet: Sheet3
Row Labels	LGG_T1	LGG_T2	LGG_T3	LGG_TG1	LGG_TG2	LGG_TG3	TSB_1	TSB_2	TSB_3	TSB_FRESH	TSB_FRESH+GLU	TSB_GLU_1	TSB_GLU_2	TSB_GLU_3	BLANK1	BLANK10	BLANK11	BLANK12	BLANK13	BLANK14	BLANK15	BLANK2	BLANK3	BLANK4	BLANK4A	BLANK5	BLANK5A	BLANK6	BLANK7	BLANK7:2	BLANK7A	BLANK8	BLANK9
1-Butanol	348556438	367203773	357372587	99083663	105301558		279150407	274665215	313065744		282364655	160991405	157907218	168855986	26305188
1-Butanol, 3-methyl-	600990627	653652363		3318137182	3471790956	3411745424	897747046	817259420	1023694130		993450107	4742447640	4983578437	2615755768
1-Dodecanol							65847274				75810987	75817533	90494469	80549018
2,3-Butanedione	7462928318	7295469410	6138064200		4264338750																					61952064
2-Butanone			9823805			14080889	74030335	110161296					155244114	140236866
2-Butanone, 3-hydroxy-	1915203084	1318232063	1929535377	2962533204	2248291941	2026715936	8653900967	12041708753	8528317398		14130576835		8294121929	27940281971					41280346										47369143		29105076
2-Heptanone												105737161	126281403	126777535
2-Hexanone							267222633		344128556		285749807		266557002	265348192
2-Hexanone, 4-methyl-								32811955	54407780		39715174		32444579	36137274
2-Pentanone	606602138	603166026	629323369		1461353223	586974861
3-Hexanone, 4-methyl-							174443078
Acetic acid ethenyl ester										69241940
Butanal, 2-methyl-							311523804	322381633	307888267
Butanal, 3-methyl-			3193071944						181967785	10011852493	152072989	587806225	593336621	664408841												9926126543
Butanoic acid	564681576	595695907	595397976	1021912102	1050667960										37552933		19584682				17187477	35126535	31345008	28364064	25283770		23889227	22844474	22005341	20101037	20488231	26181484	28711000
Disulfide, dimethyl	184563541	293948848	219484085		1622314703	781304499				3314741306																2535846186
Octane	24423501	14733222						12214011	9110743		17240506				21729395
Octane, 4-methyl-	255074779	174579915	193313617	192406114	168128184	252114751		117512868	90288596	16614863	163367344
Pyrazine	302394290	314438457	317484081	832364261	864971198	859708479	216466054	212256103	214561180	882464952	223525201	619208510	617485910	639447169												851563365
