# Supplementary material for: Metabolic inputs in the probiotic bacterium Lacticaseibacillus rhamnosus contribute to cell-wall remodeling and increased fitness
Source: NPJ Biofilms Microbiomes. 2023 Sep 26;9:71. doi: 10.1038/s41522-023-00431-2 (PMC10522624; doi:10.1038/s41522-023-00431-2)
Supplement: Supplementary file 5 — Supplementary Table 4 [file 41522_2023_431_MOESM5_ESM.xlsx]

## Sheet: EK_14321_NewDB_171021 RAW DATA
Protein IDs	short ID	Majority protein IDs	Fasta headers	Peptides	Unique peptides	p-value TSB+GLU/TSB	q-value TSB+GLU/TSB	Ratio TSB+GLU/TSB	p-value TSB_Acetic_Acid/TSB	q-value TSB_Acetic_Acid/TSB	Ratio TSB_Acetic_Acid/TSB	p-value TSB_A-CoA/TSB	q-value TSB_A-CoA/TSB	Ratio TSB_A-CoA/TSB	p-value TSB_+GLU/ TSB_Acetic_Acid	q-value TSB_+GLU/ TSB_Acetic_Acid	Ratio TSB_+GLU/ TSB_Acetic_Acid	p-value TSB_+GLU/ TSB_A-CoA	q-value TSB_+GLU/ TSB_A-CoA	Ratio TSB_+GLU/ TSB_A-CoA	p-value TSB_Acetic_Acid/ TSB_A-CoA	q-value TSB_Acetic_Acid/ TSB_A-CoA	Ratio TSB_Acetic_Acid/ TSB_A-CoA	Intensity: TSB+GLU_1	Intensity: TSB+GLU_2	Intensity: TSB+GLU_3	Intensity: TSB+GLU_4	Intensity: TSB_1	Intensity: TSB_2	Intensity: TSB_3	Intensity: TSB_4	Intensity: TSB_Acetic_Acid_1	Intensity: TSB_Acetic_Acid_2	Intensity: TSB_Acetic_Acid_3	Intensity: TSB_Acetic_Acid_4	Intensity: TSB_A-CoA_1	Intensity: TSB_A-CoA_2	Intensity: TSB_A-CoA_3	Intensity: TSB_A-CoA_4	Sequence coverage [%]	Mol. weight [kDa]	Q-value	Score	Description	GO Names
NC_013198.1_prot_WP_014569762.1_1709	WP_014569762.1_1709	NC_013198.1_prot_WP_014569762.1_1709	lcl|NC_013198.1_prot_WP_014569762.1_1709|[gene=purS] [locus_tag=LGG_RS08720] [protein=phosphoribosylformylglycinamidine synthase subunit PurS] [protein_id=WP_014569762.1] [location=complement(1841248..1841508)] [gbkey=CDS]	5	5	1.16325e-08	0	0.207906	0.252126	0.57038	1.128	0.450479	0.949785	1.04875	2.26817e-06	0	0.184314	2.06301e-07	0.00466667	0.198241	0.522132	0.733481	1.07556	175480100	162970000	153370100	157110000	778380400	825169500	777500000	738550400	742690200	767070500	957880100	1094200000	741640400	757870100	939220500	845190500	65.1	9.9113	0	51.04	phosphoribosylformylglycinamidine synthase subunit PurS	P:'de novo' IMP biosynthetic process; F:phosphoribosylformylglycinamidine synthase activity; F:ATP binding; C:cytoplasm
NC_013198.1_prot_WP_015764870.1_605	WP_015764870.1_605	NC_013198.1_prot_WP_015764870.1_605	lcl|NC_013198.1_prot_WP_015764870.1_605|[gene=glpO] [locus_tag=LGG_RS03030] [protein=type 1 glycerol-3-phosphate oxidase] [protein_id=WP_015764870.1] [location=complement(655200..657050)] [gbkey=CDS]	35	35	2.09184e-08	0	0.247246	0.385565	0.682501	0.883926	0.275165	0.881177	0.870068	7.36623e-05	0.000957746	0.279713	3.84086e-05	0.000271845	0.284168	0.930016	0.96595	1.01593	222069900	199360000	201530100	219820100	807169800	901959600	855980200	842180000	803130100	516460300	824289600	937089600	555209900	770059800	965230500	728819600	66.6	67.026	0	254.42	alpha-glycerophosphate oxidase	P:glycerol metabolic process; P:glycerol-3-phosphate metabolic process; F:glycerol-3-phosphate dehydrogenase (quinone) activity; F:glycerol-3-phosphate oxidase activity; C:glycerol-3-phosphate dehydrogenase complex
NC_013198.1_prot_WP_014569584.1_1196	WP_014569584.1_1196	NC_013198.1_prot_WP_014569584.1_1196	lcl|NC_013198.1_prot_WP_014569584.1_1196|[locus_tag=LGG_RS06145] [protein=penicillin-binding protein] [protein_id=WP_014569584.1] [location=1276718..1278862] [gbkey=CDS]	30	30	2.35556e-08	0	3.33143	0.119666	0.441466	1.16233	0.691024	0.986473	0.968533	1.06352e-05	0.00131148	2.86617	2.46975e-06	0.001	3.43966	0.13285	0.411779	1.20009	543379700	553650100	540430100	570950000	171190000	152190100	173470100	166750100	170060000	171240000	200130000	236019900	138509900	164160000	193070100	151059900	51.8	76.788	0	216.05	penicillin-binding protein	F:penicillin binding; C:integral component of membrane
NC_013198.1_prot_WP_005684379.1_1576	WP_005684379.1_1576	NC_013198.1_prot_WP_005684379.1_1576	lcl|NC_013198.1_prot_WP_005684379.1_1576|[gene=rpoZ] [locus_tag=LGG_RS08040] [protein=DNA-directed RNA polymerase subunit omega] [protein_id=WP_005684379.1] [location=complement(1700874..1701116)] [gbkey=CDS]	9	9	2.86429e-08	0	0.233243	0.710288	0.877901	1.01474	0.671234	0.984539	1.02603	5.72223e-09	0	0.229855	1.46567e-07	0	0.227325	0.837601	0.921793	0.988995	693950000	730649800	651400100	679319800	2938799000	2813299000	2834700000	3234699000	2859702000	2950400000	3042800000	3130899000	3209099000	2640899000	3042301000	3258598000	82.5	8.9122	0	58.301	DNA-directed RNA polymerase subunit omega	P:transcription, DNA-templated; F:DNA binding; F:DNA-directed 5'-3' RNA polymerase activity
NC_013198.1_prot_WP_005686032.1_1796	WP_005686032.1_1796	NC_013198.1_prot_WP_005686032.1_1796	lcl|NC_013198.1_prot_WP_005686032.1_1796|[locus_tag=LGG_RS09200] [protein=oxaloacetate decarboxylase subunit alpha] [protein_id=WP_005686032.1] [location=complement(1952623..1954026)] [gbkey=CDS]	26	26	6.83602e-08	0	0.0664475	0.841251	0.930511	0.988548	0.832816	0.983314	0.980252	5.59511e-08	0	0.0672173	3.01424e-07	0.0028	0.0677861	0.926352	0.963631	1.00846	64122020	66103960	63835030	47980010	880229500	866030300	853119600	1024000000	941570200	943480500	881199400	812399600	761479800	1015000000	1018600000	781020300	50.5	51.751	0	124.64	oxaloacetate decarboxylase subunit alpha	F:lyase activity
NC_013198.1_prot_WP_005686024.1_1800	WP_005686024.1_1800	NC_013198.1_prot_WP_005686024.1_1800	lcl|NC_013198.1_prot_WP_005686024.1_1800|[gene=citD] [locus_tag=LGG_RS09220] [protein=citrate lyase acyl carrier protein] [protein_id=WP_005686024.1] [location=complement(1956958..1957263)] [gbkey=CDS]	4	4	8.19023e-08	0	0.0291515	0.0491069	0.344206	1.21857	0.684788	0.984685	0.937717	1.02912e-07	0	0.0239228	1.26347e-06	0.00147368	0.0310877	0.151926	0.437301	1.2995	15561990	18019000	14285000	10811120	483270300	442419700	527110400	532080100	495910200	663020200	658380300	610790300	387489800	553650100	631210200	342389900	34.7	10.854	0	26.347	citrate lyase subunit gamma	F:lyase activity; C:cytoplasm
NC_013198.1_prot_WP_014569625.1_1279	WP_014569625.1_1279	NC_013198.1_prot_WP_014569625.1_1279	lcl|NC_013198.1_prot_WP_014569625.1_1279|[locus_tag=LGG_RS06560] [protein=hypothetical protein] [protein_id=WP_014569625.1] [location=1372610..1373470] [gbkey=CDS]	12	12	1.57978e-07	0	3.08424	0.0581914	0.358478	1.19849	0.534658	0.962427	0.89696	3.11034e-05	0.000792079	2.57344	0.000331524	0.00172727	3.43855	0.160499	0.446821	1.33617	214680000	246030200	207339900	214440000	69150020	69863010	72541960	74054020	70909020	101820000	89743010	82638030	54402020	80865020	87414000	43683020	50.7	30.142	0	64.99	membrane protein
NC_013198.1_prot_WP_005685299.1_225	WP_005685299.1_225	NC_013198.1_prot_WP_005685299.1_225	lcl|NC_013198.1_prot_WP_005685299.1_225|[locus_tag=LGG_RS01130] [protein=Asp23/Gls24 family envelope stress response protein] [protein_id=WP_005685299.1] [location=237908..238333] [gbkey=CDS]	7	7	1.62038e-07	0	0.15066	0.892904	0.946778	1.02022	0.527815	0.959579	0.912966	9.628e-06	0.00140351	0.147674	1.02336e-05	0.000430769	0.165023	0.565019	0.76261	1.11748	95512980	93942040	114650000	103710000	620240300	654070100	649129700	786339500	640870200	490190300	894079800	798719900	424879800	735459700	690570000	666669800	37.6	15.558	0	20.915	Asp23/Gls24 family envelope stress response protein
NC_013198.1_prot_WP_014570173.1_2562	WP_014570173.1_2562	NC_013198.1_prot_WP_014570173.1_2562	lcl|NC_013198.1_prot_WP_014570173.1_2562|[locus_tag=LGG_RS13070] [protein=S8 family serine peptidase] [protein_id=WP_014570173.1] [location=2794341..2798825] [gbkey=CDS]	61	61	1.67984e-07	0	4.16712	0.733118	0.884168	1.03077	0.0815923	0.834204	0.95268	7.15932e-06	0.00163265	4.04273	1.42836e-07	0	4.3741	0.389915	0.63667	1.08197	5203504000	4392196000	5022696000	5580999000	1180400000	1263000000	1206500000	1181200000	1293100000	974260000	1355600000	1404399000	1173400000	1095900000	1180900000	1152500000	50.5	155.76	0	323.31	peptidase S8	P:proteolysis; F:serine-type endopeptidase activity; C:cell wall; C:integral component of membrane
NC_013198.1_prot_WP_005685387.1_1750	WP_005685387.1_1750	NC_013198.1_prot_WP_005685387.1_1750	lcl|NC_013198.1_prot_WP_005685387.1_1750|[locus_tag=LGG_RS08930] [protein=serine hydrolase] [protein_id=WP_005685387.1] [location=complement(1887007..1888167)] [gbkey=CDS]	15	15	1.70239e-07	0	4.63951	0.159439	0.467063	1.12587	0.15109	0.816336	0.832004	1.82116e-06	0	4.12081	5.57316e-06	0.00054902	5.57631	0.0505554	0.328436	1.35321	424119900	450659700	457340100	522810100	103180000	101910000	89609990	104680000	99782060	108840000	134910000	108170000	83569050	94164000	97902980	61349010	42.2	42.808	0	121.43	serine hydrolase	C:integral component of membrane
NC_013198.1_prot_WP_014570234.1_2723	WP_014570234.1_2723	NC_013198.1_prot_WP_014570234.1_2723	lcl|NC_013198.1_prot_WP_014570234.1_2723|[locus_tag=LGG_RS13885] [protein=phage major capsid protein] [protein_id=WP_014570234.1] [location=2959649..2961208] [gbkey=CDS]	35	35	2.33308e-07	0	7.80984	0.281676	0.599593	1.06908	0.18584	0.842458	1.03788	8.75819e-07	0	7.30518	3.11018e-07	0.00254545	7.5248	0.638597	0.805851	1.03006	1634000000	1484899000	1832800000	2149100000	224529900	221709900	232090100	222349900	235140000	207830000	258310100	265840000	227530100	247730000	236299900	223800000	67.4	56.996	0	225.63	phage major capsid protein
NC_013198.1_prot_WP_014569805.1_1799	WP_014569805.1_1799	NC_013198.1_prot_WP_014569805.1_1799	lcl|NC_013198.1_prot_WP_014569805.1_1799|[locus_tag=LGG_RS09215] [protein=HpcH/HpaI aldolase/citrate lyase family protein] [protein_id=WP_014569805.1] [location=complement(1956092..1956970)] [gbkey=CDS]	14	14	2.38966e-07	0	0.130116	0.354479	0.669252	1.09782	0.403385	0.932513	0.899139	7.72647e-07	0	0.118522	4.69988e-06	0.000682927	0.144712	0.18704	0.463654	1.22097	39820010	51920020	39650010	41925020	289299800	335819900	364190200	338879900	344249900	347109900	457779800	318390000	261219900	342530200	371359900	235849900	66.1	31.364	0	98.982	citrate lyase subunit beta	F:citrate (pro-3S)-lyase activity; F:metal ion binding
NC_013198.1_prot_WP_005687675.1_1472	WP_005687675.1_1472	NC_013198.1_prot_WP_005687675.1_1472	lcl|NC_013198.1_prot_WP_005687675.1_1472|[locus_tag=LGG_RS07520] [protein=N-acetylmuramoyl-L-alanine amidase] [protein_id=WP_005687675.1] [location=1582084..1583406] [gbkey=CDS]	26	26	2.79937e-07	0	5.72002	0.100577	0.42989	1.13676	0.926375	0.992593	0.994982	7.62811e-07	0	5.03185	1.81414e-07	0	5.74887	0.0718381	0.358881	1.1425	1728801000	1603801000	1921899000	2076100000	349730000	324519800	317679800	286629900	422529900	348949900	336280200	348050100	335830100	333610000	294139900	307349900	62.7	47.299	0	249.89	N-acetylmuramoyl-L-alanine amidase	P:peptidoglycan catabolic process; F:N-acetylmuramoyl-L-alanine amidase activity
NC_013198.1_prot_WP_005687049.1_125	WP_005687049.1_125	NC_013198.1_prot_WP_005687049.1_125	lcl|NC_013198.1_prot_WP_005687049.1_125|[locus_tag=LGG_RS00645] [protein=TetR/AcrR family transcriptional regulator] [protein_id=WP_005687049.1] [location=complement(138784..139389)] [gbkey=CDS]	4	4	3.00736e-07	0	0.534783	0.0297508	0.313223	0.608356	0.00910967	1	1.17506	0.492535	0.390484	0.879063	2.90519e-06	0.000903226	0.455111	0.0105341	0.304465	0.517722	4753898	4344901	4776098	4492161	8354597	8568601	8574199	8827095	7928200	6123201	3893802	3926000	10546000	9067601	9879403	10934000	34.3	22.482	0	16.22	TetR family transcriptional regulator	F:DNA binding
NC_013198.1_prot_WP_005686535.1_2498	WP_005686535.1_2498	NC_013198.1_prot_WP_005686535.1_2498	lcl|NC_013198.1_prot_WP_005686535.1_2498|[locus_tag=LGG_RS12755] [protein=bifunctional 4-hydroxy-2-oxoglutarate aldolase/2-dehydro-3-deoxy-phosphogluconate aldolase] [protein_id=WP_005686535.1] [location=complement(2727722..2728348)] [gbkey=CDS]	7	7	4.24186e-07	0	0.112235	0.872352	0.940444	1.01525	0.124563	0.856992	0.874517	8.46202e-07	0	0.11055	6.15713e-07	0.00175	0.12834	0.149161	0.433629	1.16092	22020000	25932020	17722990	21344010	163880000	199809900	203099900	204690000	194510000	171309900	181410000	239250100	144799900	170210000	186120100	173570100	48.6	22.141	0	73.146	2-dehydro-3-deoxyphosphogluconate aldolase	F:2-dehydro-3-deoxy-6-phosphogalactonate aldolase activity; F:2-dehydro-3-deoxy-phosphogluconate aldolase activity; F:4-hydroxy-2-oxoglutarate aldolase activity
NC_013198.1_prot_WP_014570209.1_2671	WP_014570209.1_2671	NC_013198.1_prot_WP_014570209.1_2671	lcl|NC_013198.1_prot_WP_014570209.1_2671|[locus_tag=LGG_RS13620] [protein=ABC transporter permease subunit] [protein_id=WP_014570209.1] [location=2911115..2912722] [gbkey=CDS]	12	12	4.34085e-07	0	3.51721	0.412717	0.701379	0.839732	0.191436	0.855071	0.871004	0.000360018	0.00157205	4.18849	5.89073e-06	0.000518519	4.03811	0.869216	0.932118	0.964097	132130000	134420000	144220100	156689900	41971990	43839990	38218020	37294020	41205000	37078980	19059010	44783970	28633000	40791980	32301990	40008020	31.4	58.654	0	157.73	amino acid ABC transporter substrate-binding protein	P:amino acid transport; P:transmembrane transport; F:transmembrane transporter activity; C:ATP-binding cassette (ABC) transporter complex
NC_013198.1_prot_WP_015764995.1_1837	WP_015764995.1_1837	NC_013198.1_prot_WP_015764995.1_1837	lcl|NC_013198.1_prot_WP_015764995.1_1837|[locus_tag=LGG_RS09405] [protein=LysM peptidoglycan-binding domain-containing protein] [protein_id=WP_015764995.1] [location=complement(1993822..1997424)] [gbkey=CDS]	76	76	6.28317e-07	0	4.57741	0.0878717	0.423118	1.14402	0.415505	0.935919	0.964137	2.15159e-06	0	4.00116	2.11579e-07	0.004	4.74767	0.0207954	0.302571	1.18658	4869999000	5050596000	5414993000	6332898000	1078900000	1124900000	1256800000	1259600000	1459101000	1157600000	1440299000	1352800000	1176900000	1100000000	1140500000	1124399000	70.5	128.31	0	323.31	peptidoglycan-binding protein LysM	C:integral component of membrane
NC_013198.1_prot_WP_014570182.1_2591	WP_014570182.1_2591	NC_013198.1_prot_WP_014570182.1_2591	lcl|NC_013198.1_prot_WP_014570182.1_2591|[locus_tag=LGG_RS13210] [protein=discoidin domain-containing protein] [protein_id=WP_014570182.1] [location=complement(2825057..2830405)] [gbkey=CDS]	89	89	6.60793e-07	0	0.228529	0.238407	0.556556	0.910716	0.0635516	0.892426	0.873509	3.76391e-06	0	0.250934	2.25848e-06	0.00103704	0.261622	0.617602	0.797048	1.04259	409210200	333079800	314210000	375860100	1491700000	1451200000	1624700000	1678001000	1542200000	1268400000	1282400000	1618400000	1262100000	1246700000	1438900000	1517599000	65.7	193.97	0	323.31	discoidin domain-containing protein	P:polysaccharide catabolic process; F:hydrolase activity, hydrolyzing O-glycosyl compounds; F:carbohydrate binding; C:integral component of membrane
NC_013198.1_prot_WP_014569647.1_1362	WP_014569647.1_1362	NC_013198.1_prot_WP_014569647.1_1362	lcl|NC_013198.1_prot_WP_014569647.1_1362|[locus_tag=LGG_RS06975] [protein=dihydroorotate dehydrogenase] [protein_id=WP_014569647.1] [location=complement(1458912..1459784)] [gbkey=CDS]	13	13	6.85405e-07	0	0.438745	0.0660749	0.382194	1.07721	0.355157	0.918653	0.944391	5.02673e-07	0	0.407299	1.59474e-05	0.000363636	0.46458	0.0638863	0.347719	1.14064	198620000	224589900	222279900	202590100	471890000	464909800	514299700	480460300	522960200	510899700	493009700	554140000	427260300	526759900	459670200	416810200	63.1	29.729	0	91.053	dihydroorotate dehydrogenase	P:'de novo' pyrimidine nucleobase biosynthetic process; P:'de novo' UMP biosynthetic process; F:dihydroorotate dehydrogenase activity; F:orotate reductase (NADH) activity; C:cytoplasm
NC_013198.1_prot_WP_015765046.1_2193	WP_015765046.1_2193	NC_013198.1_prot_WP_015765046.1_2193	lcl|NC_013198.1_prot_WP_015765046.1_2193|[locus_tag=LGG_RS11200] [protein=MucBP domain-containing protein] [protein_id=WP_015765046.1] [location=complement(2411225..2412541)] [gbkey=CDS]	19	19	7.12669e-07	0	4.06504	0.208551	0.526242	0.877544	0.0674516	0.867188	0.872379	4.36227e-06	0	4.63229	5.41673e-07	0.00186667	4.65972	0.952465	0.976147	1.00592	712429800	619289800	793009700	738590500	187159900	178160000	182190000	155780100	153110000	122380000	166379900	180020000	169119900	146020100	138120000	160700000	57.8	46.463	0	313.55	MucBP domain-containing protein	C:extracellular region; C:cell wall; C:integral component of membrane
NC_013198.1_prot_WP_005713769.1_1101	WP_005713769.1_1101	NC_013198.1_prot_WP_005713769.1_1101	lcl|NC_013198.1_prot_WP_005713769.1_1101|[gene=atpA] [locus_tag=LGG_RS05670] [protein=F0F1 ATP synthase subunit alpha] [protein_id=WP_005713769.1] [location=1176148..1177677] [gbkey=CDS]	30	29	7.76803e-07	0	1.85808	0.36935	0.669903	0.960484	0.941315	0.993692	1.00219	4.92247e-06	0	1.93452	9.84951e-07	0.00155556	1.85402	0.354236	0.606584	0.958389	6842005000	7528102000	6854100000	7143302000	3876102000	3993098000	3664200000	3730600000	3650000000	3423799000	3547702000	4061402000	3635499000	3822302000	3813298000	4027800000	53.6	55.229	0	297.14	F0F1 ATP synthase subunit alpha	P:ATP synthesis coupled proton transport; F:ATP binding; F:hydrolase activity; F:proton-transporting ATP synthase activity, rotational mechanism; F:proton-transporting ATPase activity, rotational mechanism; C:plasma membrane; C:proton-transporting ATP synthase complex, catalytic core F(1)
NC_013198.1_prot_WP_005685733.1_2731	WP_005685733.1_2731	NC_013198.1_prot_WP_005685733.1_2731	lcl|NC_013198.1_prot_WP_005685733.1_2731|[locus_tag=LGG_RS13925] [protein=mannitol-1-phosphate 5-dehydrogenase] [protein_id=WP_005685733.1] [location=complement(2966629..2967783)] [gbkey=CDS]	33	33	8.3034e-07	0	0.622734	0.156862	0.461292	1.07867	0.197858	0.86512	1.04641	2.93494e-05	0.000833333	0.577319	5.18762e-06	0.000583333	0.595118	0.589412	0.77702	1.03083	1550601000	1597900000	1519000000	1656799000	2552999000	2470500000	2623100000	2506200000	2494099000	2896102000	2581701000	3010098000	2476599000	2748002000	2811500000	2598098000	78.4	42.588	0	323.31	mannitol-1-phosphate 5-dehydrogenase	P:mannitol metabolic process; F:mannitol-1-phosphate 5-dehydrogenase activity
NC_013198.1_prot_WP_005686583.1_2522	WP_005686583.1_2522	NC_013198.1_prot_WP_005686583.1_2522	lcl|NC_013198.1_prot_WP_005686583.1_2522|[locus_tag=LGG_RS12875] [protein=NAD(P)-dependent alcohol dehydrogenase] [protein_id=WP_005686583.1] [location=2756239..2757360] [gbkey=CDS]	14	14	8.41197e-07	0	6.08654	0.0145722	0.246535	1.29083	0.129015	0.851004	1.169	9.13672e-07	0	4.7152	1.65425e-06	0.00127273	5.20662	0.248751	0.512457	1.10422	680740300	622900300	673450100	519529700	93333960	90506050	110160000	116170000	122120000	122020100	140939900	142910100	116519900	124060000	137810000	101340100	41.3	39.795	0	111.16	aryl-alcohol dehydrogenase	F:zinc ion binding; F:oxidoreductase activity
NC_013198.1_prot_WP_005686039.1_1792	WP_005686039.1_1792	NC_013198.1_prot_WP_005686039.1_1792	lcl|NC_013198.1_prot_WP_005686039.1_1792|[locus_tag=LGG_RS09180] [protein=hypothetical protein] [protein_id=WP_005686039.1] [location=complement(1949588..1950199)] [gbkey=CDS]	2	2	1.12232e-06	0	28.1367	0.0980762	0.429329	1.27824	0.372661	0.933382	0.869085	5.07464e-07	0	22.0121	5.37953e-07	0.002	32.375	0.0110435	0.304	1.47078	63085980	53208010	51340980	89298010	2253400	1959699	3044901	1826101	2968999	2586700	2625901	3250398	2276300	2223299	1552201	1783200	17.2	20.916	0	31.344	MULTISPECIES: hypothetical protein
NC_013198.1_prot_WP_005686532.1_2497	WP_005686532.1_2497	NC_013198.1_prot_WP_005686532.1_2497	lcl|NC_013198.1_prot_WP_005686532.1_2497|[locus_tag=LGG_RS12750] [protein=PTS sugar transporter subunit IIA] [protein_id=WP_005686532.1] [location=complement(2727241..2727705)] [gbkey=CDS]	3	3	1.14945e-06	0	0.328568	0.586614	0.820103	1.06119	0.754069	0.97993	1.04599	4.41936e-05	0.00114286	0.309622	0.000194304	0.00151579	0.314121	0.934182	0.968551	1.01453	4590101	4605401	4471322	5558497	15041010	13923000	15451000	13932000	16098000	11556000	17002000	18075000	17219010	18099990	16970000	10203000	22.7	16.979	0	9.5139	PTS galactitol transporter subunit IIA	P:carbohydrate transmembrane transport; F:protein-N(PI)-phosphohistidine-sugar phosphotransferase activity; F:D-glucosamine PTS permease activity
NC_013198.1_prot_WP_005714141.1_2459	WP_005714141.1_2459	NC_013198.1_prot_WP_005714141.1_2459	lcl|NC_013198.1_prot_WP_005714141.1_2459|[locus_tag=LGG_RS12555] [protein=MarR family transcriptional regulator] [protein_id=WP_005714141.1] [location=2688192..2688608] [gbkey=CDS]	9	9	1.18701e-06	0	0.135149	0.292221	0.609242	1.1141	0.159839	0.805085	0.821204	3.37235e-07	0	0.121308	5.01714e-06	0.000622222	0.164574	0.0327709	0.320738	1.35667	196100000	218230100	201520000	265950000	1311999000	1744000000	1610500000	1865601000	1836900000	1553399000	1843300000	2013700000	1090700000	1692000000	1410400000	1201200000	57.2	15.411	0	137.56	MarR family transcriptional regulator	P:regulation of transcription, DNA-templated; F:DNA-binding transcription factor activity
NC_013198.1_prot_WP_005689854.1_1708	WP_005689854.1_1708	NC_013198.1_prot_WP_005689854.1_1708	lcl|NC_013198.1_prot_WP_005689854.1_1708|[gene=purQ] [locus_tag=LGG_RS08715] [protein=phosphoribosylformylglycinamidine synthase subunit PurQ] [protein_id=WP_005689854.1] [location=complement(1840565..1841251)] [gbkey=CDS]	8	8	1.2591e-06	0	0.220631	0.0758744	0.412701	0.826648	0.75306	0.979167	1.02462	1.13841e-05	0.00121212	0.266898	2.05523e-06	0.00112	0.215329	0.0669142	0.352825	0.806783	149100000	170499900	141030000	125299900	602449700	626280100	680259900	738640300	607609700	627419600	452130200	513610000	610389900	724600000	614660000	768619600	58.3	24.368	0	89.743	phosphoribosylformylglycinamidine synthase	P:'de novo' IMP biosynthetic process; P:glutamine metabolic process; F:glutaminase activity; F:phosphoribosylformylglycinamidine synthase activity; F:ATP binding; C:cytoplasm
NC_013198.1_prot_WP_005685362.1_281	WP_005685362.1_281	NC_013198.1_prot_WP_005685362.1_281	lcl|NC_013198.1_prot_WP_005685362.1_281|[locus_tag=LGG_RS01410] [protein=LCP family protein] [protein_id=WP_005685362.1] [location=295312..296406] [gbkey=CDS]	24	24	1.36032e-06	0	2.69859	0.0526426	0.345596	1.08528	0.483968	0.960673	1.04792	1.61902e-06	0	2.48654	1.22036e-05	0.000411765	2.57519	0.582962	0.77424	1.03565	1017100000	931910500	1017000000	1157700000	379450000	361830000	373329900	410540000	427490200	406119800	393010200	427849800	353240200	375009800	421629800	454329800	63.7	40.271	0	188.45	LCP family protein
NC_013198.1_prot_WP_014569839.1_1896	WP_014569839.1_1896	NC_013198.1_prot_WP_014569839.1_1896	lcl|NC_013198.1_prot_WP_014569839.1_1896|[locus_tag=LGG_RS09710] [protein=C40 family peptidase] [protein_id=WP_014569839.1] [location=complement(2061613..2062812)] [gbkey=CDS]	26	25	1.36776e-06	0	9.88067	0.151629	0.459912	1.13187	0.104886	0.84214	0.899641	2.51249e-06	0	8.72952	8.15196e-07	0.00164706	10.9829	0.0141724	0.2838	1.25813	11861010000	9068810000	11649000000	15634990000	1054401000	1223100000	1314400000	1212600000	1512300000	1356601000	1432899000	1147599000	1107201000	1077500000	1141100000	989060200	60.2	40.914	0	323.31	surface antigen
NC_013198.1_prot_WP_014570231.1_2719	WP_014570231.1_2719	NC_013198.1_prot_WP_014570231.1_2719	lcl|NC_013198.1_prot_WP_014570231.1_2719|[locus_tag=LGG_RS13865] [protein=phage terminase small subunit P27 family] [protein_id=WP_014570231.1] [location=2956158..2956628] [gbkey=CDS]	5	5	1.37567e-06	0	8.99482	0.239213	0.55739	0.607988	0.0926942	0.846075	0.796433	0.00037945	0.00152542	14.7944	3.44176e-07	0.00233333	11.2939	0.500457	0.710417	0.76339	47797990	58400000	65637010	64504980	5840202	5703397	8439723	6422503	6633798	1997883	2210216	8421867	6321398	5141849	4563719	4897098	44.2	17.299	0	12.27	phage terminase small subunit P27 family
NC_013198.1_prot_WP_005714910.1_400	WP_005714910.1_400	NC_013198.1_prot_WP_005714910.1_400	lcl|NC_013198.1_prot_WP_005714910.1_400|[locus_tag=LGG_RS02015] [protein=transaldolase] [protein_id=WP_005714910.1] [location=complement(420195..420905)] [gbkey=CDS]	15	15	1.38974e-06	0	0.181622	0.0174676	0.243067	0.822414	0.486091	0.959535	0.944994	3.6751e-06	0	0.220841	4.20902e-06	0.000736842	0.192194	0.136666	0.41673	0.870285	676359800	717790300	494929700	621100200	3171099000	3254302000	3728199000	3564801000	3043999000	3043500000	2675801000	2531000000	2752299000	3606398000	3600100000	3060799000	58.1	25.549	0	150.59	transaldolase	P:carbohydrate metabolic process; F:transaldolase activity
NC_013198.1_prot_WP_005686184.1_2156	WP_005686184.1_2156	NC_013198.1_prot_WP_005686184.1_2156	lcl|NC_013198.1_prot_WP_005686184.1_2156|[gene=nrdJ] [locus_tag=LGG_RS11000] [protein=ribonucleoside-triphosphate reductase, adenosylcobalamin-dependent] [protein_id=WP_005686184.1] [location=complement(2370649..2372895)] [gbkey=CDS]	32	32	1.39107e-06	0	2.13901	0.109209	0.438326	1.0686	0.765361	0.978825	0.97167	7.90297e-07	0	2.0017	0.000131838	0.000745342	2.20138	0.327666	0.574453	1.09976	927729700	869060500	992409400	925929700	428270300	413829800	422399700	472739800	453109700	448680000	464069700	489130000	360110000	470050000	508270200	366679800	48	82.542	0	130.9	ribonucleoside-triphosphate reductase, adenosylcobalamin-dependent	P:DNA replication; F:nucleotide binding; F:ribonucleoside-diphosphate reductase activity, thioredoxin disulfide as acceptor; F:ribonucleoside-triphosphate reductase activity; F:cobalamin binding
NC_013198.1_prot_WP_014570244.1_2745	WP_014570244.1_2745	NC_013198.1_prot_WP_014570244.1_2745	lcl|NC_013198.1_prot_WP_014570244.1_2745|[locus_tag=LGG_RS13990] [protein=leucine-rich repeat protein] [protein_id=WP_014570244.1] [location=complement(2982267..2990078)] [gbkey=CDS]	73	73	1.48829e-06	0	3.36181	0.147559	0.456663	0.861229	0.206359	0.871404	0.916782	2.733e-06	0	3.9035	1.40091e-07	0	3.66697	0.452731	0.67636	0.939405	2279800000	2189300000	1925699000	2134201000	559840300	616289900	725739900	641360100	587390000	458340000	516170200	635769700	572980300	554490300	564380200	632689900	51.8	270.91	0	323.31	leucine-rich repeat protein	C:extracellular region; C:cell wall; C:integral component of membrane
CON__P02754	CON__P02754	CON__P02754		8	8	1.52056e-06	0	9.588	0.00723378	0.234316	1.56408	0.500665	0.956021	0.945161	1.75755e-05	0.00097561	6.13014	1.5024e-06	0.0014	10.1443	0.00470647	0.3482	1.65482	267279900	226040000	305379800	378749800	34267020	31020010	29131980	26702000	59211030	36857000	45238010	50123020	29326010	23998000	30106000	31143990	45.7	18.281	0	47.435
NC_013198.1_prot_WP_005686167.1_2166	WP_005686167.1_2166	NC_013198.1_prot_WP_005686167.1_2166	lcl|NC_013198.1_prot_WP_005686167.1_2166|[locus_tag=LGG_RS11050] [protein=FMN-binding protein] [protein_id=WP_005686167.1] [location=complement(2381317..2382225)] [gbkey=CDS]	24	24	1.60216e-06	0	5.40526	0.262033	0.575348	1.11491	0.466938	0.958223	1.05944	6.40651e-06	0.00177778	4.84814	2.87877e-06	0.000965517	5.10199	0.607352	0.79211	1.05236	7104198000	5232699000	6285204000	7420199000	1101501000	1193600000	1134700000	1361400000	1097200000	1281800000	1527701000	1460600000	1382001000	1316600000	1317800000	1067100000	70.2	32.687	0	323.31	FMN-binding protein	F:FMN binding; C:membrane
NC_013198.1_prot_WP_014569157.1_528	WP_014569157.1_528	NC_013198.1_prot_WP_014569157.1_528	lcl|NC_013198.1_prot_WP_014569157.1_528|[locus_tag=LGG_RS02630] [protein=M1 family metallopeptidase] [protein_id=WP_014569157.1] [location=559403..561937] [gbkey=CDS]	40	40	1.70183e-06	0	2.46865	0.652948	0.851313	1.03277	0.614127	0.981946	1.0554	6.4078e-06	0.00173913	2.39033	0.000114794	0.000789474	2.33906	0.845848	0.923095	0.978552	2047899000	2065199000	1865100000	2084899000	789140000	917100600	753290100	812239600	922169400	750170400	788190100	923899800	678019700	1051201000	921239600	836739600	51.9	94.545	0	323.31	M1 family metallopeptidase	P:proteolysis; F:aminopeptidase activity; F:metallopeptidase activity; F:zinc ion binding
NC_013198.1_prot_WP_005684975.1_2610	WP_005684975.1_2610	NC_013198.1_prot_WP_005684975.1_2610	lcl|NC_013198.1_prot_WP_005684975.1_2610|[locus_tag=LGG_RS13310] [protein=bifunctional oligoribonuclease/PAP phosphatase NrnA] [protein_id=WP_005684975.1] [location=2849392..2850324] [gbkey=CDS]	5	5	1.72577e-06	0	2.43046	0.14303	0.455013	1.17831	0.978818	1	0.997191	0.000505551	0.0017318	2.06266	0.000197265	0.00150785	2.43731	0.27589	0.535419	1.18163	38807990	47576000	41709020	45945030	18599000	17393000	17615000	17794010	16513000	20088000	26010990	22653990	14825010	23164990	18642990	15660010	22.6	33.488	0	24.672	bifunctional oligoribonuclease/PAP phosphatase NrnA	F:nucleic acid binding
NC_013198.1_prot_WP_014570226.1_2713	WP_014570226.1_2713	NC_013198.1_prot_WP_014570226.1_2713	lcl|NC_013198.1_prot_WP_014570226.1_2713|[locus_tag=LGG_RS13835] [protein=hypothetical protein] [protein_id=WP_014570226.1] [location=2952190..2952462] [gbkey=CDS]	6	6	1.82779e-06	0	3.05975	0.721424	0.880452	1.05986	0.0129307	1	1.26939	0.000322853	0.00113514	2.88694	2.68878e-07	0.00311111	2.4104	0.26573	0.525598	0.834933	88704030	90887000	94242960	93597030	32979000	31243000	25154990	31303990	42620020	25295990	24458990	38824000	38481010	35160020	37843000	41145010	77.8	10.034	0	58.425	hypothetical phage protein [Lactobacillus rhamnosus GG]
NC_013198.1_prot_WP_005685470.1_1682	WP_005685470.1_1682	NC_013198.1_prot_WP_005685470.1_1682	lcl|NC_013198.1_prot_WP_005685470.1_1682|[locus_tag=LGG_RS08580] [protein=YlbF family regulator] [protein_id=WP_005685470.1] [location=complement(1810495..1810842)] [gbkey=CDS]	17	17	1.89156e-06	0	0.407388	0.626268	0.830355	0.977949	0.0805	0.836073	0.868909	1.06589e-06	0	0.416574	2.95809e-05	0.000294737	0.46885	0.108596	0.389448	1.12549	1546099000	1686100000	1687601000	1457900000	3885301000	4256101000	3923301000	3589198000	4039398000	3591600000	3924899000	3740398000	3413300000	2913799000	3841101000	3474501000	100	13.303	0	323.31	UPF0342 protein
NC_013198.1_prot_WP_005684898.1_1110	WP_005684898.1_1110	NC_013198.1_prot_WP_005684898.1_1110	lcl|NC_013198.1_prot_WP_005684898.1_1110|[locus_tag=LGG_RS05710] [protein=DUF2969 domain-containing protein] [protein_id=WP_005684898.1] [location=1183420..1183641] [gbkey=CDS]	6	6	1.95951e-06	0	0.249897	0.0653423	0.386909	1.24006	0.820203	0.985407	1.01332	9.86682e-06	0.00137931	0.201519	4.10409e-06	0.000756757	0.246613	0.102472	0.391767	1.22377	419799800	453570000	332990000	454659700	1698600000	1653200000	1714101000	1535699000	2002200000	1755399000	1866400000	2664698000	1731300000	1591699000	1500200000	1885201000	86.3	8.112	0	117.62	DUF2969 domain-containing protein
NC_013198.1_prot_WP_014569765.1_1712	WP_014569765.1_1712	NC_013198.1_prot_WP_014569765.1_1712	lcl|NC_013198.1_prot_WP_014569765.1_1712|[gene=purE] [locus_tag=LGG_RS08735] [protein=5-(carboxyamino)imidazole ribonucleotide mutase] [protein_id=WP_014569765.1] [location=complement(1843331..1843819)] [gbkey=CDS]	4	4	2.35066e-06	0	0.288044	0.547272	0.800958	1.04783	0.427048	0.938244	0.888206	3.33114e-06	0	0.274896	0.00021588	0.00146193	0.324299	0.291881	0.543919	1.17971	190040000	176390000	180760000	225000000	646820100	683740300	599620100	746819800	608670200	716510400	800830400	683570400	537670000	612230100	835670500	448080100	30.9	16.764	0	152.33	[gene=purE] [locus_tag=LGG_RS08735] [protein=5-(carboxyamino)imidazole ribonucleotide mutase] [protein_id=WP_014569765.1] [location=complement(1843331..1843819)] [gbkey=CDS]
NC_013198.1_prot_WP_014569488.1_1050	WP_014569488.1_1050	NC_013198.1_prot_WP_014569488.1_1050	lcl|NC_013198.1_prot_WP_014569488.1_1050|[locus_tag=LGG_RS05415] [protein=hypothetical protein] [protein_id=WP_014569488.1] [location=1128000..1129013] [gbkey=CDS]	16	16	2.55735e-06	0	66.3994	0.790972	0.909599	0.855769	0.569791	0.973838	0.69702	0.000140749	0.000777143	77.5903	0.000169776	0.00126667	95.2618	0.793068	0.892884	1.22775	847469700	840600400	966499800	791029600	26651990	9910499	10738000	9878802	16163000	13733000	26430020	2561499	23405010	12920000	11838000	1847499	55.5	35.528	0	196.38	capsid protein
NC_013198.1_prot_WP_005689384.1_1368	WP_005689384.1_1368	NC_013198.1_prot_WP_005689384.1_1368	lcl|NC_013198.1_prot_WP_005689384.1_1368|[gene=pyrR] [locus_tag=LGG_RS07005] [protein=bifunctional pyr operon transcriptional regulator/uracil phosphoribosyltransferase PyrR] [protein_id=WP_005689384.1] [location=complement(1467617..1468165)] [gbkey=CDS]	20	20	2.58823e-06	0	0.457903	0.630706	0.833313	1.03232	0.601463	0.978126	0.966642	9.42901e-06	0.00142857	0.443566	1.34874e-05	0.000405797	0.473704	0.397969	0.641422	1.06795	1095900000	1062000000	968180200	1091800000	2279700000	2481499000	2096301000	2359699000	2065301000	2363699000	2642299000	2463801000	2125801000	2285401000	2521298000	1994599000	81.9	20.47	0	154.47	bifunctional pyr operon transcriptional regulator/uracil phosphoribosyltransferase PyrR	P:DNA-templated transcription, termination; P:nucleoside metabolic process; F:RNA binding; F:uracil phosphoribosyltransferase activity
NC_013198.1_prot_WP_005686092.1_2211	WP_005686092.1_2211	NC_013198.1_prot_WP_005686092.1_2211	lcl|NC_013198.1_prot_WP_005686092.1_2211|[locus_tag=LGG_RS11290] [protein=CsbD family protein] [protein_id=WP_005686092.1] [location=complement(2434012..2434221)] [gbkey=CDS]	7	7	2.69817e-06	0	0.169941	0.509518	0.775392	1.10041	0.007178	0.960308	0.781643	2.15676e-05	0.00091954	0.154434	4.88577e-06	0.000666667	0.217415	0.0419193	0.325095	1.40782	146870000	156800000	165389900	223019900	884320200	979459500	1098900000	1070001000	925710600	915909600	1580201000	1114600000	815480400	794729900	832569600	704559900	63.8	7.4893	0	54.142	CsbD family protein
NC_013198.1_prot_WP_005698355.1_2112	WP_005698355.1_2112	NC_013198.1_prot_WP_005698355.1_2112	lcl|NC_013198.1_prot_WP_005698355.1_2112|[locus_tag=LGG_RS10780] [protein=PTS sugar transporter subunit IIB] [protein_id=WP_005698355.1] [location=complement(2318150..2318476)] [gbkey=CDS]	8	8	2.84626e-06	0	0.130719	0.334763	0.653463	0.894489	0.749293	0.980189	0.969195	1.35211e-06	0	0.146138	4.49338e-07	0.00215385	0.134874	0.264861	0.524815	0.922919	24808010	31828010	23344010	31979010	184270100	182040000	229160000	262619900	184390000	169070100	185749900	223180100	193420100	198130000	212080100	219170100	68.5	11.613	0	77.864	PTS sugar transporter subunit IIB	P:phosphoenolpyruvate-dependent sugar phosphotransferase system; P:phosphorylation; P:carbohydrate transmembrane transport; F:protein-N(PI)-phosphohistidine-sugar phosphotransferase activity; F:kinase activity; F:D-glucosamine PTS permease activity
NC_013198.1_prot_WP_005686633.1_2373	WP_005686633.1_2373	NC_013198.1_prot_WP_005686633.1_2373	lcl|NC_013198.1_prot_WP_005686633.1_2373|[gene=alr] [locus_tag=LGG_RS12135] [protein=alanine racemase] [protein_id=WP_005686633.1] [location=complement(2602357..2603496)] [gbkey=CDS]	7	7	2.94776e-06	0	2.32649	0.0076776	0.242154	0.800364	0.0924178	0.852043	1.15085	1.24079e-06	0	2.90679	5.22122e-05	0.000233333	2.02154	0.00262627	0.280857	0.695457	46699010	52941020	47884010	45041020	18659000	21113010	20776990	22236990	17605010	17971990	15608000	15124000	23718000	24982020	26707010	20175990	25.9	41.266	0	24.911	alanine racemase	P:D-alanine biosynthetic process; F:alanine racemase activity; F:pyridoxal phosphate binding
NC_013198.1_prot_WP_005688621.1_784	WP_005688621.1_784	NC_013198.1_prot_WP_005688621.1_784	lcl|NC_013198.1_prot_WP_005688621.1_784|[locus_tag=LGG_RS04100] [protein=zinc ribbon domain-containing protein] [protein_id=WP_005688621.1] [location=862180..862395] [gbkey=CDS]	6	6	3.36087e-06	0	0.284247	0.0433498	0.344729	1.25143	0.0646149	0.87546	0.860247	6.01207e-06	0.00181818	0.227137	1.04011e-05	0.000424242	0.330425	0.00669907	0.319586	1.45474	79705010	77213030	90792000	102170000	344199800	297129900	281600100	303649900	407960200	320990100	457190100	358250000	243630100	296830000	276359900	239630000	74.6	8.05	0	65.162	zinc ribbon domain-containing protein	F:DNA binding
NC_013198.1_prot_WP_005716005.1_907	WP_005716005.1_907	NC_013198.1_prot_WP_005716005.1_907	lcl|NC_013198.1_prot_WP_005716005.1_907|[gene=glmS] [locus_tag=LGG_RS04715] [protein=glutamine--fructose-6-phosphate transaminase (isomerizing)] [protein_id=WP_005716005.1] [location=995127..996938] [gbkey=CDS]	33	33	3.37146e-06	0	2.11867	0.758174	0.893879	0.986771	0.0401226	0.953243	1.06332	1.36355e-05	0.00111111	2.14707	7.84567e-06	0.000466667	1.99251	0.143399	0.423942	0.928012	3023300000	3332000000	3376201000	2794701000	1468300000	1476900000	1432299000	1518799000	1602800000	1428700000	1324199000	1474999000	1576899000	1570499000	1485701000	1639000000	71.1	65.771	0	323.31	glutamine--fructose-6-phosphate transaminase (isomerizing)	P:carbohydrate metabolic process; P:glutamine metabolic process; P:carbohydrate derivative biosynthetic process; F:glutamine-fructose-6-phosphate transaminase (isomerizing) activity; F:carbohydrate derivative binding; C:cytoplasm
NC_013198.1_prot_WP_014570104.1_2274	WP_014570104.1_2274	NC_013198.1_prot_WP_014570104.1_2274	lcl|NC_013198.1_prot_WP_014570104.1_2274|[locus_tag=LGG_RS11600] [protein=SDR family oxidoreductase] [protein_id=WP_014570104.1] [location=2497253..2497894] [gbkey=CDS]	9	9	3.43339e-06	0	2.60442	0.811771	0.917096	0.98789	0.396438	0.937512	1.04608	2.14599e-06	0	2.63635	3.1844e-06	0.000823529	2.4897	0.247838	0.513342	0.944376	188349900	217440100	174899900	194340000	75603980	66355960	77547980	77770980	74116990	76404020	66844990	76127950	74239970	80553980	83186980	72826010	42.3	23.716	0	71.041	NAD-dependent dehydratase
NC_013198.1_prot_WP_014569602.1_1225	WP_014569602.1_1225	NC_013198.1_prot_WP_014569602.1_1225	lcl|NC_013198.1_prot_WP_014569602.1_1225|[locus_tag=LGG_RS06290] [protein=ribonuclease J] [protein_id=WP_014569602.1] [location=complement(1310760..1312442)] [gbkey=CDS]	20	20	3.47161e-06	0	1.82304	0.0527506	0.344211	1.13447	0.405082	0.934691	1.042	4.31011e-05	0.00115254	1.60694	5.57174e-06	0.00056	1.74955	0.157504	0.442945	1.08874	425759800	395370000	423139700	425639900	229519900	212220100	226839900	248420100	231679900	261870000	282059900	265690000	241620100	241400200	217840100	254669900	47	61.604	0	126.43	ribonuclease J	P:rRNA processing; P:RNA phosphodiester bond hydrolysis, endonucleolytic; P:RNA phosphodiester bond hydrolysis, exonucleolytic; F:RNA binding; F:endoribonuclease activity; F:5'-3' exoribonuclease activity; F:zinc ion binding; C:cytoplasm
NC_013198.1_prot_WP_005685882.1_1384	WP_005685882.1_1384	NC_013198.1_prot_WP_005685882.1_1384	lcl|NC_013198.1_prot_WP_005685882.1_1384|[locus_tag=LGG_RS07085] [protein=hypothetical protein] [protein_id=WP_005685882.1] [location=complement(1486163..1486390)] [gbkey=CDS]	3	3	3.51569e-06	0	0.250527	0.109009	0.438649	1.20837	0.147412	0.82409	0.784339	3.78835e-06	0	0.207327	0.000218714	0.00144724	0.319411	0.0309036	0.322942	1.54062	100200100	128870000	103439900	102830000	376349900	417190000	437339900	507769900	564469700	437009900	623260300	483510000	288330000	313830100	501750000	290640100	45.3	8.4875	0	36.184	[locus_tag=LGG_RS07085] [protein=hypothetical protein] [protein_id=WP_005685882.1] [location=complement(1486163..1486390)] [gbkey=CDS]
NC_013198.1_prot_WP_014569071.1_398	WP_014569071.1_398	NC_013198.1_prot_WP_014569071.1_398	lcl|NC_013198.1_prot_WP_014569071.1_398|[locus_tag=LGG_RS02005] [protein=PTS mannose transporter subunit IIB] [protein_id=WP_014569071.1] [location=complement(418021..418449)] [gbkey=CDS]	6	6	3.54465e-06	0	0.103204	0.115205	0.438495	1.21798	0.927121	0.992348	0.982173	3.00578e-06	0	0.0847332	4.39767e-05	0.000254545	0.105077	0.311187	0.567705	1.24009	44002980	40257030	38296980	65790960	521129800	455970200	374839800	441720100	508960200	537179800	463209700	683689700	678780300	328730000	329480100	498000200	54.9	15.4	0	144.59	PTS mannose transporter subunit IIB	P:phosphoenolpyruvate-dependent sugar phosphotransferase system; P:phosphorylation; F:kinase activity; C:integral component of membrane
NC_013198.1_prot_WP_005685462.1_1689	WP_005685462.1_1689	NC_013198.1_prot_WP_005685462.1_1689	lcl|NC_013198.1_prot_WP_005685462.1_1689|[locus_tag=LGG_RS08620] [protein=dihydroorotate oxidase] [protein_id=WP_005685462.1] [location=1817416..1818357] [gbkey=CDS]	13	13	3.72173e-06	0	0.521701	0.57287	0.811941	1.06254	0.293613	0.881068	0.908686	0.000330565	0.001125	0.490994	0.000373029	0.00187013	0.574127	0.244616	0.509915	1.16932	450519700	443750000	433400000	473990200	777260500	886109600	914809500	879909600	887590500	738730100	1174001000	917989800	660449900	880900100	897570100	723839700	42.8	34.082	0	105.6	dihydroorotate oxidase	P:'de novo' pyrimidine nucleobase biosynthetic process; P:'de novo' UMP biosynthetic process; F:dihydroorotate dehydrogenase (fumarate) activity; C:cytoplasm
NC_013198.1_prot_WP_015765062.1_2345	WP_015765062.1_2345	NC_013198.1_prot_WP_015765062.1_2345	lcl|NC_013198.1_prot_WP_015765062.1_2345|[locus_tag=LGG_RS11935] [protein=DNA-directed RNA polymerase subunit beta] [protein_id=WP_015765062.1] [location=complement(2557062..2560664)] [gbkey=CDS]	76	76	3.85274e-06	0	1.39933	0.280632	0.598586	1.05544	0.810108	0.986631	0.988686	0.00101402	0.00325749	1.32583	0.000324766	0.00173516	1.41534	0.33359	0.578451	1.06752	6032594000	6099204000	5900098000	6414092000	4363603000	4368094000	4244099000	4489203000	4375898000	4257198000	4659497000	5191493000	4133901000	4574096000	4706600000	3898999000	62.6	133.85	0	323.31	DNA-directed RNA polymerase subunit beta	P:transcription, DNA-templated; F:DNA binding; F:DNA-directed 5'-3' RNA polymerase activity; F:ribonucleoside binding
CON__ENSEMBL:ENSBTAP00000024462;CON__ENSEMBL:ENSBTAP00000024466	CON__ENSEMBL:ENSBTAP00000024462;CON__ENSEMBL:ENSBTAP00000024466	CON__ENSEMBL:ENSBTAP00000024462;CON__ENSEMBL:ENSBTAP00000024466	;	6	6	3.95049e-06	0	4.53205	0.374385	0.671378	0.73379	0.229469	0.889031	0.861756	0.00107819	0.00348387	6.17622	2.64054e-07	0.0035	5.25909	0.628367	0.800696	0.851506	320020200	314919900	348580100	335030100	60833000	90719050	64257040	78672950	79600020	67787010	70655980	21216010	58866970	56909000	75033020	61209020	15.5	46.543	0	36.742
NC_013198.1_prot_WP_005684728.1_2015	WP_005684728.1_2015	NC_013198.1_prot_WP_005684728.1_2015	lcl|NC_013198.1_prot_WP_005684728.1_2015|[locus_tag=LGG_RS10305] [protein=class A sortase] [protein_id=WP_005684728.1] [location=complement(2210482..2211183)] [gbkey=CDS]	11	11	3.96062e-06	0	4.42948	0.0607039	0.370234	1.12365	0.321011	0.904228	1.07191	3.40627e-06	0	3.94202	5.01689e-06	0.000636364	4.1323	0.375624	0.625209	1.04827	170069900	222339900	232049900	245890000	52555030	43371990	52294010	47019980	56741020	51526000	55032970	55532010	58713000	50408980	52618020	47514030	54.1	25.788	0	128.49	class A sortase	P:proteolysis; F:cysteine-type peptidase activity
NC_013198.1_prot_WP_005712651.1_745	WP_005712651.1_745	NC_013198.1_prot_WP_005712651.1_745	lcl|NC_013198.1_prot_WP_005712651.1_745|[locus_tag=LGG_RS03735] [protein=Xaa-Pro peptidase family protein] [protein_id=WP_005712651.1] [location=complement(801681..802784)] [gbkey=CDS]	14	14	4.86689e-06	0	2.10849	0.962268	0.98391	0.996326	0.0902897	0.852773	0.932218	0.00011878	0.000819277	2.11627	5.12057e-06	0.000608696	2.2618	0.42661	0.655121	1.06877	785850000	679010000	646460200	751730100	330750100	343640100	354010200	326070200	312730000	304300100	417120000	325690200	289470100	320280100	330170000	323689800	46.3	40.34	0	154.32	Proline dipeptidase	P:proteolysis; F:aminopeptidase activity; F:proline dipeptidase activity
NC_013198.1_prot_WP_014569632.1_1300	WP_014569632.1_1300	NC_013198.1_prot_WP_014569632.1_1300	lcl|NC_013198.1_prot_WP_014569632.1_1300|[locus_tag=LGG_RS06665] [protein=tetratricopeptide repeat protein] [protein_id=WP_014569632.1] [location=1393926..1395191] [gbkey=CDS]	15	15	4.88051e-06	0	0.612373	0.156047	0.460233	1.06472	0.341796	0.917701	0.945569	8.07816e-06	0.00153846	0.575148	0.000211793	0.00148454	0.647624	0.090327	0.38726	1.12601	308919900	296589900	331800000	311160000	478459700	513240100	530710100	516149700	549380300	512360100	520660100	589849900	447379900	556790300	471189900	458149800	51.1	46.666	0	150.91	tetratricopeptide repeat protein
NC_013198.1_prot_WP_005685615.1_1226	WP_005685615.1_1226	NC_013198.1_prot_WP_005685615.1_1226	lcl|NC_013198.1_prot_WP_005685615.1_1226|[locus_tag=LGG_RS06295] [protein=DNA-dependent RNA polymerase auxiliary subunit epsilon family protein] [protein_id=WP_005685615.1] [location=complement(1312447..1312659)] [gbkey=CDS]	3	3	5.34755e-06	0	0.190551	0.767074	0.897344	1.03303	0.198738	0.86399	0.868786	4.49826e-06	0	0.184457	5.68128e-06	0.000538462	0.21933	0.121759	0.401767	1.18905	224190000	259020000	267510100	330929900	1651699000	1166101000	1504200000	1345900000	1406200000	1215700000	1500799000	1730799000	1462399000	1105500000	1151400000	1193401000	35.7	8.2082	0	63.504	DNA-dependent RNA polymerase auxiliary subunit epsilon family protein	P:transcription, DNA-templated; F:DNA binding; F:DNA-directed 5'-3' RNA polymerase activity
NC_013198.1_prot_WP_014570210.1_2674	WP_014570210.1_2674	NC_013198.1_prot_WP_014570210.1_2674	lcl|NC_013198.1_prot_WP_014570210.1_2674|[locus_tag=LGG_RS13635] [protein=ABC transporter substrate-binding protein] [protein_id=WP_014570210.1] [location=complement(2913889..2915166)] [gbkey=CDS]	31	31	5.64538e-06	0	2.80796	0.097663	0.431174	1.06984	0.132995	0.845476	1.09636	1.07214e-05	0.00126984	2.62466	2.73356e-05	0.000311111	2.56118	0.681313	0.830052	0.975813	5042097000	4327501000	4760494000	5934394000	1741401000	1694399000	1832599000	1833699000	1970900000	2014299000	1817101000	1800600000	1923399000	2212499000	1741000000	1933600000	72.7	46.579	0	322.46	sugar ABC transporter substrate-binding protein
NC_013198.1_prot_WP_005686460.1_1283	WP_005686460.1_1283	NC_013198.1_prot_WP_005686460.1_1283	lcl|NC_013198.1_prot_WP_005686460.1_1283|[gene=pyk] [locus_tag=LGG_RS06580] [protein=pyruvate kinase] [protein_id=WP_005686460.1] [location=1378301..1380067] [gbkey=CDS]	43	43	6.30525e-06	0	2.65248	0.0680973	0.379318	0.876467	0.277108	0.88091	0.923368	4.74758e-07	0	3.02633	1.67569e-06	0.00121739	2.87261	0.328243	0.575351	0.949206	10718990000	9970899000	9000107000	10639000000	3310301000	4191897000	4043203000	3684900000	3430899000	3123598000	3235199000	3518898000	3373698000	3550301000	3895902000	3220698000	75.2	62.848	0	323.31	pyruvate kinase	P:glycolytic process; F:magnesium ion binding; F:pyruvate kinase activity; F:ATP binding; F:kinase activity; F:potassium ion binding
NC_013198.1_prot_WP_005686027.1_1798	WP_005686027.1_1798	NC_013198.1_prot_WP_005686027.1_1798	lcl|NC_013198.1_prot_WP_005686027.1_1798|[gene=citF] [locus_tag=LGG_RS09210] [protein=citrate lyase subunit alpha] [protein_id=WP_005686027.1] [location=complement(1954560..1956092)] [gbkey=CDS]	20	20	6.37184e-06	0	0.183918	0.192757	0.505585	0.941855	0.561267	0.970019	0.952507	8.89423e-06	0.00148148	0.195272	1.9569e-05	0.000337349	0.193088	0.89626	0.948036	0.988816	77518040	107320000	95902950	64454010	477239800	468329900	429820000	467839800	412199800	474259700	411740200	439400200	364190200	485180000	506030100	413749900	56.3	54.509	0	142.2	citrate lyase subunit alpha	P:acetyl-CoA metabolic process; F:citrate CoA-transferase activity; F:citrate (pro-3S)-lyase activity; C:ATP-independent citrate lyase complex
NC_013198.1_prot_WP_015765074.1_2432	WP_015765074.1_2432	NC_013198.1_prot_WP_015765074.1_2432	lcl|NC_013198.1_prot_WP_015765074.1_2432|[locus_tag=LGG_RS12425] [protein=exopolyphosphatase] [protein_id=WP_015765074.1] [location=complement(2660253..2661782)] [gbkey=CDS]	15	15	6.70323e-06	0	2.68063	0.0863299	0.431279	1.23508	0.80012	0.984842	1.03319	8.93288e-05	0.000912752	2.17041	0.000115638	0.000784314	2.59451	0.227163	0.496898	1.1954	255370200	282219900	260070000	270949900	84276030	102919900	98713990	114870000	115540000	111169900	113880000	156459900	120770000	125730000	88921020	83007030	35.8	57.33	0	79.079	exopolyphosphatase
NC_013198.1_prot_WP_005686622.1_2361	WP_005686622.1_2361	NC_013198.1_prot_WP_005686622.1_2361	lcl|NC_013198.1_prot_WP_005686622.1_2361|[locus_tag=LGG_RS12080] [protein=L,D-transpeptidase family protein] [protein_id=WP_005686622.1] [location=2588164..2589534] [gbkey=CDS]	20	20	6.84505e-06	0	3.05785	0.506779	0.775577	0.930673	0.0876973	0.85744	0.857046	3.76963e-05	0.00122523	3.28563	6.36918e-06	0.0005	3.56789	0.479183	0.687305	1.08591	604790300	471169900	525439800	612800300	181910100	185770000	196139900	158330000	185940100	152400100	203470000	136550000	160960000	157220100	172229900	129910100	58.6	50.189	0	249.1	L,D-transpeptidase/peptidoglycan binding protein	P:peptidoglycan biosynthetic process; F:transferase activity; C:integral component of membrane
NC_013198.1_prot_WP_014569174.1_544	WP_014569174.1_544	NC_013198.1_prot_WP_014569174.1_544	lcl|NC_013198.1_prot_WP_014569174.1_544|[locus_tag=LGG_RS02725] [protein=hypothetical protein] [protein_id=WP_014569174.1] [location=579916..580824] [gbkey=CDS]	12	12	6.89275e-06	0	11.7944	0.284205	0.603521	1.17091	0.306484	0.894428	1.21821	3.50871e-06	0	10.0729	1.67564e-05	0.00035443	9.68179	0.799854	0.898504	0.961174	396640100	349520100	519990100	606660200	46272990	48086000	30071990	33775010	39202010	54251980	43672000	45736970	52376970	37795000	38287000	65669040	47.4	32.502	0	100.44	Flagellar hook-length control protein FliK
NC_013198.1_prot_WP_014569426.1_955	WP_014569426.1_955	NC_013198.1_prot_WP_014569426.1_955	lcl|NC_013198.1_prot_WP_014569426.1_955|[locus_tag=LGG_RS04945] [protein=Cof-type HAD-IIB family hydrolase] [protein_id=WP_014569426.1] [location=1046583..1047398] [gbkey=CDS]	8	8	7.30799e-06	0	0.586135	0.0271802	0.301739	0.809367	0.902219	0.991074	0.988544	0.00540848	0.00651711	0.72419	0.00131948	0.00232727	0.592928	0.123481	0.404685	0.818746	98920020	95161940	90145060	104180000	158839900	175340000	161899900	166110000	130030000	161980000	115950000	131609900	126029900	173899900	179960000	181350100	42.8	28.88	0	101.91	HAD family hydrolase	F:hydrolase activity
NC_013198.1_prot_WP_014568889.1_30	WP_014568889.1_30	NC_013198.1_prot_WP_014568889.1_30	lcl|NC_013198.1_prot_WP_014568889.1_30|[locus_tag=LGG_RS00155] [protein=cell wall hydrolase P40] [protein_id=WP_014568889.1] [location=complement(30001..31251)] [gbkey=CDS]	23	22	7.36622e-06	0	5.16112	0.453299	0.738065	1.07614	0.0618971	0.8762	0.847999	2.72846e-05	0.000851064	4.79594	6.99602e-06	0.000482759	6.08624	0.0624844	0.346582	1.26904	11687010000	8249295000	10753000000	13920010000	2245700000	2165101000	2192901000	1907501000	2528499000	2094500000	2723699000	1890999000	2032401000	1784601000	1904900000	1522201000	40.4	42.599	0	323.31	cell wall hydrolase P40	F:hydrolase activity
NC_013198.1_prot_WP_029943882.1_1271	WP_029943882.1_1271	NC_013198.1_prot_WP_029943882.1_1271	lcl|NC_013198.1_prot_WP_029943882.1_1271|[locus_tag=LGG_RS06520] [protein=acetyltransferase] [protein_id=WP_029943882.1] [location=1362685..1364679] [gbkey=CDS]	10	10	7.39218e-06	0	2.84787	0.83767	0.928661	1.04503	0.101578	0.847019	0.881061	0.00356557	0.00468908	2.72515	1.55982e-05	0.000368421	3.23232	0.455258	0.676648	1.18611	210530000	290340100	269889800	241590100	93479060	87864020	84121970	87694010	98788020	120639900	119640100	50682020	72942020	68000010	81838040	89946960	15.1	75.296	0	25.565	acyltransferase	F:acyltransferase activity, transferring groups other than amino-acyl groups; C:integral component of membrane
NC_013198.1_prot_WP_005685158.1_2470	WP_005685158.1_2470	NC_013198.1_prot_WP_005685158.1_2470	lcl|NC_013198.1_prot_WP_005685158.1_2470|[locus_tag=LGG_RS12610] [protein=PLP-dependent aminotransferase family protein] [protein_id=WP_005685158.1] [location=2699012..2700214] [gbkey=CDS]	13	13	7.48039e-06	0	0.449248	0.198726	0.5107	1.08521	0.84898	0.98636	1.01214	2.42044e-05	0.000888889	0.413975	4.8917e-05	0.000245614	0.44386	0.412498	0.649584	1.07219	67901010	65389980	57336980	74117980	143470000	141280000	151220000	151130000	137920100	158650000	178470000	164520000	132509900	156580000	170340000	137550000	47.2	44.043	0	134.9	PLP-dependent aminotransferase family protein	P:biosynthetic process; F:L-aspartate:2-oxoglutarate aminotransferase activity; F:pyridoxal phosphate binding
NC_013198.1_prot_WP_014570239.1_2736	WP_014570239.1_2736	NC_013198.1_prot_WP_014570239.1_2736	lcl|NC_013198.1_prot_WP_014570239.1_2736|[locus_tag=LGG_RS13950] [protein=Cof-type HAD-IIB family hydrolase] [protein_id=WP_014570239.1] [location=2973603..2974388] [gbkey=CDS]	12	12	8.2284e-06	0	0.392871	0.606385	0.826555	1.05501	0.130759	0.848604	1.11315	7.01771e-05	0.000992701	0.372386	4.47092e-06	0.000717949	0.352938	0.606519	0.793494	0.947773	76076030	62550980	67766040	77685990	165090000	170040000	189190000	197999900	226450100	180500000	151699900	210100100	180870000	207419900	194230100	221569900	70.9	28.854	0	76.372	HAD family hydrolase	F:hydrolase activity
NC_013198.1_prot_WP_005690917.1_2464	WP_005690917.1_2464	NC_013198.1_prot_WP_005690917.1_2464	lcl|NC_013198.1_prot_WP_005690917.1_2464|[locus_tag=LGG_RS12580] [protein=hypothetical protein] [protein_id=WP_005690917.1] [location=2694457..2694720] [gbkey=CDS]	9	9	8.28006e-06	0	0.319472	0.537836	0.794986	0.96836	0.28516	0.883366	0.930334	1.05237e-05	0.00133333	0.32991	2.21544e-05	0.000329412	0.343395	0.547706	0.748843	1.04087	127480000	151890000	105640000	124739900	374480200	373540200	409610200	427499800	385829900	346240000	393379800	409859900	328580100	389979800	411649800	347870200	90.8	9.7589	0	125.1	DUF2187 domain-containing protein
NC_013198.1_prot_WP_005685527.1_728	WP_005685527.1_728	NC_013198.1_prot_WP_005685527.1_728	lcl|NC_013198.1_prot_WP_005685527.1_728|[gene=trxA] [locus_tag=LGG_RS03655] [protein=thioredoxin] [protein_id=WP_005685527.1] [location=787617..787928] [gbkey=CDS]	11	11	8.50808e-06	0	0.324554	0.779161	0.902877	0.975421	0.697116	0.98343	0.961736	5.40151e-06	0.00190476	0.332732	1.43154e-05	0.000378378	0.337467	0.879231	0.939651	1.01423	1487700000	1287399000	1177199000	1299700000	4310303000	3357702000	4050500000	4505197000	3773099000	4550800000	3508998000	3968001000	3589502000	4392405000	4333501000	3306898000	69.9	11.478	0	90.763	thioredoxin	P:glycerol ether metabolic process; F:protein-disulfide reductase activity; F:isomerase activity
NC_013198.1_prot_WP_014569475.1_1032	WP_014569475.1_1032	NC_013198.1_prot_WP_014569475.1_1032	lcl|NC_013198.1_prot_WP_014569475.1_1032|[locus_tag=LGG_RS05325] [protein=hypothetical protein] [protein_id=WP_014569475.1] [location=1116372..1116836] [gbkey=CDS]	10	10	8.70399e-06	0	2.41108	0.889326	0.946691	1.01901	0.00408647	1	0.862389	0.000931512	0.0031682	2.36609	5.14288e-06	0.000595745	2.79581	0.252652	0.517385	1.18162	420810000	352090000	456119700	457269900	167660000	173039900	173839900	181310000	248029900	136780100	186300100	156000000	156130000	142080000	143470000	158919900	57.8	16.701	0	116.55	endonuclease	P:nucleic acid phosphodiester bond hydrolysis; F:endonuclease activity
NC_013198.1_prot_WP_005684078.1_665	WP_005684078.1_665	NC_013198.1_prot_WP_005684078.1_665	lcl|NC_013198.1_prot_WP_005684078.1_665|[locus_tag=LGG_RS03340] [protein=hypothetical protein] [protein_id=WP_005684078.1] [location=723020..723319] [gbkey=CDS]	7	7	9.52973e-06	0	0.35345	0.0807766	0.421714	1.17863	0.805114	0.986041	0.978637	5.35635e-06	0.00195122	0.299884	2.06791e-05	0.000333333	0.361166	0.0768737	0.365936	1.20435	207170000	237430100	251509900	268040000	603719800	746449600	639110300	737719900	775069700	730909700	948450500	763110400	551009600	695189600	683399600	744480400	79.8	11.365	0	53.509	MULTISPECIES: hypothetical protein
NC_013198.1_prot_WP_005687104.1_2124	WP_005687104.1_2124	NC_013198.1_prot_WP_005687104.1_2124	lcl|NC_013198.1_prot_WP_005687104.1_2124|[gene=tmk] [locus_tag=LGG_RS10840] [protein=dTMP kinase] [protein_id=WP_005687104.1] [location=complement(2327768..2328415)] [gbkey=CDS]	13	13	9.57529e-06	0	0.602043	0.12293	0.447322	1.08821	0.451584	0.948887	0.960044	3.28467e-05	0.000784314	0.553242	0.000174743	0.00159116	0.627099	0.096817	0.388256	1.1335	157010100	166760000	152540000	176010100	282579800	266140000	274840200	258880000	300479800	260540100	319210200	300270200	232280100	271919800	287689900	250159900	60.5	23.449	0	127.08	dTMP kinase	P:dTDP biosynthetic process; P:dTTP biosynthetic process; P:phosphorylation; P:nucleoside monophosphate phosphorylation; F:thymidylate kinase activity; F:ATP binding
NC_013198.1_prot_WP_005687411.1_156	WP_005687411.1_156	NC_013198.1_prot_WP_005687411.1_156	lcl|NC_013198.1_prot_WP_005687411.1_156|[locus_tag=LGG_RS00795] [protein=PTS lactose/cellobiose transporter subunit IIA] [protein_id=WP_005687411.1] [location=172883..173206] [gbkey=CDS]	4	4	9.60474e-06	0	0.148832	0.147239	0.456803	0.74992	0.118164	0.839585	0.738999	3.69814e-05	0.00123636	0.198464	2.81486e-05	0.000304348	0.201397	0.935696	0.969684	1.01478	7733696	5316899	6139097	6322200	31495990	55508000	42307990	43974020	46219980	30738000	26775990	27041990	24439010	37677010	26922980	39131020	37.4	11.699	0	10.102	[locus_tag=LGG_RS00795] [protein=PTS lactose/cellobiose transporter subunit IIA] [protein_id=WP_005687411.1] [location=172883..173206] [gbkey=CDS]
NC_013198.1_prot_WP_014569623.1_1275	WP_014569623.1_1275	NC_013198.1_prot_WP_014569623.1_1275	lcl|NC_013198.1_prot_WP_014569623.1_1275|[gene=clpB] [locus_tag=LGG_RS06540] [protein=ATP-dependent chaperone ClpB] [protein_id=WP_014569623.1] [location=1367270..1369876] [gbkey=CDS]	43	42	1.03797e-05	0	1.25605	0.110257	0.439655	0.933377	0.603382	0.980241	0.974925	0.000155968	0.000751381	1.3457	0.00137409	0.00245509	1.28835	0.464655	0.683017	0.957383	968799900	997070200	978479800	1011200000	811210400	770800300	766739900	800940500	670649600	767919700	779520400	725959700	698540400	851949700	796589700	731759600	51.4	96.323	0	266.26	ATP-dependent chaperone ClpB	P:response to heat; P:protein refolding; F:ATP binding; C:cytoplasm
NC_013198.1_prot_WP_005684057.1_680	WP_005684057.1_680	NC_013198.1_prot_WP_005684057.1_680	lcl|NC_013198.1_prot_WP_005684057.1_680|[locus_tag=LGG_RS03415] [protein=NAD-dependent malic enzyme] [protein_id=WP_005684057.1] [location=735610..737277] [gbkey=CDS]	18	18	1.08862e-05	0	0.468184	0.102534	0.429807	0.925666	0.0454775	0.886202	1.13437	3.55689e-05	0.00124771	0.505781	1.42904e-05	0.000383562	0.412726	0.0114544	0.286449	0.816017	138330000	155380000	120280000	134350000	309660000	280940100	291470100	285089900	291520200	253810100	256149900	280040100	328490200	308750100	376660000	313340100	44.7	60.449	0	231.07	NAD-dependent malic enzyme	F:malate dehydrogenase (decarboxylating) (NAD+) activity; F:metal ion binding; F:NAD binding
NC_013198.1_prot_WP_014569046.1_363	WP_014569046.1_363	NC_013198.1_prot_WP_014569046.1_363	lcl|NC_013198.1_prot_WP_014569046.1_363|[locus_tag=LGG_RS01835] [protein=penicillin-binding protein] [protein_id=WP_014569046.1] [location=complement(390000..391988)] [gbkey=CDS]	24	24	1.13178e-05	0	2.8155	0.0659973	0.383271	1.24037	0.288357	0.878168	1.07918	0.000167079	0.000731183	2.26989	9.10144e-06	0.0004375	2.60894	0.170091	0.452254	1.14937	346120100	383000200	431220200	445159700	130550000	134200000	165069900	140030000	171389900	145900100	177659900	215770000	154109900	159920000	162810000	136890000	44.4	70.94	0	215.32	cell division protein FtsI	P:response to antibiotic; P:cell division; F:penicillin binding; C:integral component of membrane
NC_013198.1_prot_WP_014569314.1_747	WP_014569314.1_747	NC_013198.1_prot_WP_014569314.1_747	lcl|NC_013198.1_prot_WP_014569314.1_747|[locus_tag=LGG_RS03745] [protein=penicillin-binding protein] [protein_id=WP_014569314.1] [location=complement(804302..807046)] [gbkey=CDS]	33	33	1.15785e-05	0	2.26872	0.420317	0.70931	0.956582	0.0272072	0.949804	0.856821	1.15281e-05	0.00119403	2.37169	6.53054e-06	0.000491228	2.64783	0.101715	0.39181	1.11643	521970300	464360000	537200400	598930000	224370000	249539900	242890000	216460100	213000100	204429900	235110200	240760200	213770000	187170100	215070000	184370000	48.4	99.262	0	323.31	penicillin-binding protein	P:proteolysis; F:penicillin binding; F:peptidoglycan glycosyltransferase activity; F:serine-type D-Ala-D-Ala carboxypeptidase activity; C:integral component of membrane
NC_013198.1_prot_WP_005684715.1_2029	WP_005684715.1_2029	NC_013198.1_prot_WP_005684715.1_2029	lcl|NC_013198.1_prot_WP_005684715.1_2029|[locus_tag=LGG_RS10370] [protein=flotillin family protein] [protein_id=WP_005684715.1] [location=complement(2225501..2227033)] [gbkey=CDS]	31	31	1.21182e-05	0	0.574769	0.20075	0.513279	1.06093	0.516644	0.953329	0.970054	3.35258e-05	0.00130769	0.541762	0.000103189	0.000816327	0.592513	0.168357	0.454148	1.09368	744370200	885219700	753659600	811889600	1375300000	1396499000	1342500000	1432799000	1318300000	1580901000	1483801000	1513500000	1261399000	1456601000	1434801000	1240900000	71.2	55.347	0	323.31	flotillin family protein	C:integral component of membrane
NC_013198.1_prot_WP_014569336.1_791	WP_014569336.1_791	NC_013198.1_prot_WP_014569336.1_791	lcl|NC_013198.1_prot_WP_014569336.1_791|[locus_tag=LGG_RS04140] [protein=PFL family protein] [protein_id=WP_014569336.1] [location=868239..869582] [gbkey=CDS]	20	20	1.24232e-05	0	0.454001	0.812308	0.916755	0.979462	0.138215	0.842254	0.868173	5.36516e-05	0.0010625	0.463521	0.000130403	0.00075	0.522939	0.249197	0.513187	1.12819	303649900	261280000	274440000	262809900	565700200	593160200	572959800	700579800	557240300	586800100	718609800	527550300	532579800	467520100	630499600	487410300	51.7	46.642	0	117.79	PFL family protein
NC_013198.1_prot_WP_014569493.1_1055	WP_014569493.1_1055	NC_013198.1_prot_WP_014569493.1_1055	lcl|NC_013198.1_prot_WP_014569493.1_1055|[locus_tag=LGG_RS05440] [protein=phage tail tube protein] [protein_id=WP_014569493.1] [location=1130701..1131303] [gbkey=CDS]	5	5	1.26535e-05	0	15.3015	0.212039	0.527594	0.617882	0.842151	0.985728	0.951973	4.63351e-05	0.00109677	24.7645	4.69883e-06	0.0007	16.0735	0.235252	0.500957	0.649054	59513970	57888970	87145020	77962970	3908160	6520284	2915950	5746281	5203044	1284839	2791522	3334888	3804607	3267421	6549260	4307217	46	21.665	0	45.603	phage tail protein
NC_013198.1_prot_WP_005687078.1_2138	WP_005687078.1_2138	NC_013198.1_prot_WP_005687078.1_2138	lcl|NC_013198.1_prot_WP_005687078.1_2138|[gene=rplJ] [locus_tag=LGG_RS10910] [protein=50S ribosomal protein L10] [protein_id=WP_005687078.1] [location=complement(2346199..2346705)] [gbkey=CDS]	17	17	1.36007e-05	0	0.440665	0.621688	0.827841	0.973597	0.489707	0.958261	1.0504	2.48521e-06	0	0.452615	8.91383e-06	0.000451613	0.419521	0.182191	0.458449	0.926882	4838194000	5374298000	4452603000	5216895000	10544010000	10678990000	10978010000	12958000000	11027990000	10891010000	10456000000	11460010000	11302000000	13098000000	10626990000	12394990000	83.3	18.248	0	323.31	50S ribosomal protein L10	P:translation; F:structural constituent of ribosome; F:large ribosomal subunit rRNA binding; C:large ribosomal subunit
NC_013198.1_prot_WP_005686640.1_2380	WP_005686640.1_2380	NC_013198.1_prot_WP_005686640.1_2380	lcl|NC_013198.1_prot_WP_005686640.1_2380|[locus_tag=LGG_RS12170] [protein=hypothetical protein] [protein_id=WP_005686640.1] [location=2609895..2610323] [gbkey=CDS]	2	2	1.37187e-05	0	0.314669	0.00404783	0.171704	0.579409	0.0591345	0.883298	0.757448	0.00152331	0.00420106	0.543086	0.000201438	0.0015	0.415433	0.0965481	0.389673	0.764948	14484000	16651000	15806000	13011000	55093970	45764010	50838990	39465980	26343990	30273000	21368010	33456980	30705020	32825010	34934000	47292990	28.9	15.833	0	13.521	[locus_tag=LGG_RS12170] [protein=hypothetical protein] [protein_id=WP_005686640.1] [location=2609895..2610323] [gbkey=CDS]
NC_013198.1_prot_WP_005687528.1_1329	WP_005687528.1_1329	NC_013198.1_prot_WP_005687528.1_1329	lcl|NC_013198.1_prot_WP_005687528.1_1329|[gene=pflB] [locus_tag=LGG_RS06810] [protein=formate C-acetyltransferase] [protein_id=WP_005687528.1] [location=1425481..1427742] [gbkey=CDS]	42	42	1.41518e-05	0	0.523319	0.645602	0.845553	1.02932	0.126484	0.851545	1.10671	8.422e-06	0.00150943	0.508412	3.10973e-06	0.000848485	0.472861	0.23693	0.502314	0.930074	871610400	885820300	812320100	919769500	1846601000	1733401000	1535500000	1564899000	1612900000	1660599000	1933999000	1666800000	1672601000	1969600000	1934301000	1810700000	62.8	85.187	0	323.31	formate C-acetyltransferase	P:glucose metabolic process; F:formate C-acetyltransferase activity; C:cytoplasm
NC_013198.1_prot_WP_005688154.1_2476	WP_005688154.1_2476	NC_013198.1_prot_WP_005688154.1_2476	lcl|NC_013198.1_prot_WP_005688154.1_2476|[locus_tag=LGG_RS12645] [protein=fructose-specific PTS transporter subunit EIIC] [protein_id=WP_005688154.1] [location=complement(2705310..2707292)] [gbkey=CDS]	18	18	1.47738e-05	0	0.0196933	0.251392	0.569949	0.849584	0.0431946	0.93565	0.733928	1.9786e-05	0.000930233	0.0231799	2.35545e-05	0.000321839	0.0268327	0.294	0.547701	1.15759	7337796	2558700	4642103	1953199	145690000	211199900	207780000	177029900	160490000	118160000	174530100	178160000	124290000	153380000	156400000	110140000	38.2	69.256	0	141.35	PTS fructose transporter subunit IIABC	P:phosphoenolpyruvate-dependent sugar phosphotransferase system; P:fructose transmembrane transport; P:proton transmembrane transport; F:carbohydrate:proton symporter activity; F:protein-N(PI)-phosphohistidine-fructose phosphotransferase system transporter activity; C:plasma membrane; C:integral component of membrane
NC_013198.1_prot_WP_005685677.1_12	WP_005685677.1_12	NC_013198.1_prot_WP_005685677.1_12	lcl|NC_013198.1_prot_WP_005685677.1_12|[gene=rpsF] [locus_tag=LGG_RS00065] [protein=30S ribosomal protein S6] [protein_id=WP_005685677.1] [location=11564..11860] [gbkey=CDS]	15	15	1.53578e-05	0	0.371714	0.688044	0.872223	1.04993	0.245499	0.889396	1.32349	0.000113104	0.000829268	0.354038	0.00113771	0.00222082	0.280859	0.361195	0.612449	0.793301	2501000000	1995699000	2346701000	2003800000	6425992000	6128399000	5047205000	6185100000	6842602000	7169206000	4594800000	6627704000	11008990000	5770893000	5152000000	11524010000	86.7	11.573	0	323.31	30S ribosomal protein S6	P:translation; F:structural constituent of ribosome; F:rRNA binding; C:ribosome
NC_013198.1_prot_WP_005684571.1_895	WP_005684571.1_895	NC_013198.1_prot_WP_005684571.1_895	lcl|NC_013198.1_prot_WP_005684571.1_895|[locus_tag=LGG_RS04655] [protein=ABC transporter permease] [protein_id=WP_005684571.1] [location=981513..982346] [gbkey=CDS]	4	4	1.57535e-05	0.000898876	3.46859	0.017291	0.241843	1.36578	0.39977	0.932089	1.08551	0.000112953	0.000834356	2.53964	2.47802e-05	0.000314607	3.19536	0.0551487	0.341887	1.25819	71270020	72056010	66615000	94193010	21820010	20368990	19359000	25873010	30394990	24297000	34210980	30659020	20639010	27123010	21676990	25472010	16.6	31.141	0	33.02	spermidine/putrescine ABC transporter permease	P:transmembrane transport; C:plasma membrane; C:integral component of membrane
NC_013198.1_prot_WP_005685021.1_2649	WP_005685021.1_2649	NC_013198.1_prot_WP_005685021.1_2649	lcl|NC_013198.1_prot_WP_005685021.1_2649|[locus_tag=LGG_RS13505] [protein=PTS lactose/cellobiose transporter subunit IIA] [protein_id=WP_005685021.1] [location=2889892..2890221] [gbkey=CDS]	3	3	1.63909e-05	0.000888889	0.188254	0.118198	0.438982	0.720338	0.697881	0.983088	0.951581	0.000508354	0.00172519	0.261341	3.38653e-05	0.000282828	0.197833	0.193595	0.471329	0.75699	7496203	7882402	4926899	7680498	44781010	33346010	37088000	32145010	36825000	32736000	18728000	21230990	34751990	30437980	30217020	45669000	45	11.893	0	12.579	Lichenan-specific phosphotransferase enzyme IIA component	P:phosphoenolpyruvate-dependent sugar phosphotransferase system; P:carbohydrate transmembrane transport; F:protein-N(PI)-phosphohistidine-sugar phosphotransferase activity; F:metal ion binding; F:D-glucosamine PTS permease activity
NC_013198.1_prot_WP_005685851.1_1361	WP_005685851.1_1361	NC_013198.1_prot_WP_005685851.1_1361	lcl|NC_013198.1_prot_WP_005685851.1_1361|[gene=pyrF] [locus_tag=LGG_RS06970] [protein=orotidine-5-phosphate decarboxylase] [protein_id=WP_005685851.1] [location=complement(1458196..1458915)] [gbkey=CDS]	19	19	1.86488e-05	0.000879121	0.494951	0.403179	0.69751	1.05829	0.231769	0.879137	1.08432	2.26268e-05	0.000898876	0.467691	1.55782e-05	0.000373333	0.456461	0.730444	0.862066	0.975988	248800000	299930100	290770000	268380100	576679800	584460400	495699800	580780000	549470300	662839700	539900300	618969700	651719700	622939800	624920400	528719800	72	25.504	0	173.61	orotidine 5'-phosphate decarboxylase	P:'de novo' pyrimidine nucleobase biosynthetic process; P:'de novo' UMP biosynthetic process; F:orotidine-5'-phosphate decarboxylase activity
NC_013198.1_prot_WP_005685812.1_991	WP_005685812.1_991	NC_013198.1_prot_WP_005685812.1_991	lcl|NC_013198.1_prot_WP_005685812.1_991|[locus_tag=LGG_RS05125] [protein=cold-shock protein] [protein_id=WP_005685812.1] [location=1088144..1088344] [gbkey=CDS]	8	8	1.86779e-05	0.000869565	0.267388	0.714865	0.878857	0.960156	0.858183	0.987883	1.03388	2.65628e-05	0.000860215	0.278484	0.000305271	0.00175115	0.258625	0.696358	0.837939	0.92869	2559800000	3350899000	3634000000	3537898000	11756000000	12514990000	14426980000	10163990000	13843010000	11693010000	9500694000	11923020000	17571010000	10658000000	8618806000	15272000000	90.9	7.3689	0	323.31	Cold shock-like protein CspLA	F:DNA binding; C:cytoplasm
NC_013198.1_prot_WP_003562894.1_213	WP_003562894.1_213	NC_013198.1_prot_WP_003562894.1_213	lcl|NC_013198.1_prot_WP_003562894.1_213|[locus_tag=LGG_RS01070] [protein=LBP_cg2779 family protein] [protein_id=WP_003562894.1] [location=complement(231856..232062)] [gbkey=CDS]	8	8	1.92848e-05	0.000860215	0.382347	0.591271	0.821697	1.07264	0.516093	0.954419	1.0679	0.000348516	0.00157895	0.356455	0.000128766	0.000754717	0.358037	0.977638	0.986128	1.00444	716829700	826300500	845310000	1031700000	2247399000	2365500000	2088199000	2177301000	2508401000	1879400000	3259301000	2082401000	3072000000	2009801000	2201301000	2312900000	94.1	7.8408	0	58.958	MULTISPECIES: LBP_cg2779 family protein
NC_013198.1_prot_WP_015764954.1_1390	WP_015764954.1_1390	NC_013198.1_prot_WP_015764954.1_1390	lcl|NC_013198.1_prot_WP_015764954.1_1390|[locus_tag=LGG_RS07115] [protein=PBP1A family penicillin-binding protein] [protein_id=WP_015764954.1] [location=1491269..1493578] [gbkey=CDS]	39	39	1.95992e-05	0.000851064	2.03184	0.142854	0.455357	1.0476	0.987662	1	1.00074	4.09493e-05	0.00120354	1.93951	6.45916e-05	0.00021875	2.03034	0.397469	0.641956	1.04683	1117400000	1099800000	1214900000	1412899000	597760000	612019800	586250400	577090100	595819800	596230400	655300100	640379800	553380100	669420000	599540000	558929900	63.3	83.635	0	323.31	penicillin-binding protein	P:proteolysis; F:penicillin binding; F:peptidoglycan glycosyltransferase activity; F:serine-type D-Ala-D-Ala carboxypeptidase activity
NC_013198.1_prot_WP_014569367.1_846	WP_014569367.1_846	NC_013198.1_prot_WP_014569367.1_846	lcl|NC_013198.1_prot_WP_014569367.1_846|[locus_tag=LGG_RS04405] [protein=phospho-sugar mutase] [protein_id=WP_014569367.1] [location=924537..926264] [gbkey=CDS]	39	39	1.98592e-05	0.000842105	1.42235	0.275432	0.593759	1.03322	0.314604	0.900607	1.0689	3.52363e-05	0.00125926	1.37662	0.0035719	0.00443119	1.33067	0.596499	0.784303	0.966618	2305701000	2217099000	2275000000	2459199000	1638800000	1672400000	1658901000	1536900000	1589100000	1737701000	1701000000	1695401000	1539200000	2017100000	1775801000	1654501000	73.2	63.624	0	264.13	phospho-sugar mutase	P:carbohydrate metabolic process; F:magnesium ion binding; F:phosphoglucomutase activity
NC_013198.1_prot_WP_014569468.1_1024	WP_014569468.1_1024	NC_013198.1_prot_WP_014569468.1_1024	lcl|NC_013198.1_prot_WP_014569468.1_1024|[locus_tag=LGG_RS05285] [protein=PD-(D/E)XK nuclease-like domain-containing protein] [protein_id=WP_014569468.1] [location=1112186..1112950] [gbkey=CDS]	5	5	1.99088e-05	0.000833333	15.6813	0.703474	0.879829	1.12909	0.593021	0.973867	1.25308	6.4573e-05	0.00100741	13.8884	0.000507562	0.00223108	12.5142	0.813947	0.908427	0.901051	59450980	46664020	72359010	41110000	3258401	5916847	2500102	2831401	2673500	6335102	2482701	5274897	11690140	2913800	2427402	4069610	23.6	29.824	0	17.081	PD-(D/E)XK nuclease-like domain-containing protein
NC_013198.1_prot_WP_029943895.1_1595	WP_029943895.1_1595	NC_013198.1_prot_WP_029943895.1_1595	lcl|NC_013198.1_prot_WP_029943895.1_1595|[locus_tag=LGG_RS08135] [protein=hypothetical protein] [protein_id=WP_029943895.1] [location=1714676..1715899] [gbkey=CDS]	16	16	2.07564e-05	0.000824742	2.22413	0.235916	0.555609	1.10742	0.732308	0.98426	1.02531	0.000166458	0.000735135	2.00839	5.61087e-05	0.000229508	2.16923	0.406824	0.64545	1.08008	129219900	120610000	128280000	154050000	55052980	66483020	60354980	56975030	71430000	59691980	76065980	58364960	63939000	52703020	60085010	68697960	39.3	45.513	0	83.896	MULTISPECIES: hypothetical protein	C:integral component of membrane
NC_013198.1_prot_WP_015765071.1_2419	WP_015765071.1_2419	NC_013198.1_prot_WP_015765071.1_2419	lcl|NC_013198.1_prot_WP_015765071.1_2419|[locus_tag=LGG_RS12365] [protein=proline iminopeptidase-family hydrolase] [protein_id=WP_015765071.1] [location=complement(2648612..2649490)] [gbkey=CDS]	15	15	2.11812e-05	0.000816327	1.52616	0.762506	0.896638	1.03238	0.980851	1	1.00177	0.00656492	0.00814493	1.47829	0.0005878	0.0021374	1.52346	0.800481	0.898063	1.03055	471949900	496930100	478459700	495179700	291959900	317349900	342880000	322400000	247699900	358279800	375059900	349550100	283189800	343320000	365560200	290230000	56.5	33.25	0	120.51	proline iminopeptidase	P:proteolysis; F:aminopeptidase activity; C:envelope
NC_013198.1_prot_WP_005705470.1_698	WP_005705470.1_698	NC_013198.1_prot_WP_005705470.1_698	lcl|NC_013198.1_prot_WP_005705470.1_698|[gene=nrdI] [locus_tag=LGG_RS03500] [protein=class Ib ribonucleoside-diphosphate reductase assembly flavoprotein NrdI] [protein_id=WP_005705470.1] [location=complement(754124..754594)] [gbkey=CDS]	8	8	2.13332e-05	0.000808081	0.662315	0.434199	0.723886	1.02647	0.812432	0.98623	0.987126	8.99009e-07	0	0.645236	0.000147973	0.000701754	0.670953	0.41494	0.651331	1.03986	129730000	133790100	126220000	137480000	215879900	189760100	191760000	199250100	210660000	202490000	203189900	200479900	175580100	207390000	191800100	212790100	67.9	17.24	0	56.16	class Ib ribonucleoside-diphosphate reductase assembly flavoprotein NrdI	P:cellular protein modification process; F:FMN binding
NC_013198.1_prot_WP_014569540.1_1142	WP_014569540.1_1142	NC_013198.1_prot_WP_014569540.1_1142	lcl|NC_013198.1_prot_WP_014569540.1_1142|[locus_tag=LGG_RS05865] [protein=peptide ABC transporter substrate-binding protein] [protein_id=WP_014569540.1] [location=complement(1214428..1216068)] [gbkey=CDS]	27	27	2.14789e-05	0.0008	1.32183	0.810933	0.916788	0.981003	0.992353	1	0.999319	0.00874674	0.0102192	1.34742	0.00699789	0.0063985	1.32273	0.860619	0.931335	0.981671	842430500	833839700	772220200	816190100	601660100	612529700	614490200	640410300	593440200	661309600	493419900	693639900	560979800	748030200	608740200	566200000	56	60.364	0	323.31	peptide ABC transporter substrate-binding protein	P:transmembrane transport; C:ATP-binding cassette (ABC) transporter complex
NC_013198.1_prot_WP_014569740.1_1671	WP_014569740.1_1671	NC_013198.1_prot_WP_014569740.1_1671	lcl|NC_013198.1_prot_WP_014569740.1_1671|[locus_tag=LGG_RS08525] [protein=DUF4479 and tRNA-binding domain-containing protein] [protein_id=WP_014569740.1] [location=complement(1801712..1802350)] [gbkey=CDS]	8	8	2.27208e-05	0.000792079	0.482287	0.0468098	0.341484	0.892987	0.706663	0.980341	0.968661	1.59274e-05	0.00101266	0.540083	0.000153772	0.000840909	0.49789	0.297688	0.551849	0.921878	473330200	520419900	472290000	416180200	989960300	872650400	969970000	1067999000	904640600	885560300	841139500	844510200	817519600	1120400000	982229400	875769800	42	22.315	0	51.597	tRNA-binding protein	F:tRNA binding
NC_013198.1_prot_WP_014570189.1_2624	WP_014570189.1_2624	NC_013198.1_prot_WP_014570189.1_2624	lcl|NC_013198.1_prot_WP_014570189.1_2624|[locus_tag=LGG_RS13380] [protein=ASCH domain-containing protein] [protein_id=WP_014570189.1] [location=complement(2859528..2859974)] [gbkey=CDS]	6	6	2.32115e-05	0.000784314	0.447641	0.566165	0.810154	0.95246	0.151122	0.811282	0.856991	4.18754e-05	0.00118261	0.469984	0.000285744	0.0015545	0.522341	0.312907	0.566615	1.1114	35722980	33796980	33505010	29443990	65840990	77802960	83802060	69098020	68724030	63528990	83163020	67233990	60898020	51892980	69574040	72770960	48	16.225	0	20.973	RNA-binding protein
NC_013198.1_prot_WP_005687444.1_179	WP_005687444.1_179	NC_013198.1_prot_WP_005687444.1_179	lcl|NC_013198.1_prot_WP_005687444.1_179|[locus_tag=LGG_RS00910] [protein=WxL domain-containing protein] [protein_id=WP_005687444.1] [location=193994..194800] [gbkey=CDS]	11	11	2.32267e-05	0.000776699	4.97413	0.53915	0.79485	1.10922	0.956084	0.99569	0.994541	0.000197804	0.000704663	4.48434	2.22406e-05	0.000325581	5.00143	0.51746	0.728206	1.11531	198550100	175229900	246679900	299909900	50751020	40149980	40358010	51129980	41911000	39843020	75140020	50729010	41044990	43371010	54880970	42105990	54.1	28.484	0	90.956	cell surface protein
NC_013198.1_prot_WP_003660077.1_415	WP_003660077.1_415	NC_013198.1_prot_WP_003660077.1_415	lcl|NC_013198.1_prot_WP_003660077.1_415|[locus_tag=LGG_RS02095] [protein=FIVAR domain-containing protein] [protein_id=WP_003660077.1] [location=436451..438265] [gbkey=CDS]	26	26	2.37879e-05	0.000769231	0.419619	0.700485	0.877729	1.03731	0.437004	0.941915	0.949895	0.000147948	0.000759777	0.404526	6.60671e-05	0.000217054	0.441753	0.405735	0.64521	1.09203	324400100	238179900	289099900	301550000	683000300	647259800	752060200	653460000	719129700	555809900	790260200	796349600	692880100	608169900	581829900	721430300	49	64.624	0	222.9	FIVAR domain-containing protein	P:carbohydrate metabolic process; F:beta-N-acetylhexosaminidase activity; F:N-acetyl-beta-D-galactosaminidase activity; C:integral component of membrane
NC_013198.1_prot_WP_005687456.1_184	WP_005687456.1_184	NC_013198.1_prot_WP_005687456.1_184	lcl|NC_013198.1_prot_WP_005687456.1_184|[locus_tag=LGG_RS00935] [protein=hypothetical protein] [protein_id=WP_005687456.1] [location=complement(199060..199386)] [gbkey=CDS]	7	7	2.43177e-05	0.000761905	0.437938	0.0728278	0.39971	1.24717	0.663096	0.98749	1.03917	7.37901e-05	0.000951049	0.351147	8.72494e-05	0.0002	0.421433	0.173011	0.454343	1.20016	90200970	107640000	85030020	105080000	207470100	213259900	213909900	249190100	217349900	258170100	315880200	321910200	209970100	210339900	218940100	284420200	64.8	12.301	0	35.547	MULTISPECIES: hypothetical protein
NC_013198.1_prot_WP_014570198.1_2633	WP_014570198.1_2633	NC_013198.1_prot_WP_014570198.1_2633	lcl|NC_013198.1_prot_WP_014570198.1_2633|[locus_tag=LGG_RS13425] [protein=iron-sulfur cluster biosynthesis family protein] [protein_id=WP_014570198.1] [location=complement(2871350..2871754)] [gbkey=CDS]	10	10	2.50069e-05	0.000754717	0.414487	0.63335	0.833971	1.04086	0.504444	0.950896	1.09882	1.34201e-05	0.00112676	0.398217	0.000266473	0.00157692	0.37721	0.69162	0.835556	0.947247	95815000	82378960	100569900	100920000	256620000	200910000	248069900	212220100	244729900	225619900	212410100	271629900	215200000	203849900	261710100	344660200	88.1	14.515	0	280.62	iron-sulfur cluster biosynthesis family protein
NC_013198.1_prot_WP_014570195.1_2630	WP_014570195.1_2630	NC_013198.1_prot_WP_014570195.1_2630	lcl|NC_013198.1_prot_WP_014570195.1_2630|[locus_tag=LGG_RS13410] [protein=hypothetical protein] [protein_id=WP_014570195.1] [location=2866892..2868085] [gbkey=CDS]	14	14	2.58367e-05	0.000747664	60.5828	0.258233	0.572341	0.637355	0.874261	0.987508	0.894042	1.91628e-05	0.000952381	95.0535	0.000852599	0.00222222	67.7629	0.640526	0.805348	0.712892	112100000	313030000	360730000	201510100	6129997	4584498	3394714	1984801	1727001	1673599	2068741	5225746	9532287	932290	10220770	1331900	48.6	41.785	0	100.15	FliK family flagellar hook-length control protein	C:integral component of membrane
NC_013198.1_prot_WP_005686185.1_2155	WP_005686185.1_2155	NC_013198.1_prot_WP_005686185.1_2155	lcl|NC_013198.1_prot_WP_005686185.1_2155|[locus_tag=LGG_RS10995] [protein=DUF4430 domain-containing protein] [protein_id=WP_005686185.1] [location=complement(2370234..2370626)] [gbkey=CDS]	8	8	2.59549e-05	0.000740741	2.25274	0.708279	0.879123	1.02881	0.731445	0.984782	0.963282	7.68752e-06	0.0016	2.18966	9.64738e-05	0.000833333	2.33861	0.51131	0.720924	1.06802	605560000	639580200	690709800	714860200	322299800	247230100	314360000	296440100	291680200	278620100	337120200	303639800	262170000	327969900	322590100	230500000	46.9	14.257	0	17.262	DUF4430 domain-containing protein
NC_013198.1_prot_WP_005685513.1_717	WP_005685513.1_717	NC_013198.1_prot_WP_005685513.1_717	lcl|NC_013198.1_prot_WP_005685513.1_717|[locus_tag=LGG_RS03595] [protein=bifunctional oligoribonuclease/PAP phosphatase NrnA] [protein_id=WP_005685513.1] [location=775127..776083] [gbkey=CDS]	13	13	2.59606e-05	0.000733945	0.709496	0.0297319	0.315833	1.2049	0.743314	0.983055	1.0174	0.000128484	0.000795322	0.588845	0.000176108	0.00157377	0.697359	0.0601981	0.343913	1.18428	682329700	682689800	673850000	711869600	962270700	955420200	917590600	1045300000	1058100000	1093600000	1383800000	1160700000	991470400	979450500	1093700000	889600500	43.7	34.42	0	94.993	bifunctional oligoribonuclease/PAP phosphatase NrnA	F:nucleic acid binding
NC_013198.1_prot_WP_005685318.1_244	WP_005685318.1_244	NC_013198.1_prot_WP_005685318.1_244	lcl|NC_013198.1_prot_WP_005685318.1_244|[locus_tag=LGG_RS01230] [protein=response regulator transcription factor] [protein_id=WP_005685318.1] [location=254082..254768] [gbkey=CDS]	14	14	2.77484e-05	0.000727273	1.92397	0.180488	0.489571	1.07881	0.667806	0.986321	0.95893	8.3388e-05	0.00092517	1.78342	0.000429154	0.00205809	2.00637	0.263931	0.525222	1.12501	483159800	477350200	456339900	568480200	238570100	267279900	249750100	274190100	282430100	247909900	285310100	296070000	202320000	296059800	273679900	225230100	60.1	25.513	0	133.82	Regulatory protein vanR	P:phosphorelay signal transduction system; P:regulation of transcription, DNA-templated; F:DNA binding
NC_013198.1_prot_WP_005685659.1_1264	WP_005685659.1_1264	NC_013198.1_prot_WP_005685659.1_1264	lcl|NC_013198.1_prot_WP_005685659.1_1264|[locus_tag=LGG_RS06485] [protein=ABC transporter substrate-binding protein/permease] [protein_id=WP_005685659.1] [location=1353018..1354475] [gbkey=CDS]	15	15	2.78944e-05	0.000720721	2.05223	0.113284	0.436281	0.84161	0.00402034	1	0.86802	0.000191646	0.000708333	2.43846	1.35527e-05	0.0004	2.36427	0.757324	0.874205	0.969575	161770000	204150100	154420000	175239900	86926060	80920950	83383970	85897990	81220950	75577000	76124020	54092980	68596040	74122970	78028030	72092980	34.6	52.798	0	107.75	ABC transporter permease	P:amino acid transport; P:transmembrane transport; F:transmembrane transporter activity; C:ATP-binding cassette (ABC) transporter complex
NC_013198.1_prot_WP_005687664.1_1461	WP_005687664.1_1461	NC_013198.1_prot_WP_005687664.1_1461	lcl|NC_013198.1_prot_WP_005687664.1_1461|[locus_tag=LGG_RS07465] [protein=GatB/YqeY domain-containing protein] [protein_id=WP_005687664.1] [location=complement(1570796..1571230)] [gbkey=CDS]	14	14	2.8394e-05	0.000714286	0.632666	0.00853983	0.239721	1.16062	0.61333	0.981455	0.946812	5.60475e-07	0	0.545108	0.00651673	0.00611175	0.668207	0.0834762	0.378788	1.22582	604660000	632250000	645740100	668670000	966719600	963090200	1115300000	992229700	1154099000	1137399000	1156600000	1231400000	767560400	970889900	1223599000	908040000	77.1	15.788	0	61.257	GatB/YqeY domain-containing protein	F:carbon-nitrogen ligase activity, with glutamine as amido-N-donor
NC_013198.1_prot_WP_005685545.1_744	WP_005685545.1_744	NC_013198.1_prot_WP_005685545.1_744	lcl|NC_013198.1_prot_WP_005685545.1_744|[locus_tag=LGG_RS03730] [protein=transcription repressor NadR] [protein_id=WP_005685545.1] [location=800994..801527] [gbkey=CDS]	5	5	2.87218e-05	0.000707965	0.474568	0.212891	0.529259	0.939584	0.833768	0.983549	0.98603	5.1576e-05	0.00107087	0.505083	0.000105153	0.000805369	0.481292	0.487148	0.696038	0.952897	126079900	125920000	101480000	131390000	254430000	234039900	271000000	258620000	248780000	255960000	228399900	223640000	212720100	272380000	267260200	254760100	42.9	19.481	0	45.653	transcription repressor NadR	F:DNA binding; F:small molecule binding; F:metal ion binding
NC_013198.1_prot_WP_005714907.1_397	WP_005714907.1_397	NC_013198.1_prot_WP_005714907.1_397	lcl|NC_013198.1_prot_WP_005714907.1_397|[locus_tag=LGG_RS02000] [protein=PTS sugar transporter subunit IIB] [protein_id=WP_005714907.1] [location=complement(417573..418049)] [gbkey=CDS]	6	6	2.88658e-05	0.000701754	0.196971	0.76422	0.897239	0.975881	0.374375	0.934193	1.10707	3.35649e-05	0.00129524	0.201839	4.07458e-05	0.000264151	0.177921	0.287859	0.542456	0.881502	98671980	85230010	116980000	158910000	517649800	533970100	572209600	656650400	591610300	482839900	622999900	529300300	711579800	545100100	529210000	759990300	43	17.818	0	90.586	PTS sugar transporter subunit IIB	P:phosphoenolpyruvate-dependent sugar phosphotransferase system; P:phosphorylation; P:carbohydrate transmembrane transport; F:protein-N(PI)-phosphohistidine-sugar phosphotransferase activity; F:kinase activity; C:cytoplasm
NC_013198.1_prot_WP_014569763.1_1710	WP_014569763.1_1710	NC_013198.1_prot_WP_014569763.1_1710	lcl|NC_013198.1_prot_WP_014569763.1_1710|[locus_tag=LGG_RS08725] [protein=phosphoribosylaminoimidazolesuccinocarboxamide synthase] [protein_id=WP_014569763.1] [location=complement(1841501..1842229)] [gbkey=CDS]	14	14	3.01947e-05	0.000695652	0.454412	0.0626404	0.371227	0.844173	0.413297	0.937562	0.932006	0.000164501	0.00073913	0.538293	0.000109573	0.000794702	0.487564	0.282039	0.539254	0.90576	694430000	594130200	701619800	581019600	1250199000	1350900000	1512599000	1544099000	1389699000	1078499000	1185101000	1127800000	1109699000	1462800000	1428200000	1283799000	74.4	27.214	0	125.46	phosphoribosylaminoimidazolesuccinocarboxamide synthase	P:'de novo' IMP biosynthetic process; P:cobalamin biosynthetic process; F:phosphoribosylaminoimidazolesuccinocarboxamide synthase activity; F:ATP binding
NC_013198.1_prot_WP_005688752.1_893	WP_005688752.1_893	NC_013198.1_prot_WP_005688752.1_893	lcl|NC_013198.1_prot_WP_005688752.1_893|[locus_tag=LGG_RS04645] [protein=ABC transporter ATP-binding protein] [protein_id=WP_005688752.1] [location=979517..980605] [gbkey=CDS]	17	17	3.04576e-05	0.000689655	2.04899	0.0885968	0.423987	0.890726	0.224814	0.893399	0.910065	1.50458e-05	0.00105263	2.30036	4.33078e-05	0.000256881	2.25148	0.773423	0.885291	0.97875	601500200	505550000	476880300	498340000	233330000	241010100	264990100	275129900	215630000	210400000	224070000	253870200	198260000	239309900	261340100	226809900	59.7	40.884	0	75.276	ABC transporter ATP-binding protein	P:putrescine transport; P:polyamine transmembrane transport; F:ATP binding; F:ABC-type putrescine transporter activity; C:ATP-binding cassette (ABC) transporter complex
NC_013198.1_prot_WP_014569467.1_1023	WP_014569467.1_1023	NC_013198.1_prot_WP_014569467.1_1023	lcl|NC_013198.1_prot_WP_014569467.1_1023|[locus_tag=LGG_RS05280] [protein=recombinase RecT] [protein_id=WP_014569467.1] [location=1111291..1112166] [gbkey=CDS]	16	16	3.05346e-05	0.000683761	4.9883	0.165341	0.471858	0.725295	0.491993	0.959335	1.09621	0.000159198	0.000747253	6.87762	9.76855e-05	0.000827586	4.55051	0.10926	0.388661	0.661641	413550300	294150000	338949800	225530100	73435020	57333040	54706960	65204040	58852960	45273970	26192990	59550020	64903020	61503960	58233010	93294980	60.1	32.511	0	99.303	recombinase RecT	P:DNA metabolic process; F:DNA binding
NC_013198.1_prot_WP_005686183.1_2157	WP_005686183.1_2157	NC_013198.1_prot_WP_005686183.1_2157	lcl|NC_013198.1_prot_WP_005686183.1_2157|[locus_tag=LGG_RS11005] [protein=nucleoside 2-deoxyribosyltransferase] [protein_id=WP_005686183.1] [location=complement(2373203..2373646)] [gbkey=CDS]	7	7	3.05701e-05	0.000677966	0.290989	0.0282972	0.315207	0.83064	0.834578	0.982589	0.980475	7.3309e-05	0.000964539	0.350318	7.2343e-05	0.000208955	0.296783	0.111905	0.395582	0.847182	23423990	25034980	28016010	36857000	87235980	102000000	89821940	105670000	85255030	85189010	70724950	78271980	78526020	111280100	87834980	101689900	51	16.196	0	39.837	nucleoside 2-deoxyribosyltransferase	F:nucleoside deoxyribosyltransferase activity
NC_013198.1_prot_WP_005686029.1_1797	WP_005686029.1_1797	NC_013198.1_prot_WP_005686029.1_1797	lcl|NC_013198.1_prot_WP_005686029.1_1797|[gene=citX] [locus_tag=LGG_RS09205] [protein=citrate lyase holo-[acyl-carrier protein] synthase] [protein_id=WP_005686029.1] [location=complement(1954019..1954567)] [gbkey=CDS]	4	4	3.12123e-05	0.000672269	0.0616876	0.564819	0.808579	0.931928	0.811945	0.986999	1.01842	4.99636e-05	0.00107937	0.0661935	2.93088e-05	0.000297872	0.0605721	0.463471	0.682496	0.915075	3405201	2736401	1116909	1877637	31432010	33112990	40007020	32407990	29267990	35993010	24802990	38955980	32874000	32132000	39987980	34367010	30.2	20.158	0	21.289	citrate lyase holo-[acyl-carrier protein] synthase	P:prosthetic group biosynthetic process; F:lyase activity; F:holo-citrate lyase synthase activity
NC_013198.1_prot_WP_005713168.1_2055	WP_005713168.1_2055	NC_013198.1_prot_WP_005713168.1_2055	lcl|NC_013198.1_prot_WP_005713168.1_2055|[locus_tag=LGG_RS10495] [protein=GntR family transcriptional regulator] [protein_id=WP_005713168.1] [location=2251993..2252388] [gbkey=CDS]	7	7	3.23436e-05	0.000666667	0.423534	0.274689	0.592557	0.8989	0.939833	0.993984	0.99393	3.01264e-05	0.000808081	0.471169	3.01346e-06	0.000875	0.42612	0.183587	0.459251	0.90439	32421020	32076020	34717000	29076000	66497000	69875020	77438040	90667970	76201960	64753970	72679040	59393000	70524950	83318950	73353020	73866960	68.7	14.299	0	31.602	GntR family transcriptional regulator	P:regulation of transcription, DNA-templated; F:DNA-binding transcription factor activity
NC_013198.1_prot_WP_014569494.1_1056	WP_014569494.1_1056	NC_013198.1_prot_WP_014569494.1_1056	lcl|NC_013198.1_prot_WP_014569494.1_1056|[locus_tag=LGG_RS05445] [protein=tail assembly chaperone] [protein_id=WP_014569494.1] [location=1131390..1131722] [gbkey=CDS]	3	3	3.42291e-05	0.000661157	17.6718	0.0148286	0.245808	2.58126	0.0774971	0.844662	2.14322	7.0992e-05	0.000978417	6.8462	0.000407147	0.00182278	8.24545	0.577035	0.769382	1.20438	28906010	43835990	43840980	28563010	1278545	2378822	1501992	3561500	4946570	4453099	4011321	8174289	4038726	8799411	2325404	4153843	35.5	11.831	0	16.558	phage protein
NC_013198.1_prot_WP_014568871.1_6	WP_014568871.1_6	NC_013198.1_prot_WP_014568871.1_6	lcl|NC_013198.1_prot_WP_014568871.1_6|[gene=gyrA] [locus_tag=LGG_RS00030] [protein=DNA gyrase subunit A] [protein_id=WP_014568871.1] [location=6540..9152] [gbkey=CDS]	37	36	3.43223e-05	0.000655738	1.60232	0.284361	0.603023	1.07559	0.922918	0.99065	1.00638	0.000633131	0.00252113	1.48972	0.000301019	0.00178404	1.59216	0.419366	0.652867	1.06877	719969700	796029600	719860200	800120300	501499900	446399700	496729800	450329800	464860000	462870000	565140300	551180100	545239900	435200100	435749900	496800100	42.5	96.546	0	323.31	DNA gyrase subunit A	P:DNA-dependent DNA replication; P:DNA topological change; F:DNA binding; F:DNA topoisomerase type II (double strand cut, ATP-hydrolyzing) activity; F:ATP binding; C:chromosome; C:cytoplasm
NC_013198.1_prot_WP_015765110.1_2684	WP_015765110.1_2684	NC_013198.1_prot_WP_015765110.1_2684	lcl|NC_013198.1_prot_WP_015765110.1_2684|[locus_tag=LGG_RS13685] [protein=amino acid ABC transporter substrate-binding protein/permease] [protein_id=WP_015765110.1] [location=complement(2924024..2925484)] [gbkey=CDS]	13	11	3.44789e-05	0.000650407	2.44448	0.467351	0.742873	1.09591	0.975455	1	0.997928	0.000732733	0.00287043	2.23054	2.96164e-05	0.000291667	2.44955	0.452916	0.67535	1.09819	550499900	719069800	550470100	552630000	211000000	240680000	254499900	260940000	357930000	214790100	247920000	255230100	219070100	242060100	270200100	233429900	25.7	52.811	0	51.959	glutamine ABC transporter substrate-binding protein	P:amino acid transport; P:ion transmembrane transport; F:ligand-gated ion channel activity; C:ATP-binding cassette (ABC) transporter complex
NC_013198.1_prot_WP_005687099.1_2127	WP_005687099.1_2127	NC_013198.1_prot_WP_005687099.1_2127	lcl|NC_013198.1_prot_WP_005687099.1_2127|[locus_tag=LGG_RS10855] [protein=YbaB/EbfC family nucleoid-associated protein] [protein_id=WP_005687099.1] [location=complement(2329652..2329960)] [gbkey=CDS]	4	4	3.84186e-05	0.000645161	0.572747	0.162923	0.469192	1.15917	0.588512	0.973161	0.928522	0.000471705	0.00150973	0.4941	0.0124265	0.0121322	0.616837	0.20784	0.485824	1.24841	759210000	856400200	729329500	892799400	1357500000	1458300000	1365699000	1455200000	1375700000	1448399000	2046900000	1741599000	1448600000	1433400000	1574499000	894490100	35.3	11.608	0	61.411	YbaB/EbfC family nucleoid-associated protein	F:DNA binding; C:cytoplasm; C:bacterial nucleoid
NC_013198.1_prot_WP_005684122.1_627	WP_005684122.1_627	NC_013198.1_prot_WP_005684122.1_627	lcl|NC_013198.1_prot_WP_005684122.1_627|[gene=lacA] [locus_tag=LGG_RS03145] [protein=galactose-6-phosphate isomerase subunit LacA] [protein_id=WP_005684122.1] [location=complement(679647..680075)] [gbkey=CDS]	10	10	3.93047e-05	0.00112	0.492532	0.339866	0.65733	1.06539	0.0752197	0.846395	1.14556	1.92323e-05	0.000941176	0.462302	1.37224e-05	0.000388889	0.429947	0.276595	0.53611	0.930014	134559900	160060000	141300000	164630100	267410000	313039900	307940100	330269900	307590100	296629900	339889900	353690200	338909900	363789800	381889800	311399900	66.9	15.691	0	69.118	galactose-6-phosphate isomerase subunit lacA	P:lactose metabolic process; F:galactose-6-phosphate isomerase activity
NC_013198.1_prot_WP_005684252.1_511	WP_005684252.1_511	NC_013198.1_prot_WP_005684252.1_511	lcl|NC_013198.1_prot_WP_005684252.1_511|[locus_tag=LGG_RS02550] [protein=glutamine synthetase family protein] [protein_id=WP_005684252.1] [location=541935..543278] [gbkey=CDS]	9	9	4.01671e-05	0.00111111	2.39909	0.344353	0.662872	0.93058	0.53824	0.963509	1.04283	4.27861e-05	0.00116239	2.57805	6.64277e-05	0.000215385	2.30054	0.174201	0.452935	0.892357	79426980	106600100	91810030	106430000	42790980	37403990	42723990	36522010	40624980	33232020	33955980	40855020	38097000	44166000	45905020	38240010	22.6	49.239	0	37.843	glutamine synthetase	P:glutamine biosynthetic process; F:glutamate-ammonia ligase activity
NC_013198.1_prot_WP_005684511.1_845	WP_005684511.1_845	NC_013198.1_prot_WP_005684511.1_845	lcl|NC_013198.1_prot_WP_005684511.1_845|[gene=trxB] [locus_tag=LGG_RS04400] [protein=thioredoxin-disulfide reductase] [protein_id=WP_005684511.1] [location=923338..924285] [gbkey=CDS]	16	16	4.06085e-05	0.00110236	1.82591	0.862594	0.941439	1.01254	0.0488323	0.888547	0.838826	1.66616e-05	0.000987654	1.80329	4.89248e-06	0.000651163	2.17675	0.0264445	0.337833	1.2071	833210400	780519700	763479700	797250300	441150000	372070000	471399800	460269800	402750200	416339800	487130000	458289700	372449900	350080200	410800000	329180100	56.5	34.177	0	233.11	thioredoxin-disulfide reductase	P:removal of superoxide radicals; F:thioredoxin-disulfide reductase activity; C:cytoplasm
NC_013198.1_prot_WP_005686721.1_2326	WP_005686721.1_2326	NC_013198.1_prot_WP_005686721.1_2326	lcl|NC_013198.1_prot_WP_005686721.1_2326|[gene=rpmC] [locus_tag=LGG_RS11845] [protein=50S ribosomal protein L29] [protein_id=WP_005686721.1] [location=complement(2540898..2541092)] [gbkey=CDS]	7	7	4.09492e-05	0.00109375	0.384144	0.00122152	0.0551429	1.42991	0.00978972	1	1.2938	9.08562e-06	0.00145455	0.268649	1.89006e-05	0.000341463	0.29691	0.23598	0.501043	1.1052	1340900000	1704501000	1620699000	1992101000	4333799000	4387298000	4620201000	3857498000	5833503000	5909700000	5779399000	7110305000	6337204000	4878196000	5253300000	5846798000	62.5	7.5777	0	255.54	50S ribosomal protein L29	P:translation; F:structural constituent of ribosome; C:ribosome
NC_013198.1_prot_WP_005685107.1_369	WP_005685107.1_369	NC_013198.1_prot_WP_005685107.1_369	lcl|NC_013198.1_prot_WP_005685107.1_369|[locus_tag=LGG_RS01870] [protein=hypothetical protein] [protein_id=WP_005685107.1] [location=396929..397144] [gbkey=CDS]	5	5	4.21561e-05	0.00108527	0.0588397	0.740607	0.886491	0.934904	0.108735	0.842577	0.799589	8.16805e-05	0.000937931	0.0629366	4.58818e-05	0.000252252	0.0735875	0.391023	0.636987	1.16923	4029649	1789581	1700648	4127654	36696980	38729980	56081960	52985000	67837030	32745000	39547980	36727020	31660020	38464020	39690980	35715990	66.2	8.097	0	16.505	MULTISPECIES: hypothetical protein
NC_013198.1_prot_WP_015764863.1_570	WP_015764863.1_570	NC_013198.1_prot_WP_015764863.1_570	lcl|NC_013198.1_prot_WP_015764863.1_570|[locus_tag=LGG_RS02855] [protein=glucose PTS transporter subunit IIA] [protein_id=WP_015764863.1] [location=614219..616219] [gbkey=CDS]	19	19	4.26456e-05	0.00107692	0.662344	0.129546	0.455678	1.08246	0.393515	0.939357	0.955798	6.81106e-05	0.001	0.611885	0.000509019	0.00221344	0.692975	0.0783874	0.371378	1.13253	765340300	806559600	709540300	816659600	1223599000	1101400000	1190401000	1158500000	1135700000	1255100000	1357401000	1318801000	1164000000	1011900000	1232000000	1068899000	26	70.352	0	162.23	PTS beta-glucoside transporter subunit IIABC	P:phosphoenolpyruvate-dependent sugar phosphotransferase system; P:phosphorylation; P:carbohydrate transmembrane transport; F:protein-N(PI)-phosphohistidine-sugar phosphotransferase activity; F:kinase activity; F:D-glucosamine PTS permease activity; C:plasma membrane; C:integral component of membrane
NC_013198.1_prot_WP_014570229.1_2717	WP_014570229.1_2717	NC_013198.1_prot_WP_014570229.1_2717	lcl|NC_013198.1_prot_WP_014570229.1_2717|[locus_tag=LGG_RS13855] [protein=hypothetical protein] [protein_id=WP_014570229.1] [location=2955155..2955577] [gbkey=CDS]	3	3	4.29327e-05	0.0010687	3.29541	0.146603	0.458132	1.20293	0.84616	0.985518	0.982898	0.000474	0.00150388	2.73948	8.24349e-05	0.00020438	3.35274	0.161937	0.44842	1.22386	56078040	69055000	60269030	90364020	18925000	19992010	23068990	20488990	26471000	18505990	25509010	29965990	22732000	20398010	22013010	16351990	22.9	16.43	0	21.884	Phage protein
NC_013198.1_prot_WP_005713641.1_775	WP_005713641.1_775	NC_013198.1_prot_WP_005713641.1_775	lcl|NC_013198.1_prot_WP_005713641.1_775|[gene=metK] [locus_tag=LGG_RS04055] [protein=methionine adenosyltransferase] [protein_id=WP_005713641.1] [location=849681..850865] [gbkey=CDS]	20	20	4.82577e-05	0.00106061	1.79064	0.360064	0.669165	1.05884	0.0864538	0.853457	1.17521	4.16434e-05	0.00119298	1.69113	0.00119189	0.00237771	1.52368	0.208933	0.486095	0.900979	1444401000	1456000000	1488500000	1672000000	892320300	907260000	743710100	845560400	838759800	841929500	958109400	945789600	977320100	1050400000	1131800000	835799800	58.1	43.11	0	179.16	methionine adenosyltransferase	P:S-adenosylmethionine biosynthetic process; P:one-carbon metabolic process; F:magnesium ion binding; F:methionine adenosyltransferase activity; F:ATP binding; C:cytoplasm
NC_013198.1_prot_WP_014569745.1_1686	WP_014569745.1_1686	NC_013198.1_prot_WP_014569745.1_1686	lcl|NC_013198.1_prot_WP_014569745.1_1686|[gene=argS] [locus_tag=LGG_RS08600] [protein=arginine--tRNA ligase] [protein_id=WP_014569745.1] [location=complement(1814531..1816213)] [gbkey=CDS]	40	40	4.98316e-05	0.00105263	0.678035	0.0341559	0.310152	1.1167	0.756182	0.97875	1.02426	7.13373e-05	0.000971429	0.60718	0.00217	0.00266316	0.661977	0.331232	0.577892	1.09025	2078600000	2379401000	2039100000	2228001000	3319500000	3157700000	3249302000	3121402000	3259400000	3664302000	3910898000	3539302000	2875401000	3470800000	3935301000	2979300000	74.8	62.52	0	323.31	arginine--tRNA ligase	P:arginyl-tRNA aminoacylation; F:arginine-tRNA ligase activity; F:ATP binding; C:cytoplasm
NC_013198.1_prot_WP_014570058.1_2216	WP_014570058.1_2216	NC_013198.1_prot_WP_014570058.1_2216	lcl|NC_013198.1_prot_WP_014570058.1_2216|[locus_tag=LGG_RS11315] [protein=hypothetical protein] [protein_id=WP_014570058.1] [location=complement(2436861..2437076)] [gbkey=CDS]	2	2	5.14032e-05	0.00104478	0.242276	0.569119	0.812395	1.10386	0.157846	0.802	1.2083	0.000173167	0.000723404	0.219481	3.0908e-05	0.00028866	0.200509	0.610897	0.793825	0.913561	13998010	17909000	18545010	24499990	83049950	86892960	61074030	75008020	91791940	55965010	86359040	110640000	116230100	81616970	79294990	93679980	15.5	8.2444	0	11.337	hypothetical protein
NC_013198.1_prot_WP_005685235.1_2410	WP_005685235.1_2410	NC_013198.1_prot_WP_005685235.1_2410	lcl|NC_013198.1_prot_WP_005685235.1_2410|[locus_tag=LGG_RS12320] [protein=tagatose 1,6-diphosphate aldolase] [protein_id=WP_005685235.1] [location=2637359..2638357] [gbkey=CDS]	32	14	5.18723e-05	0.00103704	1.88094	0.176582	0.485179	1.08466	0.335545	0.918065	1.03961	0.000271905	0.00119431	1.73412	7.33278e-05	0.000207407	1.80927	0.452985	0.674846	1.04334	15558990000	13868980000	13607010000	17322000000	8490891000	8074301000	7469708000	7934595000	8102404000	7994192000	8918497000	9736188000	8276190000	8334892000	8840594000	7783196000	77.4	36.299	0	323.31	tagatose 1,6-diphosphate aldolase	P:phosphorylation; P:lactose catabolic process via tagatose-6-phosphate; P:D-tagatose 6-phosphate catabolic process; F:tagatose-6-phosphate kinase activity; F:tagatose-bisphosphate aldolase activity
NC_013198.1_prot_WP_015764875.1_639	WP_015764875.1_639	NC_013198.1_prot_WP_015764875.1_639	lcl|NC_013198.1_prot_WP_015764875.1_639|[gene=thiD] [locus_tag=LGG_RS03200] [protein=bifunctional hydroxymethylpyrimidine kinase/phosphomethylpyrimidine kinase] [protein_id=WP_015764875.1] [location=complement(692074..692895)] [gbkey=CDS]	13	13	5.27605e-05	0.00102941	0.571031	0.57217	0.814264	1.03311	0.0638925	0.887122	1.13551	1.62888e-05	0.001	0.552729	8.46203e-06	0.000459016	0.502886	0.0999789	0.39108	0.909824	506530100	506979700	585369800	537559900	898420200	1023300000	843619700	979910300	983950200	1035601000	883339800	961859800	1029300000	1027600000	1013200000	1179000000	67.4	29.44	0	254.21	bifunctional hydroxymethylpyrimidine kinase/phosphomethylpyrimidine kinase	P:thiamine biosynthetic process; P:phosphorylation; F:hydroxymethylpyrimidine kinase activity; F:phosphomethylpyrimidine kinase activity
NC_013198.1_prot_WP_014569420.1_944	WP_014569420.1_944	NC_013198.1_prot_WP_014569420.1_944	lcl|NC_013198.1_prot_WP_014569420.1_944|[gene=gatA] [locus_tag=LGG_RS04895] [protein=Asp-tRNA(Asn)/Glu-tRNA(Gln) amidotransferase subunit GatA] [protein_id=WP_014569420.1] [location=1030970..1032424] [gbkey=CDS]	23	23	5.34257e-05	0.0010219	1.29341	0.043248	0.346201	0.883752	0.283456	0.882246	1.05041	0.000371264	0.00154506	1.46354	0.00450021	0.00472103	1.23134	0.0328906	0.319176	0.841342	2130299000	2192101000	2152199000	1968801000	1621700000	1672400000	1602201000	1627099000	1508900000	1610000000	1351701000	1313400000	1734201000	1883300000	1543999000	1706900000	51.2	51.333	0	323.31	Asp-tRNA(Asn)/Glu-tRNA(Gln) amidotransferase subunit GatA	P:translation; F:ATP binding; F:transferase activity; F:glutaminyl-tRNA synthase (glutamine-hydrolyzing) activity; C:glutamyl-tRNA(Gln) amidotransferase complex
NC_013198.1_prot_WP_014568945.1_101	WP_014568945.1_101	NC_013198.1_prot_WP_014568945.1_101	lcl|NC_013198.1_prot_WP_014568945.1_101|[locus_tag=LGG_RS00520] [protein=hypothetical protein] [protein_id=WP_014568945.1] [location=complement(110858..111562)] [gbkey=CDS]	8	8	5.46553e-05	0.00101449	9.4858	0.331465	0.647751	1.38115	0.0750414	0.850093	0.481302	0.000324723	0.00113004	6.86803	6.17903e-05	0.000220472	19.7086	0.0283633	0.321578	2.86962	42587010	36970020	58646980	56535030	3412168	4091102	8209900	5625819	8246102	9359296	8862397	3430201	2175437	4561602	2910300	1198017	41	25.489	0	29.593	extracellular protein
NC_013198.1_prot_WP_014569571.1_1175	WP_014569571.1_1175	NC_013198.1_prot_WP_014569571.1_1175	lcl|NC_013198.1_prot_WP_014569571.1_1175|[locus_tag=LGG_RS06045] [protein=cysteine desulfurase] [protein_id=WP_014569571.1] [location=1255383..1256540] [gbkey=CDS]	18	18	5.59103e-05	0.00100719	1.76489	0.515437	0.780594	1.0604	0.801489	0.984762	0.988261	0.00114104	0.00358739	1.66436	2.47717e-05	0.000318182	1.78585	0.416419	0.651688	1.073	573450100	481370100	475270300	508250100	318430000	282619800	286029900	266990000	271629900	294190100	382049900	284630000	306969800	276759900	281289800	274320000	57.9	42.063	0	155.7	cysteine desulfurase	F:transaminase activity; F:cysteine desulfurase activity
NC_013198.1_prot_WP_005685508.1_712	WP_005685508.1_712	NC_013198.1_prot_WP_005685508.1_712	lcl|NC_013198.1_prot_WP_005685508.1_712|[gene=adhE] [locus_tag=LGG_RS03570] [protein=bifunctional acetaldehyde-CoA/alcohol dehydrogenase] [protein_id=WP_005685508.1] [location=767261..769867] [gbkey=CDS]	45	45	5.60774e-05	0.001	0.639552	0.821785	0.920232	1.01099	0.175378	0.823762	1.09458	0.000282439	0.00117757	0.632601	0.000269298	0.00156938	0.584292	0.311729	0.566229	0.923633	1560701000	1823300000	1543899000	1526300000	2485199000	2475401000	2476599000	2630699000	2261900000	2780601000	2641402000	2520399000	2444499000	2984299000	3083201000	2557902000	57.7	94.58	0	323.31	bifunctional acetaldehyde-CoA/alcohol dehydrogenase	P:alcohol metabolic process; P:carbon utilization; F:alcohol dehydrogenase (NAD+) activity; F:acetaldehyde dehydrogenase (acetylating) activity; F:metal ion binding
NC_013198.1_prot_WP_014569923.1_2004	WP_014569923.1_2004	NC_013198.1_prot_WP_014569923.1_2004	lcl|NC_013198.1_prot_WP_014569923.1_2004|[locus_tag=LGG_RS10250] [protein=MarR family winged helix-turn-helix transcriptional regulator] [protein_id=WP_014569923.1] [location=complement(2199789..2200202)] [gbkey=CDS]	9	9	5.66195e-05	0.000992908	0.552407	0.0100896	0.261878	1.16891	0.67356	0.98536	1.02287	5.26386e-06	0.002	0.472581	3.83588e-05	0.00027451	0.540054	0.0151107	0.290452	1.14278	129590000	123270000	146890000	119310000	214720000	246510100	225489900	251900000	263120000	268630000	276090000	287630200	259350000	247670100	222530100	230249900	68.6	15.22	0	54.093	MarR family transcriptional regulator	P:regulation of transcription, DNA-templated; F:DNA-binding transcription factor activity
CON__P02769	CON__P02769	CON__P02769		14	11	5.7285e-05	0.000985915	17.0487	0.378407	0.674837	1.5449	0.745848	0.982405	1.14759	0.00124096	0.00349721	11.0354	0.00030409	0.00176744	14.8561	0.581629	0.772807	1.34622	94637010	48380030	84494020	87630030	7061901	3809403	6041998	2468793	20983000	6761346	4291199	3754643	11987000	3922203	2550726	5803403	19.8	69.293	0	34.178
NC_013198.1_prot_WP_005685798.1_982	WP_005685798.1_982	NC_013198.1_prot_WP_005685798.1_982	lcl|NC_013198.1_prot_WP_005685798.1_982|[gene=galU] [locus_tag=LGG_RS05080] [protein=UTP--glucose-1-phosphate uridylyltransferase GalU] [protein_id=WP_005685798.1] [location=1074439..1075359] [gbkey=CDS]	28	28	5.76485e-05	0.000979021	1.34472	0.00618372	0.227647	1.12197	0.34456	0.910494	1.05357	0.00270966	0.00441778	1.19854	0.00492643	0.0048	1.27635	0.30011	0.554573	1.06492	4120701000	3842402000	4373098000	4013602000	2951500000	3129100000	3023799000	3043399000	3398598000	3304901000	3660201000	3275898000	3560002000	3131098000	3330199000	2821002000	71.9	33.971	0	323.31	UTP--glucose-1-phosphate uridylyltransferase	P:UDP-glucose metabolic process; P:biosynthetic process; F:UTP:glucose-1-phosphate uridylyltransferase activity
NC_013198.1_prot_WP_005687684.1_1481	WP_005687684.1_1481	NC_013198.1_prot_WP_005687684.1_1481	lcl|NC_013198.1_prot_WP_005687684.1_1481|[locus_tag=LGG_RS07565] [protein=hypothetical protein] [protein_id=WP_005687684.1] [location=1590592..1590840] [gbkey=CDS]	6	6	5.77462e-05	0.000972222	0.269729	0.160448	0.465199	0.762008	0.102883	0.849162	0.798249	0.0014651	0.00409677	0.353971	0.000260581	0.00139806	0.337901	0.803084	0.901136	0.9546	149700000	99077990	144080000	160930000	593310000	484360300	420969800	537069700	543269800	452390300	317009800	281170100	389010100	452120000	316079900	474540100	85.4	9.2574	0	149.61	MULTISPECIES: hypothetical protein
NC_013198.1_prot_WP_005686643.1_2382	WP_005686643.1_2382	NC_013198.1_prot_WP_005686643.1_2382	lcl|NC_013198.1_prot_WP_005686643.1_2382|[locus_tag=LGG_RS12180] [protein=UDP-N-acetylglucosamine 1-carboxyvinyltransferase] [protein_id=WP_005686643.1] [location=complement(2611109..2612368)] [gbkey=CDS]	19	19	5.80626e-05	0.000965517	1.62371	0.0608494	0.368584	1.10702	0.025817	0.973277	1.20276	0.000535844	0.00212639	1.46673	0.00606892	0.00580392	1.34998	0.27854	0.535006	0.920402	200959900	205790100	232430000	189619900	127519900	126279900	120740000	134870000	135130000	133839900	138240100	157519900	182030100	145130000	141129900	147190000	54.2	44.77	0	87.92	UDP-N-acetylglucosamine 1-carboxyvinyltransferase	P:cell cycle; P:regulation of cell shape; P:peptidoglycan biosynthetic process; P:UDP-N-acetylgalactosamine biosynthetic process; P:cell division; P:cell wall organization; F:UDP-N-acetylglucosamine 1-carboxyvinyltransferase activity; C:cytoplasm
NC_013198.1_prot_WP_005686763.1_2300	WP_005686763.1_2300	NC_013198.1_prot_WP_005686763.1_2300	lcl|NC_013198.1_prot_WP_005686763.1_2300|[locus_tag=LGG_RS11725] [protein=hypothetical protein] [protein_id=WP_005686763.1] [location=2525451..2525672] [gbkey=CDS]	11	11	6.32037e-05	0.000958904	3.035	0.720292	0.881385	1.04599	0.878861	0.990545	0.976483	4.05077e-05	0.00121429	2.90156	0.000151123	0.000855491	3.10809	0.641572	0.806435	1.07118	10681000000	14566010000	12202990000	13005990000	4476496000	4155902000	4901197000	3191700000	4086398000	3668301000	4407995000	5272198000	5563701000	3166600000	3779499000	3973702000	90.4	8.5566	0	323.31	hypothetical protein HMPREF0539_1998
NC_013198.1_prot_WP_014569867.1_1932	WP_014569867.1_1932	NC_013198.1_prot_WP_014569867.1_1932	lcl|NC_013198.1_prot_WP_014569867.1_1932|[locus_tag=LGG_RS09890] [protein=acyltransferase] [protein_id=WP_014569867.1] [location=2107869..2108594] [gbkey=CDS]	8	8	6.35415e-05	0.000952381	1.49905	0.279976	0.598499	1.10916	0.614933	0.977857	1.03694	0.0126608	0.0138937	1.35152	0.00145986	0.00239766	1.44565	0.532607	0.73709	1.06965	211110000	239980000	224679900	230419900	165690000	146410000	145210000	147450000	161460000	151740100	150730000	212870000	135209900	149460000	178299900	166659900	43.2	26.518	0	43.487	acyltransferase	F:acyltransferase activity
NC_013198.1_prot_WP_005685245.1_2401	WP_005685245.1_2401	NC_013198.1_prot_WP_005685245.1_2401	lcl|NC_013198.1_prot_WP_005685245.1_2401|[locus_tag=LGG_RS12275] [protein=ATP-binding cassette domain-containing protein] [protein_id=WP_005685245.1] [location=2630265..2630915] [gbkey=CDS]	7	7	6.59156e-05	0.000945946	0.448337	0.967397	0.986921	0.994665	0.399331	0.932021	1.11011	0.000510426	0.00171212	0.450742	0.000145419	0.000714286	0.403868	0.471313	0.686799	0.896008	92506950	117460000	105450000	101850100	266419800	214529900	201289900	251060100	167430000	262650100	254799900	252319900	200440100	264850000	317459800	260280200	44	23.927	0	65.483	ABC transporter ATP-binding protein	P:transmembrane transport; F:ATP binding; C:membrane
NC_013198.1_prot_WP_014569517.1_1089	WP_014569517.1_1089	NC_013198.1_prot_WP_014569517.1_1089	lcl|NC_013198.1_prot_WP_014569517.1_1089|[locus_tag=LGG_RS05610] [protein=serine hydrolase] [protein_id=WP_014569517.1] [location=1165167..1166171] [gbkey=CDS]	6	6	6.64599e-05	0.000939597	5.7709	0.163426	0.468647	0.691129	0.23271	0.880281	0.534878	3.08947e-05	0.0008	8.34996	0.00189738	0.00240872	10.7892	0.609373	0.792911	1.29212	41982980	40066990	30546020	30783020	5689299	4051824	7872103	7858699	6791538	4090999	3007959	3893302	6454201	7591800	1285200	1853584	18.9	37.597	0	18.112	serine hydrolase	F:hydrolase activity
NC_013198.1_prot_WP_014570144.1_2431	WP_014570144.1_2431	NC_013198.1_prot_WP_014570144.1_2431	lcl|NC_013198.1_prot_WP_014570144.1_2431|[locus_tag=LGG_RS12420] [protein=RNA degradosome polyphosphate kinase] [protein_id=WP_014570144.1] [location=complement(2658094..2660256)] [gbkey=CDS]	27	27	6.69972e-05	0.000933333	2.01588	0.868881	0.940556	0.985031	0.951118	0.993183	1.00451	1.36924e-05	0.00109589	2.04651	4.03313e-08	0	2.00682	0.728631	0.860577	0.980605	524380100	485389800	488709800	503210100	223670100	280689900	278950000	216430000	250630000	219620000	280090000	231460100	248330100	244219900	256280000	248299900	45.8	82.795	0	112.21	RNA degradosome polyphosphate kinase	P:polyphosphate biosynthetic process; P:phosphorylation; F:ATP binding; F:polyphosphate kinase activity; F:metal ion binding; C:polyphosphate kinase complex
NC_013198.1_prot_WP_014568980.1_219	WP_014568980.1_219	NC_013198.1_prot_WP_014568980.1_219	lcl|NC_013198.1_prot_WP_014568980.1_219|[locus_tag=LGG_RS01100] [protein=2-hydroxyacid dehydrogenase family protein] [protein_id=WP_014568980.1] [location=complement(234405..235367)] [gbkey=CDS]	13	13	6.9529e-05	0.000927152	1.84705	0.595362	0.821068	0.972695	0.503053	0.954739	0.958156	1.59096e-05	0.00102564	1.8989	4.0105e-05	0.000266667	1.92771	0.759681	0.875646	1.01517	341839800	391950100	314150200	341300200	190069900	186300100	207689900	167830000	183530000	193740000	174170000	178410000	163620000	187250000	196689900	172630000	61.6	33.882	0	96.661	hydroxyacid dehydrogenase	F:oxidoreductase activity, acting on the CH-OH group of donors, NAD or NADP as acceptor; F:NAD binding
NC_013198.1_prot_WP_005686490.1_1267	WP_005686490.1_1267	NC_013198.1_prot_WP_005686490.1_1267	lcl|NC_013198.1_prot_WP_005686490.1_1267|[locus_tag=LGG_RS06500] [protein=fructose-specific PTS transporter subunit EIIC] [protein_id=WP_005686490.1] [location=complement(1357465..1359438)] [gbkey=CDS]	22	22	7.09665e-05	0.000921053	1.30514	0.316698	0.631889	1.06331	0.0148894	1	0.890568	0.0123367	0.0140063	1.22744	4.96302e-05	0.000241379	1.46552	0.0279524	0.319178	1.19396	2536300000	2718300000	2452900000	2620400000	1946599000	1980900000	1914601000	2068700000	1926700000	2096001000	2447299000	1975400000	1794801000	1651900000	1895901000	1709100000	33.3	70.07	0	241.23	PTS fructose transporter subunit IIC	P:phosphoenolpyruvate-dependent sugar phosphotransferase system; P:fructose transmembrane transport; P:proton transmembrane transport; F:carbohydrate:proton symporter activity; F:protein-N(PI)-phosphohistidine-fructose phosphotransferase system transporter activity; F:D-glucosamine PTS permease activity; C:plasma membrane; C:integral component of membrane
NC_013198.1_prot_WP_005687638.1_306	WP_005687638.1_306	NC_013198.1_prot_WP_005687638.1_306	lcl|NC_013198.1_prot_WP_005687638.1_306|[gene=msp1] [locus_tag=LGG_RS01550] [protein=cell wall hydrolase P75] [protein_id=WP_005687638.1] [location=325672..327168] [gbkey=CDS]	12	12	7.11401e-05	0.000915033	29.2675	0.263732	0.575611	0.530315	0.245868	0.887317	1.70488	9.52389e-05	0.000894737	55.1888	0.000103282	0.000810811	17.1668	0.0549516	0.341479	0.311057	480420200	500900300	532540400	270190100	31135010	11666000	18095990	7179603	11141990	18855000	6362171	2792519	30047990	14992010	17724000	49933990	28.1	49.739	0	173.52	glycoside hydrolase	F:hydrolase activity
NC_013198.1_prot_WP_014569285.1_675	WP_014569285.1_675	NC_013198.1_prot_WP_014569285.1_675	lcl|NC_013198.1_prot_WP_014569285.1_675|[locus_tag=LGG_RS03390] [protein=hypothetical protein] [protein_id=WP_014569285.1] [location=complement(731102..732061)] [gbkey=CDS]	9	9	7.24383e-05	0.000909091	1.62166	0.0150961	0.247733	1.27053	0.550282	0.960985	0.947028	0.00690661	0.00842781	1.27637	0.000445706	0.00203279	1.71236	0.0191009	0.307093	1.34159	93462010	104700000	101419900	100020100	59891020	56266000	61312040	69471010	71759970	76482040	74078000	91993980	49440980	53736020	67645020	64242010	39.2	33.711	0	55.294	MULTISPECIES: hypothetical protein	C:integral component of membrane
NC_013198.1_prot_WP_005684289.1_1504	WP_005684289.1_1504	NC_013198.1_prot_WP_005684289.1_1504	lcl|NC_013198.1_prot_WP_005684289.1_1504|[locus_tag=LGG_RS07690] [protein=hypothetical protein] [protein_id=WP_005684289.1] [location=1624125..1624496] [gbkey=CDS]	15	15	7.24997e-05	0.000903226	2.13038	0.227319	0.54755	1.0734	0.741151	0.983127	1.04278	0.000209366	0.000686869	1.9847	0.00213059	0.00251459	2.04299	0.825986	0.917125	1.02937	1399800000	1512699000	1580801000	1972701000	764810200	803780200	704129700	740599800	771029600	730330200	851099700	887980100	567690000	932250600	936890200	764469600	84.6	14.267	0	71.875	MULTISPECIES: hypothetical protein
NC_013198.1_prot_WP_005714494.1_742	WP_005714494.1_742	NC_013198.1_prot_WP_005714494.1_742	lcl|NC_013198.1_prot_WP_005714494.1_742|[locus_tag=LGG_RS03720] [protein=DUF948 domain-containing protein] [protein_id=WP_005714494.1] [location=799912..800340] [gbkey=CDS]	7	7	7.90172e-05	0.000897436	0.564139	0.176096	0.487199	1.09174	0.628992	0.982614	0.952396	5.15318e-07	0	0.516734	0.000707974	0.00205882	0.592337	0.138673	0.419914	1.14631	379929800	407930000	385890100	423210200	631489900	799180400	659099600	751280100	776229500	757320300	750399600	804779700	585079600	768520000	774139800	590670100	54.2	14.892	0	40.606	General stress protein	C:integral component of membrane
NC_013198.1_prot_WP_015765004.1_1893	WP_015765004.1_1893	NC_013198.1_prot_WP_015765004.1_1893	lcl|NC_013198.1_prot_WP_015765004.1_1893|[locus_tag=LGG_RS15770] [protein=putative metal homeostasis protein] [protein_id=WP_015765004.1] [location=2059729..2059842] [gbkey=CDS]	2	2	8.01324e-05	0.00089172	0.249901	0.491638	0.761884	1.08111	0.0400426	0.964055	0.556179	9.0967e-05	0.000906667	0.231153	0.0196739	0.0182274	0.449318	0.0288567	0.318053	1.94381	11385010	11279000	9910394	6464697	45768000	35491980	37083000	35018990	37398990	34053000	45868010	49331030	21198990	11651010	25739000	31751020	40.5	4.1889	0	8.4094	putative metal homeostasis protein
NC_013198.1_prot_WP_014569812.1_1829	WP_014569812.1_1829	NC_013198.1_prot_WP_014569812.1_1829	lcl|NC_013198.1_prot_WP_014569812.1_1829|[locus_tag=LGG_RS09365] [protein=peptide ABC transporter substrate-binding protein] [protein_id=WP_014569812.1] [location=complement(1981601..1983271)] [gbkey=CDS]	27	27	8.10239e-05	0.000886076	1.51995	0.894963	0.94807	0.989821	0.810234	0.985997	1.01773	0.000443588	0.0015336	1.53558	0.000397054	0.00183051	1.49347	0.746588	0.870171	0.972576	1213701000	1243199000	1210701000	1174300000	701540000	839679600	813330200	838919500	789919700	754960100	696419600	928970600	722189900	941950000	786460200	805990400	50.5	61.161	0	323.31	peptide ABC transporter substrate-binding protein	P:transmembrane transport; C:ATP-binding cassette (ABC) transporter complex
NC_013198.1_prot_WP_005711178.1_2270	WP_005711178.1_2270	NC_013198.1_prot_WP_005711178.1_2270	lcl|NC_013198.1_prot_WP_005711178.1_2270|[locus_tag=LGG_RS11585] [protein=metal ABC transporter ATP-binding protein] [protein_id=WP_005711178.1] [location=complement(2494302..2495045)] [gbkey=CDS]	9	9	8.16196e-05	0.000880503	0.375555	0.0501149	0.346579	0.64966	0.996209	0.999176	0.999172	0.0289444	0.0246491	0.57808	0.00177061	0.00225895	0.375866	0.113235	0.39185	0.650198	266540000	253990000	241139900	178000100	669629800	550379800	586269800	676049600	449879900	585190300	378109900	261399900	605970000	551969900	452940300	961009400	40.1	26.965	0	101.66	manganese ABC transporter ATP-binding protein	F:ATP binding; F:hydrolase activity
NC_013198.1_prot_WP_005684427.1_1615	WP_005684427.1_1615	NC_013198.1_prot_WP_005684427.1_1615	lcl|NC_013198.1_prot_WP_005684427.1_1615|[gene=greA] [locus_tag=LGG_RS08240] [protein=transcription elongation factor GreA] [protein_id=WP_005684427.1] [location=complement(1740152..1740622)] [gbkey=CDS]	21	21	8.22463e-05	0.00105	0.634951	0.145105	0.459046	1.08448	0.580125	0.977192	1.03088	8.73064e-07	0	0.58549	5.50074e-06	0.000571429	0.615929	0.169571	0.455084	1.05199	1068100000	1117400000	1156701000	1077299000	1682700000	1583700000	1958199000	1753400000	1967099000	1918500000	1856100000	1806800000	1733401000	1922001000	1816001000	1708000000	87.8	17.155	0	323.31	transcription elongation factor GreA	P:translational elongation; P:regulation of DNA-templated transcription, elongation; F:DNA binding; F:translation elongation factor activity; F:RNA polymerase binding
NC_013198.1_prot_WP_005686819.1_2262	WP_005686819.1_2262	NC_013198.1_prot_WP_005686819.1_2262	lcl|NC_013198.1_prot_WP_005686819.1_2262|[locus_tag=LGG_RS11545] [protein=hypothetical protein] [protein_id=WP_005686819.1] [location=2487263..2487628] [gbkey=CDS]	8	8	8.24263e-05	0.00104348	0.339476	0.0211859	0.26168	0.797534	0.39784	0.930441	1.08917	0.000127148	0.000809524	0.425658	5.22149e-05	0.000231405	0.311683	0.00503055	0.347238	0.73224	817620100	672389600	1011799000	974220100	2791699000	2880499000	2251101000	2254002000	2019299000	2140199000	1859000000	2054701000	3321502000	2467301000	2729099000	2567401000	84.3	13.879	0	292.53	MULTISPECIES: hypothetical protein
NC_013198.1_prot_WP_005688216.1_301	WP_005688216.1_301	NC_013198.1_prot_WP_005688216.1_301	lcl|NC_013198.1_prot_WP_005688216.1_301|[locus_tag=LGG_RS01525] [protein=alpha/beta hydrolase] [protein_id=WP_005688216.1] [location=complement(320254..321156)] [gbkey=CDS]	10	10	8.32121e-05	0.00103704	3.17411	0.62584	0.830466	0.895874	0.0702548	0.87171	0.772175	0.000634883	0.00251228	3.54303	1.71576e-06	0.00116667	4.1106	0.467035	0.685298	1.1602	65054990	64859020	83286020	74811040	24337990	28591990	17167000	21681010	29363990	21338000	21983990	12112000	18752010	17992010	15117000	18054010	47.3	33.123	0	39.055	alpha/beta hydrolase	F:hydrolase activity
NC_013198.1_prot_WP_005684350.1_1552	WP_005684350.1_1552	NC_013198.1_prot_WP_005684350.1_1552	lcl|NC_013198.1_prot_WP_005684350.1_1552|[gene=ftsY] [locus_tag=LGG_RS07925] [protein=signal recognition particle-docking protein FtsY] [protein_id=WP_005684350.1] [location=complement(1672057..1673052)] [gbkey=CDS]	25	25	8.35216e-05	0.00103067	0.757843	0.467114	0.743136	1.02881	0.15553	0.806655	1.07627	0.000258666	0.000927536	0.736624	0.000334369	0.00171171	0.704139	0.424101	0.654822	0.9559	754970000	834129700	830589600	787039500	1027101000	1080000000	1098200000	1024499000	1130100000	1160601000	1007100000	1058500000	1033699000	1212301000	1227100000	1089000000	69.2	36.198	0	262.67	signal recognition particle-docking protein FtsY	P:SRP-dependent cotranslational protein targeting to membrane; P:cell division; F:GTPase activity; F:GTP binding; C:cytoplasm; C:intrinsic component of plasma membrane
NC_013198.1_prot_WP_005687107.1_2121	WP_005687107.1_2121	NC_013198.1_prot_WP_005687107.1_2121	lcl|NC_013198.1_prot_WP_005687107.1_2121|[locus_tag=LGG_RS10825] [protein=DNA replication initiation control protein YabA] [protein_id=WP_005687107.1] [location=complement(2326062..2326400)] [gbkey=CDS]	9	9	8.49198e-05	0.00102439	0.467972	0.491201	0.761734	1.05371	0.79812	0.987729	0.975753	3.01096e-05	0.000816327	0.444118	0.000212877	0.00147692	0.479601	0.395972	0.642351	1.0799	122799900	129199900	126840000	158660000	242510100	289910100	302479900	313049800	286500000	299770000	340399800	280729900	324919900	231789900	296709900	270060100	58	13.011	0	47.922	DNA replication initiation control protein YabA	P:DNA replication
NC_013198.1_prot_WP_005714820.1_326	WP_005714820.1_326	NC_013198.1_prot_WP_005714820.1_326	lcl|NC_013198.1_prot_WP_005714820.1_326|[locus_tag=LGG_RS01650] [protein=PTS sugar transporter subunit IIA] [protein_id=WP_005714820.1] [location=350267..350764] [gbkey=CDS]	10	10	8.55426e-05	0.00101818	0.496415	0.891447	0.94815	1.01353	0.603685	0.979901	1.05095	0.000637474	0.0025035	0.489789	0.000418313	0.00206667	0.472347	0.775065	0.884683	0.96439	125380000	118530000	149580000	109360000	247460000	269390000	261320100	229799900	290279900	275100100	196840000	268740100	231709900	236719800	266629800	333929900	53.3	18.58	0	87.473	PTS galactitol transporter subunit IIA	P:carbohydrate transport
NC_013198.1_prot_WP_005684423.1_1611	WP_005684423.1_1611	NC_013198.1_prot_WP_005684423.1_1611	lcl|NC_013198.1_prot_WP_005684423.1_1611|[locus_tag=LGG_RS08220] [protein=iron-sulfur cluster biosynthesis protein] [protein_id=WP_005684423.1] [location=complement(1736789..1737088)] [gbkey=CDS]	6	6	8.82479e-05	0.00101205	0.446158	0.407986	0.696646	1.1045	0.0643076	0.879616	0.895742	0.000437449	0.00153968	0.403944	0.000153005	0.000845714	0.498088	0.101861	0.390178	1.23306	147650000	199700000	187139900	209479900	388559900	407359800	397930100	463149700	502980000	333580000	503809900	513590300	353830000	400889800	372109800	355799800	84.8	11.404	0	31.317	iron-sulfur cluster biosynthesis protein
NC_013198.1_prot_WP_014569251.1_632	WP_014569251.1_632	NC_013198.1_prot_WP_014569251.1_632	lcl|NC_013198.1_prot_WP_014569251.1_632|[locus_tag=LGG_RS16060] [protein=hypothetical protein] [protein_id=WP_014569251.1] [location=686639..686782] [gbkey=CDS]	4	4	8.85637e-05	0.00100599	9.61589	0.806469	0.917771	1.0736	0.704617	0.978323	0.964715	0.000799578	0.00308387	8.95668	6.67509e-05	0.00021374	9.96761	0.705958	0.842601	1.11287	2207100000	1263100000	2436201000	3896798000	233559900	292280000	224399900	202070100	496549900	290299800	144069900	198020100	209110000	225340000	259150200	219559900	38.3	5.4721	0	302.88	hypothetical protein
NC_013198.1_prot_WP_005685893.1_1394	WP_005685893.1_1394	NC_013198.1_prot_WP_005685893.1_1394	lcl|NC_013198.1_prot_WP_005685893.1_1394|[gene=asnS] [locus_tag=LGG_RS07135] [protein=asparagine--tRNA ligase] [protein_id=WP_005685893.1] [location=complement(1495538..1496836)] [gbkey=CDS]	20	20	9.03737e-05	0.001	2.04234	0.393401	0.68709	1.06574	0.205808	0.870525	1.08984	0.000137344	0.000786127	1.91636	9.0901e-05	0.000839161	1.87397	0.71665	0.851446	0.97788	1340099000	1674300000	1634201000	1361599000	726809600	759419800	640230000	812039900	707779900	733300400	868379500	821340500	839499800	731470400	845469800	779750300	50.5	49.934	0	169.17	asparagine--tRNA ligase	P:asparaginyl-tRNA aminoacylation; F:nucleic acid binding; F:asparagine-tRNA ligase activity; F:ATP binding; C:cytoplasm
NC_013198.1_prot_WP_005684645.1_2094	WP_005684645.1_2094	NC_013198.1_prot_WP_005684645.1_2094	lcl|NC_013198.1_prot_WP_005684645.1_2094|[locus_tag=LGG_RS10685] [protein=alpha/beta hydrolase] [protein_id=WP_005684645.1] [location=complement(2296513..2297310)] [gbkey=CDS]	5	5	9.15064e-05	0.000994083	44.5063	0.686688	0.874124	1.25184	0.826762	0.983232	0.843669	8.23546e-05	0.000931507	35.5527	0.000847948	0.00223776	52.7533	0.60666	0.793195	1.4838	184510000	145420000	184650000	268920000	5747603	3449000	10410000	1645501	11625000	8008199	3737102	2396962	9551096	749370	10610000	2265444	23.4	28.731	0	51.845	alpha/beta hydrolase	F:hydrolase activity
NC_013198.1_prot_WP_014569481.1_1043	WP_014569481.1_1043	NC_013198.1_prot_WP_014569481.1_1043	lcl|NC_013198.1_prot_WP_014569481.1_1043|[locus_tag=LGG_RS05380] [protein=HNH endonuclease] [protein_id=WP_014569481.1] [location=1122055..1122597] [gbkey=CDS]	4	4	9.4858e-05	0.000988235	9.60367	0.668135	0.859285	1.2347	0.348643	0.918975	1.69684	0.00229897	0.0040553	7.77812	0.00970823	0.00907557	5.65975	0.62165	0.796243	0.727651	30897020	24272990	24868990	27059010	1739754	2393473	5435192	2621381	8699136	4911466	2248980	1434957	4011995	2191403	17851290	3133774	28.9	20.76	0	17.989	HNH endonuclease	P:nucleic acid phosphodiester bond hydrolysis; F:endonuclease activity
NC_013198.1_prot_WP_005688054.1_196	WP_005688054.1_196	NC_013198.1_prot_WP_005688054.1_196	lcl|NC_013198.1_prot_WP_005688054.1_196|[locus_tag=LGG_RS00985] [protein=phosphoketolase family protein] [protein_id=WP_005688054.1] [location=211677..214058] [gbkey=CDS]	52	52	9.49091e-05	0.000982456	0.764074	0.474823	0.749133	0.965549	0.0944241	0.850105	1.06301	0.00130237	0.00358242	0.791336	7.5892e-06	0.000474576	0.718781	0.0636163	0.349757	0.908313	3274300000	3233699000	3431398000	3419402000	4578597000	4534106000	4120898000	4260700000	4234800000	4493894000	4401904000	3781798000	4870604000	4542697000	4672501000	4502006000	65.2	89.573	0	323.31	phosphoketolase family protein	P:carbohydrate metabolic process; F:aldehyde-lyase activity
NC_013198.1_prot_WP_014569866.1_1931	WP_014569866.1_1931	NC_013198.1_prot_WP_014569866.1_1931	lcl|NC_013198.1_prot_WP_014569866.1_1931|[locus_tag=LGG_RS09885] [protein=capsular polysaccharide biosynthesis protein] [protein_id=WP_014569866.1] [location=complement(2106596..2107516)] [gbkey=CDS]	20	20	9.50289e-05	0.000976744	0.669544	0.250788	0.568677	1.0522	0.240902	0.884397	1.04701	1.42098e-05	0.00108108	0.636326	5.70463e-06	0.000528302	0.639484	0.844555	0.922051	1.00496	964780100	1070800000	991380000	940919400	1460900000	1613100000	1369800000	1485500000	1501101000	1619200000	1614100000	1498200000	1507200000	1581800000	1568400000	1541099000	60.5	34.133	0	323.31	capsular biosynthesis protein	P:lipopolysaccharide biosynthetic process; C:plasma membrane; C:integral component of membrane
NC_013198.1_prot_WP_014568968.1_165	WP_014568968.1_165	NC_013198.1_prot_WP_014568968.1_165	lcl|NC_013198.1_prot_WP_014568968.1_165|[locus_tag=LGG_RS00840] [protein=DsrE family protein] [protein_id=WP_014568968.1] [location=180513..180836] [gbkey=CDS]	3	3	9.60549e-05	0.000971098	0.394483	0.0536504	0.344037	1.22474	0.216655	0.89338	0.886343	2.83522e-05	0.000842105	0.322096	0.000216884	0.00145455	0.445068	0.00913362	0.306842	1.38179	11070000	11903000	11810000	15928990	27039980	36371000	31897980	32629010	45235980	40389020	35245000	35764990	25771990	28116010	33659020	25902000	36.4	11.847	0	16.854	sulfur reduction protein DsrE
NC_013198.1_prot_WP_005684974.1_2609	WP_005684974.1_2609	NC_013198.1_prot_WP_005684974.1_2609	lcl|NC_013198.1_prot_WP_005684974.1_2609|[locus_tag=LGG_RS13305] [protein=hydrolase] [protein_id=WP_005684974.1] [location=complement(2848176..2849243)] [gbkey=CDS]	11	11	9.85057e-05	0.000965517	1.55294	0.11478	0.439813	1.09874	0.799313	0.985491	0.983262	5.70494e-06	0.00186047	1.41338	4.85082e-05	0.000247788	1.57937	0.0571607	0.338407	1.11745	87203000	90345020	85593050	86763020	63220990	50361010	57165010	55271980	58301030	62689980	63684980	62988980	62272000	54375990	54756020	50715000	38.3	40.127	0	45.646	hydrolase	P:nucleic acid phosphodiester bond hydrolysis; F:endonuclease activity; F:exonuclease activity; C:integral component of membrane
NC_013198.1_prot_WP_005686462.1_1282	WP_005686462.1_1282	NC_013198.1_prot_WP_005686462.1_1282	lcl|NC_013198.1_prot_WP_005686462.1_1282|[gene=pfkA] [locus_tag=LGG_RS06575] [protein=6-phosphofructokinase] [protein_id=WP_005686462.1] [location=1377282..1378241] [gbkey=CDS]	15	15	0.000101402	0.00096	2.07458	0.167289	0.473557	1.13328	0.540703	0.961323	1.10206	0.000814266	0.0030641	1.83061	0.00753287	0.0072963	1.88245	0.866896	0.93244	1.02832	2607099000	2163099000	2050999000	2726801000	1283000000	1108701000	1126899000	1062199000	1131200000	1172901000	1488900000	1421700000	1428800000	985920400	1000201000	1782601000	55.5	34.196	0	175.63	6-phosphofructokinase	P:fructose 6-phosphate metabolic process; P:carbohydrate phosphorylation; P:glycolytic process through fructose-6-phosphate; F:6-phosphofructokinase activity; F:ATP binding; F:metal ion binding; C:cytoplasm
NC_013198.1_prot_WP_005685011.1_2641	WP_005685011.1_2641	NC_013198.1_prot_WP_005685011.1_2641	lcl|NC_013198.1_prot_WP_005685011.1_2641|[locus_tag=LGG_RS13465] [protein=ABC transporter substrate-binding protein/permease] [protein_id=WP_005685011.1] [location=2881353..2882801] [gbkey=CDS]	19	19	0.000103997	0.000954545	1.83181	0.463665	0.744207	1.04339	0.397472	0.934712	0.94842	6.07035e-05	0.00102256	1.75564	3.55793e-05	0.00028	1.93144	0.0822702	0.378689	1.10013	719089700	802759600	905759600	848540400	412819900	485780100	479009700	410190000	459980200	447890000	448119800	505830100	401049900	463410000	430910100	398090000	40.2	52.357	0	121.24	glutamate ABC transporter permease	P:amino acid transport; P:transmembrane transport; F:transmembrane transporter activity; C:ATP-binding cassette (ABC) transporter complex
NC_013198.1_prot_WP_005684952.1_2593	WP_005684952.1_2593	NC_013198.1_prot_WP_005684952.1_2593	lcl|NC_013198.1_prot_WP_005684952.1_2593|[locus_tag=LGG_RS13220] [protein=cysteine hydrolase] [protein_id=WP_005684952.1] [location=2832222..2832782] [gbkey=CDS]	2	2	0.000104481	0.000949153	3.35353	0.249006	0.563712	1.19127	0.0493196	0.878392	1.38121	6.2757e-05	0.00101493	2.81509	9.86218e-05	0.000821918	2.42797	0.194599	0.470384	0.862483	26419990	22212010	21580000	18639000	5450901	6031997	6205898	9146403	8483497	7168203	6645403	9300803	8519802	9471699	10684010	7878298	16.1	20.614	0	10.076	cysteine hydrolase	F:nicotinamidase activity
NC_013198.1_prot_WP_005685390.1_1748	WP_005685390.1_1748	NC_013198.1_prot_WP_005685390.1_1748	lcl|NC_013198.1_prot_WP_005685390.1_1748|[locus_tag=LGG_RS08920] [protein=hypothetical protein] [protein_id=WP_005685390.1] [location=complement(1883335..1883772)] [gbkey=CDS]	7	7	0.000106906	0.00094382	0.540094	0.0652054	0.38727	1.1079	0.877448	0.989464	1.01777	3.50201e-05	0.00127103	0.487494	0.00181244	0.00225275	0.530666	0.460715	0.679565	1.08856	67716960	58110040	72113000	56486020	121300000	127130100	110160000	110890000	137290100	120170000	133850000	128520000	127010000	143690000	88623030	124970000	49	16.409	0	67.717	MULTISPECIES: hypothetical protein
NC_013198.1_prot_WP_005684572.1_896	WP_005684572.1_896	NC_013198.1_prot_WP_005684572.1_896	lcl|NC_013198.1_prot_WP_005684572.1_896|[locus_tag=LGG_RS04660] [protein=ABC transporter substrate-binding protein] [protein_id=WP_005684572.1] [location=982330..983403] [gbkey=CDS]	19	19	0.000107891	0.000938547	1.93948	0.0898497	0.424671	1.11012	0.471606	0.961365	1.03473	0.000575044	0.00209524	1.74708	0.000227216	0.00143284	1.87438	0.28722	0.541928	1.07286	683710400	637899800	781120500	875370400	361850000	399289700	391660100	372449900	425350200	377109900	421449800	473499800	383429800	432349900	403660100	361050100	60.2	40.656	0	163.91	spermidine/putrescine ABC transporter substrate-binding protein	P:polyamine transport; F:polyamine binding; C:periplasmic space
NC_013198.1_prot_WP_014569184.1_555	WP_014569184.1_555	NC_013198.1_prot_WP_014569184.1_555	lcl|NC_013198.1_prot_WP_014569184.1_555|[locus_tag=LGG_RS02780] [protein=WxL domain-containing protein] [protein_id=WP_014569184.1] [location=591421..593460] [gbkey=CDS]	19	19	0.000111449	0.000933333	2.84053	0.303705	0.618832	0.838308	0.150983	0.818325	0.865317	0.00042422	0.001552	3.38841	5.13938e-05	0.000239316	3.28265	0.845879	0.922564	0.968788	198750000	149399900	205560000	240080000	61098010	63112010	73078020	79878010	76493980	38686020	62704980	59907970	57793990	61010030	51599010	69362990	42.9	72.898	0	90.693	cell surface complex protein, CscC family
NC_013198.1_prot_WP_014569863.1_1928	WP_014569863.1_1928	NC_013198.1_prot_WP_014569863.1_1928	lcl|NC_013198.1_prot_WP_014569863.1_1928|[gene=glf] [locus_tag=LGG_RS09870] [protein=UDP-galactopyranose mutase] [protein_id=WP_014569863.1] [location=complement(2103387..2104505)] [gbkey=CDS]	18	18	0.000112513	0.000928177	1.26511	0.0870903	0.430532	0.906938	0.725921	0.982988	1.01645	0.000382766	0.00151899	1.39492	0.00229471	0.00306494	1.24463	0.100411	0.391909	0.892256	395309900	397230000	382580100	415920100	310470000	301380200	314210000	331780200	315530000	271860200	259830100	296100200	314470100	356170100	294510000	315660200	58.6	43.235	0	106.94	UDP-galactopyranose mutase	F:UDP-galactopyranose mutase activity
NC_013198.1_prot_WP_014568891.1_33	WP_014568891.1_33	NC_013198.1_prot_WP_014568891.1_33	lcl|NC_013198.1_prot_WP_014568891.1_33|[locus_tag=LGG_RS00170] [protein=TetR/AcrR family transcriptional regulator] [protein_id=WP_014568891.1] [location=34911..35462] [gbkey=CDS]	7	7	0.00011876	0.000923077	0.60346	0.886887	0.945985	1.01322	0.500186	0.956202	0.939545	0.000711988	0.00260811	0.595587	0.00145532	0.00240469	0.64229	0.497251	0.706113	1.07841	27431020	31786000	29605010	31028990	43502000	51053980	49940000	54453980	41603010	59957020	51079980	49959010	41019010	49094010	55902970	41806020	42.1	20.803	0	30.073	TetR family transcriptional regulator	F:DNA binding
NC_013198.1_prot_WP_005686530.1_2496	WP_005686530.1_2496	NC_013198.1_prot_WP_005686530.1_2496	lcl|NC_013198.1_prot_WP_005686530.1_2496|[locus_tag=LGG_RS12745] [protein=PTS sugar transporter subunit IIB] [protein_id=WP_005686530.1] [location=complement(2726851..2727138)] [gbkey=CDS]	5	5	0.000119315	0.000918033	0.0901733	0.349201	0.664045	1.36548	0.669549	0.986075	0.876612	1.06363e-05	0.00129032	0.0660378	1.60426e-05	0.000358974	0.102866	0.101383	0.393397	1.55768	35064020	44282000	29353010	45587020	271660100	288420000	507219700	790720100	362359900	539549900	701709800	796309600	562219700	331049800	279330100	356930000	90.5	10.07	0	81.789	PTS galactitol transporter subunit IIB	P:phosphoenolpyruvate-dependent sugar phosphotransferase system; P:carbohydrate transmembrane transport; F:protein-N(PI)-phosphohistidine-sugar phosphotransferase activity; F:D-glucosamine PTS permease activity
NC_013198.1_prot_WP_005715365.1_2090	WP_005715365.1_2090	NC_013198.1_prot_WP_005715365.1_2090	lcl|NC_013198.1_prot_WP_005715365.1_2090|[locus_tag=LGG_RS10665] [protein=hydrolase] [protein_id=WP_005715365.1] [location=complement(2291925..2292923)] [gbkey=CDS]	8	8	0.000120112	0.00130435	4.51903	0.532704	0.791208	1.08439	0.974083	1	1.00573	0.000253207	0.000936585	4.16737	0.000470446	0.00225806	4.4933	0.694865	0.838322	1.07821	107519900	182680100	174379900	225270000	42841020	37954980	30474020	37336990	49309970	41505990	41033980	30461010	31903000	26275010	52124970	43320980	26.5	34.182	0	105.45	hydrolase	F:hydrolase activity
NC_013198.1_prot_WP_014569731.1_1662	WP_014569731.1_1662	NC_013198.1_prot_WP_014569731.1_1662	lcl|NC_013198.1_prot_WP_014569731.1_1662|[gene=polA] [locus_tag=LGG_RS08470] [protein=DNA polymerase I] [protein_id=WP_014569731.1] [location=complement(1784596..1787241)] [gbkey=CDS]	46	46	0.000121081	0.0012973	1.5794	0.328526	0.645534	0.941245	0.812048	0.986569	1.01752	5.97977e-05	0.0010303	1.67799	0.000552164	0.00216216	1.5522	0.307554	0.564269	0.925038	579709900	593870300	558100000	510940300	328040100	358579800	339830100	394680100	343240100	337780000	297519900	358990100	338010000	405679700	387839800	318000000	58.3	99.108	0	245.79	DNA polymerase I	P:DNA-dependent DNA replication; P:DNA repair; P:DNA biosynthetic process; P:nucleic acid phosphodiester bond hydrolysis; F:DNA binding; F:DNA-directed DNA polymerase activity; F:3'-5' exonuclease activity
NC_013198.1_prot_WP_014570013.1_2135	WP_014570013.1_2135	NC_013198.1_prot_WP_014570013.1_2135	lcl|NC_013198.1_prot_WP_014570013.1_2135|[locus_tag=LGG_RS10895] [protein=S8 family serine peptidase] [protein_id=WP_014570013.1] [location=complement(2338479..2344400)] [gbkey=CDS]	68	68	0.000121408	0.00129032	1.62922	0.875342	0.940337	0.987641	0.0664323	0.866534	0.885105	0.000300458	0.00115068	1.64961	6.07358e-06	0.000509091	1.84071	0.148973	0.434773	1.11585	558940200	513280100	565280000	593720400	300710000	338639800	364710100	367970100	359340000	282730100	365999800	349690200	319070100	283860000	315379900	293630200	48.1	206.63	0	323.31	S8 family serine peptidase	P:proteolysis; F:serine-type endopeptidase activity; C:cell wall; C:membrane
NC_013198.1_prot_WP_005685036.1_2661	WP_005685036.1_2661	NC_013198.1_prot_WP_005685036.1_2661	lcl|NC_013198.1_prot_WP_005685036.1_2661|[locus_tag=LGG_RS13560] [protein=mannose/fructose/sorbose PTS transporter subunit IIA] [protein_id=WP_005685036.1] [location=complement(2899958..2900935)] [gbkey=CDS]	28	28	0.000123914	0.00128342	0.584958	0.0455663	0.348607	1.08865	0.73464	0.984818	1.00841	8.55489e-05	0.000918919	0.537326	0.00012056	0.000769231	0.580079	0.0709632	0.364215	1.07956	3957402000	3790999000	3917900000	4916097000	7158409000	7202895000	6734599000	7107298000	7422004000	7201391000	8237002000	7873694000	6947909000	7037601000	7493605000	6964996000	67.7	35.42	0	323.31	PTS mannose transporter subunit IIAB	P:phosphoenolpyruvate-dependent sugar phosphotransferase system; P:phosphorylation; P:carbohydrate transmembrane transport; F:protein-N(PI)-phosphohistidine-sugar phosphotransferase activity; F:kinase activity; C:cytoplasm; C:plasma membrane; C:integral component of membrane
NC_013198.1_prot_WP_014569452.1_1001	WP_014569452.1_1001	NC_013198.1_prot_WP_014569452.1_1001	lcl|NC_013198.1_prot_WP_014569452.1_1001|[locus_tag=LGG_RS05175] [protein=LTA synthase family protein] [protein_id=WP_014569452.1] [location=complement(1096422..1098680)] [gbkey=CDS]	21	21	0.000124088	0.0012766	1.96253	0.0956031	0.432515	1.14527	0.111004	0.845404	1.07768	0.00152012	0.0042122	1.7136	0.00030389	0.0017757	1.82108	0.433618	0.658813	1.06272	109070000	112920100	136540000	147950100	64836980	67924980	61635990	61787010	79263020	61170030	72989000	81535000	62555030	71904030	71316020	70524020	35.5	84.118	0	94.624	alkaline phosphatase	F:sulfuric ester hydrolase activity; F:metal ion binding; C:plasma membrane; C:integral component of membrane
NC_013198.1_prot_WP_014569478.1_1037	WP_014569478.1_1037	NC_013198.1_prot_WP_014569478.1_1037	lcl|NC_013198.1_prot_WP_014569478.1_1037|[locus_tag=LGG_RS05350] [protein=hypothetical protein] [protein_id=WP_014569478.1] [location=1117885..1118316] [gbkey=CDS]	6	6	0.000125539	0.00126984	5.99832	0.248633	0.564238	1.214	0.418967	0.932424	0.778166	0.000202033	0.000693878	4.94097	0.000658764	0.00210526	7.70828	0.169555	0.455817	1.56007	57564000	31777980	65953030	64288990	9032400	9576802	6396125	10829000	12726010	12288990	10171000	8181392	7846303	9561797	3115824	9398105	32.9	16.82	0	16.947	TPA: MAG TPA: Rad50 zinc hook motif
NC_013198.1_prot_WP_005686013.1_1805	WP_005686013.1_1805	NC_013198.1_prot_WP_005686013.1_1805	lcl|NC_013198.1_prot_WP_005686013.1_1805|[locus_tag=LGG_RS09245] [protein=hypothetical protein] [protein_id=WP_005686013.1] [location=complement(1960144..1960467)] [gbkey=CDS]	9	9	0.000128525	0.00126316	0.0349702	0.0117118	0.266491	0.583197	0.970557	1	0.994855	0.000408701	0.00159671	0.0599629	0.000144029	0.000718563	0.035151	0.0194125	0.302256	0.586213	4010802	22362990	5271202	8710299	247320000	207039900	274640000	195810100	139080000	187890000	103340000	117960000	171840000	214590000	272350100	268589900	83.2	11.518	0	88.234	putative oxalocetate decarboxylase subunit
NC_013198.1_prot_WP_014569089.1_425	WP_014569089.1_425	NC_013198.1_prot_WP_014569089.1_425	lcl|NC_013198.1_prot_WP_014569089.1_425|[locus_tag=LGG_RS02140] [protein=VWA domain-containing protein] [protein_id=WP_014569089.1] [location=complement(445753..448440)] [gbkey=CDS]	27	27	0.00012929	0.00125654	1.57951	0.135059	0.457249	0.828361	0.012262	1	0.894039	0.00164029	0.00425773	1.90678	6.1547e-05	0.000222222	1.76671	0.519339	0.730543	0.926538	858890200	738800400	869969900	940280300	549809700	546159800	540430100	513889900	494090300	328880000	447340300	540180200	470539900	495010200	509199700	449230300	47.6	96.848	0	323.31	VWA domain-containing protein
NC_013198.1_prot_WP_014570248.1_2758	WP_014570248.1_2758	NC_013198.1_prot_WP_014570248.1_2758	lcl|NC_013198.1_prot_WP_014570248.1_2758|[gene=mnmG] [locus_tag=LGG_RS14060] [protein=tRNA uridine-5-carboxymethylaminomethyl(34) synthesis enzyme MnmG] [protein_id=WP_014570248.1] [location=complement(3001259..3003160)] [gbkey=CDS]	25	25	0.000134525	0.00125	1.42455	0.373503	0.671343	1.10629	0.154497	0.809115	0.898048	0.0420539	0.0337665	1.28768	0.000147041	0.000710059	1.58628	0.109261	0.38766	1.23188	129680000	131920000	131160000	125050000	84016050	88558970	90449950	101240000	106510000	80351040	93719000	127240000	77530960	93026970	84353940	72839010	52	69.97	0	127.44	tRNA uridine-5-carboxymethylaminomethyl(34) synthesis enzyme MnmG	P:tRNA wobble uridine modification; F:flavin adenine dinucleotide binding; C:cytoplasm
NC_013198.1_prot_WP_005684433.1_1621	WP_005684433.1_1621	NC_013198.1_prot_WP_005684433.1_1621	lcl|NC_013198.1_prot_WP_005684433.1_1621|[locus_tag=LGG_RS08265] [protein=winged helix-turn-helix transcriptional regulator] [protein_id=WP_005684433.1] [location=complement(1746825..1747211)] [gbkey=CDS]	8	8	0.000137078	0.00124352	0.502331	0.0463693	0.343519	1.20099	0.770949	0.979825	0.972901	6.56241e-06	0.00170213	0.418265	0.000166886	0.00127374	0.516323	0.027438	0.330416	1.23444	106600100	113680000	128210000	102980000	195649900	248989900	205839900	250589900	267799900	272680200	291579900	245520000	180370000	228020100	237579900	230400000	43.8	14.35	0	33.167	HxlR family transcriptional regulator
NC_013198.1_prot_WP_005687550.1_51	WP_005687550.1_51	NC_013198.1_prot_WP_005687550.1_51	lcl|NC_013198.1_prot_WP_005687550.1_51|[locus_tag=LGG_RS00265] [protein=bifunctional 4-hydroxy-2-oxoglutarate aldolase/2-dehydro-3-deoxy-phosphogluconate aldolase] [protein_id=WP_005687550.1] [location=complement(56879..57529)] [gbkey=CDS]	10	10	0.000139413	0.00123711	0.607601	0.336369	0.65324	1.05984	0.34386	0.917658	0.902024	1.45804e-06	0	0.573296	0.00428985	0.0043731	0.673597	0.11313	0.392834	1.17496	567789900	572050000	544899800	612290000	817039800	1007600000	933509800	1034600000	969670000	1000201000	985569800	1049500000	734399700	926839700	1039700000	743789800	47.2	22.404	0	56.047	bifunctional 4-hydroxy-2-oxoglutarate aldolase/2-dehydro-3-deoxy-phosphogluconate aldolase	F:lyase activity
NC_013198.1_prot_WP_003574523.1_1014	WP_003574523.1_1014	NC_013198.1_prot_WP_003574523.1_1014	lcl|NC_013198.1_prot_WP_003574523.1_1014|[locus_tag=LGG_RS05240] [protein=helix-turn-helix domain-containing protein] [protein_id=WP_003574523.1] [location=complement(1108460..1108798)] [gbkey=CDS]	9	9	0.000140917	0.00123077	0.471299	0.326564	0.643929	1.05706	0.514062	0.954799	0.915333	4.62171e-05	0.00110569	0.44586	0.0031922	0.00394326	0.514893	0.277925	0.536015	1.15483	58904030	64669020	59089040	80877960	124180000	156270000	137730000	138050000	138859900	149060000	154019900	144500100	141160000	129040000	156740100	90717970	53.6	12.775	0	24.823	transcriptional regulator	F:DNA binding
NC_013198.1_prot_WP_014570223.1_2710	WP_014570223.1_2710	NC_013198.1_prot_WP_014570223.1_2710	lcl|NC_013198.1_prot_WP_014570223.1_2710|[locus_tag=LGG_RS13820] [protein=helix-turn-helix domain-containing protein] [protein_id=WP_014570223.1] [location=2951279..2951554] [gbkey=CDS]	5	5	0.000141882	0.00122449	16.3924	0.595573	0.820715	1.24614	0.785961	0.98545	0.870582	0.000257324	0.000932039	13.1546	0.000574151	0.00214559	18.8293	0.494896	0.702886	1.43138	52097000	38189990	86663970	42540030	1858499	2181600	4272405	5864303	5079620	1825900	3867661	6828614	1038200	6718601	2085600	4011194	70.3	10.233	0	28.411	helix-turn-helix domain-containing protein	F:DNA binding
NC_013198.1_prot_WP_014569335.1_790	WP_014569335.1_790	NC_013198.1_prot_WP_014569335.1_790	lcl|NC_013198.1_prot_WP_014569335.1_790|[locus_tag=LGG_RS04135] [protein=ACT domain-containing protein] [protein_id=WP_014569335.1] [location=867699..867965] [gbkey=CDS]	3	3	0.000144691	0.00121827	0.332399	0.0164701	0.243373	1.34161	0.60494	0.978107	1.06558	1.50472e-05	0.00103896	0.247761	0.000124742	0.000764331	0.311941	0.0509949	0.328585	1.25904	68277020	53263960	87958050	69799020	173349900	248029900	191530000	222090100	273969800	252079900	278690100	307850100	264850000	242919900	182540100	200779900	20.5	9.5723	0	7.0637	ACT domain-containing protein
NC_013198.1_prot_WP_014570233.1_2722	WP_014570233.1_2722	NC_013198.1_prot_WP_014570233.1_2722	lcl|NC_013198.1_prot_WP_014570233.1_2722|[locus_tag=LGG_RS13880] [protein=phage portal protein] [protein_id=WP_014570233.1] [location=2958478..2959662] [gbkey=CDS]	17	17	0.000145079	0.00121212	17.7719	0.932226	0.970087	1.07802	0.315385	0.899061	1.46464	0.0118088	0.013293	16.4857	2.25438e-06	0.00107692	12.134	0.711339	0.847395	0.736032	225990100	163890000	217399900	236190000	14771010	14208000	20126010	4513598	1248200	28501000	20308000	35639020	23949000	14184000	15135000	17064000	52	43.268	0	147.66	phage portal protein
NC_013198.1_prot_WP_005716749.1_2450	WP_005716749.1_2450	NC_013198.1_prot_WP_005716749.1_2450	lcl|NC_013198.1_prot_WP_005716749.1_2450|[locus_tag=LGG_RS12505] [protein=AAA family ATPase] [protein_id=WP_005716749.1] [location=2677399..2679687] [gbkey=CDS]	16	16	0.00014808	0.00120603	1.56076	0.452296	0.73738	0.942919	0.285258	0.88183	0.914947	0.000373659	0.00153846	1.65524	0.000335323	0.00170404	1.70585	0.746742	0.869812	1.03057	62780960	53818000	55383980	59041010	34626010	34914000	41104020	37467980	33425990	29814990	38531000	38327980	28030010	37644000	34848010	35484010	29.4	85.522	0	92.774	ATP-dependent DNA helicase	P:DNA duplex unwinding; F:DNA binding; F:DNA helicase activity; F:ATP binding; F:hydrolase activity
NC_013198.1_prot_WP_014569986.1_2085	WP_014569986.1_2085	NC_013198.1_prot_WP_014569986.1_2085	lcl|NC_013198.1_prot_WP_014569986.1_2085|[locus_tag=LGG_RS10635] [protein=tyrosine-protein phosphatase] [protein_id=WP_014569986.1] [location=2287401..2288189] [gbkey=CDS]	11	11	0.000150599	0.0012	0.440862	0.0335434	0.305902	1.19409	0.780033	0.983028	0.977101	1.19658e-05	0.00117647	0.369204	0.000106707	0.0008	0.451195	0.00786779	0.306824	1.22208	371450200	402769900	467980200	516780000	993480600	882140100	929180500	1176201000	1231299000	1191100000	1159300000	1145300000	931229400	1039900000	1052100000	856899600	44.3	29.312	0	179.84	phosphatase	P:peptidyl-tyrosine dephosphorylation; F:protein tyrosine phosphatase activity
NC_013198.1_prot_WP_005685198.1_2440	WP_005685198.1_2440	NC_013198.1_prot_WP_005685198.1_2440	lcl|NC_013198.1_prot_WP_005685198.1_2440|[gene=trpS] [locus_tag=LGG_RS12460] [protein=tryptophan--tRNA ligase] [protein_id=WP_005685198.1] [location=complement(2668168..2669184)] [gbkey=CDS]	17	17	0.000153243	0.00119403	0.56132	0.0309588	0.311969	1.13471	0.531151	0.959679	1.02429	0.000110886	0.00085	0.494682	0.000189016	0.00152381	0.548011	0.10253	0.390685	1.10781	534610000	404860000	400850000	443770000	763899800	788760300	781089500	824059700	799970000	898010400	912810000	980489500	782239700	769900000	888720100	797600300	55.3	37.701	0	323.31	tryptophan--tRNA ligase	P:tryptophanyl-tRNA aminoacylation; F:tryptophan-tRNA ligase activity; F:ATP binding
NC_013198.1_prot_WP_005685732.1_2732	WP_005685732.1_2732	NC_013198.1_prot_WP_005685732.1_2732	lcl|NC_013198.1_prot_WP_005685732.1_2732|[locus_tag=LGG_RS13930] [protein=PTS sugar transporter subunit IIA] [protein_id=WP_005685732.1] [location=complement(2967787..2968230)] [gbkey=CDS]	5	5	0.000155375	0.00118812	0.350174	0.0177939	0.242609	0.746358	0.265913	0.878168	1.11034	0.00200123	0.00405797	0.469177	0.000188091	0.00153191	0.315375	0.0126321	0.287623	0.672188	37213000	63059970	39926020	41134030	135390000	133690000	121520000	116529900	110710000	106700000	79250980	84957980	119519900	144939900	131199900	171410100	56.5	16.248	0	86.865	PTS system mannitol-specific transporter subunit IIA	P:carbohydrate transmembrane transport; F:protein-N(PI)-phosphohistidine-sugar phosphotransferase activity; F:D-glucosamine PTS permease activity
NC_013198.1_prot_WP_014569258.1_641	WP_014569258.1_641	NC_013198.1_prot_WP_014569258.1_641	lcl|NC_013198.1_prot_WP_014569258.1_641|[locus_tag=LGG_RS03210] [protein=hypothetical protein] [protein_id=WP_014569258.1] [location=complement(694042..694875)] [gbkey=CDS]	17	17	0.000155701	0.00118227	0.712549	0.15555	0.460008	0.928663	0.341172	0.917311	0.951764	0.00052395	0.00215849	0.767285	0.0004577	0.00202449	0.748661	0.619697	0.797367	0.975728	420310200	462870000	460839700	461260300	611449600	633219600	597300200	693680300	597129700	621340000	536670100	599230100	576949800	667730000	578309800	590859900	62.1	31.909	0	138.97	SbcC family exonuclease	P:nucleic acid phosphodiester bond hydrolysis; F:exonuclease activity
NC_013198.1_prot_WP_015765036.1_2118	WP_015765036.1_2118	NC_013198.1_prot_WP_015765036.1_2118	lcl|NC_013198.1_prot_WP_015765036.1_2118|[locus_tag=LGG_RS10810] [protein=asparaginase] [protein_id=WP_015765036.1] [location=2323333..2324307] [gbkey=CDS]	8	8	0.000160708	0.00117647	1.60163	0.15436	0.462449	1.11901	0.235855	0.884786	1.06292	0.0017551	0.00427481	1.43129	8.03258e-05	0.000205882	1.50683	0.41582	0.651483	1.05277	167290000	189519900	173650000	197430100	115600100	122010100	100630100	116380000	126830100	110890000	126760000	145280100	115339900	123529900	125910000	117530100	26.5	34.98	0	64.808	asparaginase	P:asparagine metabolic process; F:asparaginase activity; F:transferase activity
NC_013198.1_prot_WP_005684529.1_858	WP_005684529.1_858	NC_013198.1_prot_WP_005684529.1_858	lcl|NC_013198.1_prot_WP_005684529.1_858|[locus_tag=LGG_RS04470] [protein=phosphoglycerate kinase] [protein_id=WP_005684529.1] [location=941768..942958] [gbkey=CDS]	47	47	0.00016268	0.00117073	1.69147	0.0180061	0.243484	1.1542	0.709107	0.980122	0.976342	0.00159026	0.00426873	1.4655	0.000528402	0.0021875	1.73246	0.0500932	0.326766	1.18216	21537980000	23545980000	23218000000	28405970000	13359000000	14138990000	14664010000	14752020000	16478010000	14775010000	16810980000	17716990000	13105000000	15449000000	15065000000	12172990000	87.6	42.213	0	323.31	Phosphoglycerate kinase	P:glycolytic process; F:phosphoglycerate kinase activity; F:ATP binding; C:cytoplasm
NC_013198.1_prot_WP_014571303.1_1200	WP_014571303.1_1200	NC_013198.1_prot_WP_014571303.1_1200	lcl|NC_013198.1_prot_WP_014571303.1_1200|[locus_tag=LGG_RS06165] [protein=FtsQ-type POTRA domain-containing protein] [protein_id=WP_014571303.1] [location=1282348..1283202] [gbkey=CDS]	8	8	0.000164682	0.00116505	1.7634	0.166368	0.472646	0.861857	0.174926	0.824238	0.821118	0.00041824	0.00157085	2.04605	0.00124876	0.00235583	2.14756	0.756063	0.874081	1.04961	19459000	23743010	22100990	18692010	10854000	11464000	12139000	13068010	11810000	9000204	8631898	11870000	7746805	13492990	10086000	8511201	33.5	32.031	0	29.186	cell division protein FtsQ	P:FtsZ-dependent cytokinesis; C:integral component of plasma membrane; C:cell division site
NC_013198.1_prot_WP_005685658.1_1263	WP_005685658.1_1263	NC_013198.1_prot_WP_005685658.1_1263	lcl|NC_013198.1_prot_WP_005685658.1_1263|[locus_tag=LGG_RS16090] [protein=hypothetical protein] [protein_id=WP_005685658.1] [location=complement(1352617..1352778)] [gbkey=CDS]	5	5	0.000166459	0.00115942	0.232555	0.802353	0.914973	1.04457	0.995905	1	1.00071	0.000127403	0.000804734	0.222632	4.68205e-05	0.00025	0.232389	0.750644	0.869177	1.04383	17861000	15852000	22005010	28461990	66791020	108770000	78038040	106940000	107710000	106500000	95616960	65808960	92977050	97392010	74934970	89603940	56.6	6.0008	0	88.574	MULTISPECIES: hypothetical protein
NC_013198.1_prot_WP_014570052.1_2205	WP_014570052.1_2205	NC_013198.1_prot_WP_014570052.1_2205	lcl|NC_013198.1_prot_WP_014570052.1_2205|[gene=ppdK] [locus_tag=LGG_RS11260] [protein=pyruvate, phosphate dikinase] [protein_id=WP_014570052.1] [location=complement(2426549..2429179)] [gbkey=CDS]	10	10	0.000166879	0.00115385	0.113979	0.506845	0.775122	1.0992	0.503687	0.954168	0.931844	0.000180912	0.000712042	0.103693	0.000202156	0.00149223	0.122316	0.266226	0.526174	1.17959	8606305	13570010	4217274	10755830	67136990	67031010	77828980	89616980	82465040	93073960	59616030	100139900	56570990	75708010	76471020	72261980	13.8	95.328	0	26.525	pyruvate, phosphate dikinase	P:pyruvate metabolic process; P:phosphorylation; F:ATP binding; F:kinase activity; F:metal ion binding; F:pyruvate, phosphate dikinase activity
NC_013198.1_prot_WP_005689156.1_1208	WP_005689156.1_1208	NC_013198.1_prot_WP_005689156.1_1208	lcl|NC_013198.1_prot_WP_005689156.1_1208|[locus_tag=LGG_RS06205] [protein=cold shock domain-containing protein] [protein_id=WP_005689156.1] [location=1291504..1291731] [gbkey=CDS]	3	3	0.000167848	0.00114833	0.222767	0.866537	0.940044	0.954406	0.921277	0.991529	1.02086	0.000716494	0.00290909	0.233409	4.91106e-05	0.000243478	0.218216	0.792335	0.894373	0.934908	69738980	47318000	52302030	61201010	184430000	347040100	326020200	205550000	233639900	205759900	166020000	445900100	329670100	193340100	240380100	304039900	82.7	8.255	0	76.118	cold-shock protein	F:nucleic acid binding; C:cytoplasm
NC_013198.1_prot_WP_005686420.1_1303	WP_005686420.1_1303	NC_013198.1_prot_WP_005686420.1_1303	lcl|NC_013198.1_prot_WP_005686420.1_1303|[locus_tag=LGG_RS06680] [protein=hypothetical protein] [protein_id=WP_005686420.1] [location=1397510..1397965] [gbkey=CDS]	9	9	0.000167849	0.00114286	0.556366	0.616871	0.829954	0.983695	0.901819	0.992478	0.987107	0.000112127	0.00084472	0.565588	0.00252269	0.00323077	0.563633	0.972468	0.984943	0.996544	217710000	196190000	179529900	241029900	346699900	396109800	362279900	387710100	372340100	366480100	363749900	363889900	303680000	397830100	463910200	326760200	47.7	17.531	0	96.775	MULTISPECIES: hypothetical protein
NC_013198.1_prot_WP_015764828.1_311	WP_015764828.1_311	NC_013198.1_prot_WP_015764828.1_311	lcl|NC_013198.1_prot_WP_015764828.1_311|[locus_tag=LGG_RS01575] [protein=ABC transporter substrate-binding protein] [protein_id=WP_015764828.1] [location=333000..334289] [gbkey=CDS]	19	19	0.000173897	0.00113744	2.56624	0.151703	0.459104	0.842296	0.275429	0.878424	0.873271	6.64896e-06	0.00166667	3.04672	1.77616e-05	0.00035	2.93866	0.643966	0.80727	0.96453	239869900	251669900	203780100	193100000	77407950	72910980	112179900	86510000	66782010	75968990	79808980	68087980	68870010	88512970	76577050	68237040	55.7	46.826	0	167.86	ABC transporter substrate-binding protein
NC_013198.1_prot_WP_005687855.1_2230	WP_005687855.1_2230	NC_013198.1_prot_WP_005687855.1_2230	lcl|NC_013198.1_prot_WP_005687855.1_2230|[locus_tag=LGG_RS11385] [protein=PadR family transcriptional regulator] [protein_id=WP_005687855.1] [location=2454315..2454647] [gbkey=CDS]	2	2	0.000176883	0.00113208	0.49023	0.00330521	0.13264	1.46223	0.0612754	0.885186	1.13367	4.23467e-05	0.00117241	0.335262	6.12174e-05	0.000224	0.432427	0.0174783	0.302057	1.28982	5507402	4874703	6732704	6579696	11848000	11027000	11748000	13416010	18247010	20863000	16292990	15177000	13312000	15060010	12737000	13320010	21.8	12.125	0.00057703	3.3745	PadR family transcriptional regulator
NC_013198.1_prot_WP_005685257.1_2391	WP_005685257.1_2391	NC_013198.1_prot_WP_005685257.1_2391	lcl|NC_013198.1_prot_WP_005685257.1_2391|[locus_tag=LGG_RS12225] [protein=HD domain-containing protein] [protein_id=WP_005685257.1] [location=2620519..2621871] [gbkey=CDS]	14	14	0.000177064	0.00112676	0.669447	0.559657	0.8074	0.961435	0.101288	0.855024	1.11211	0.00389784	0.00492181	0.696299	0.000431505	0.00204959	0.601963	0.131545	0.410989	0.864518	130599900	109630000	137360000	125580000	183410000	188390000	190190100	187120100	187389900	211590000	162470000	163100000	188020000	239889900	194960000	213900000	46.4	51.742	0	162.64	HD domain-containing protein
NC_013198.1_prot_WP_005713961.1_1545	WP_005713961.1_1545	NC_013198.1_prot_WP_005713961.1_1545	lcl|NC_013198.1_prot_WP_005713961.1_1545|[gene=rimM] [locus_tag=LGG_RS07890] [protein=ribosome maturation factor RimM] [protein_id=WP_005713961.1] [location=complement(1667866..1668384)] [gbkey=CDS]	13	13	0.000179826	0.0011215	0.690521	0.466499	0.743869	0.948421	0.39018	0.936382	1.06575	0.0031561	0.00474946	0.728074	0.000666582	0.00208955	0.647921	0.216759	0.49203	0.889911	193939900	199739900	196669900	174530100	278750200	292430000	251289900	285510100	266969900	301130100	225440100	261090100	259280000	298289900	345249900	282560000	84.3	19.192	0	132.75	Ribosome maturation factor RimM	P:rRNA processing; P:ribosomal small subunit biogenesis; F:ribosome binding; C:cytoplasm; C:ribosome
NC_013198.1_prot_WP_005689761.1_1657	WP_005689761.1_1657	NC_013198.1_prot_WP_005689761.1_1657	lcl|NC_013198.1_prot_WP_005689761.1_1657|[gene=dnaI] [locus_tag=LGG_RS08445] [protein=primosomal protein DnaI] [protein_id=WP_005689761.1] [location=complement(1780260..1781195)] [gbkey=CDS]	20	20	0.000181647	0.00111628	0.588882	0.788942	0.908769	1.01994	0.988791	1	1.00099	9.42771e-05	0.000900662	0.577368	8.36243e-05	0.000202899	0.588297	0.776106	0.884191	1.01893	264559900	272600100	280270100	236249900	420090200	446110000	408919800	518159900	412070100	467109900	511779900	436230000	419640000	481230100	480189700	411120100	74.9	34.558	0	122.78	primosomal protein DnaI	F:helicase activity; F:ATP binding
NC_013198.1_prot_WP_014569714.1_1590	WP_014569714.1_1590	NC_013198.1_prot_WP_014569714.1_1590	lcl|NC_013198.1_prot_WP_014569714.1_1590|[locus_tag=LGG_RS08110] [protein=Xaa-Pro peptidase family protein] [protein_id=WP_014569714.1] [location=complement(1711330..1712397)] [gbkey=CDS]	15	15	0.000183071	0.00111111	1.75034	0.533043	0.791147	0.949403	0.955931	0.996172	1.00764	0.000143205	0.000772727	1.84363	0.00505152	0.00496066	1.73708	0.671844	0.821934	0.942206	618470000	637670400	701040300	745639800	349050000	353170100	427920000	416350300	322319900	350520100	372959900	423480000	309089900	477239800	478679900	320660100	41.1	38.818	0	74.614	peptidase M24	P:proteolysis; F:aminopeptidase activity; F:metal ion binding
NC_013198.1_prot_WP_005684389.1_1583	WP_005684389.1_1583	NC_013198.1_prot_WP_005684389.1_1583	lcl|NC_013198.1_prot_WP_005684389.1_1583|[locus_tag=LGG_RS08075] [protein=polyprenyl synthetase family protein] [protein_id=WP_005684389.1] [location=complement(1706217..1707068)] [gbkey=CDS]	3	3	0.000183814	0.00110599	0.538302	0.285173	0.600991	0.922063	0.921668	0.990108	0.984812	4.97122e-05	0.001088	0.583801	0.00540409	0.00500813	0.546603	0.651848	0.808943	0.936283	26173980	22329990	23434990	21420000	40327020	37551990	48199990	47870020	40532000	38644000	42967000	37529010	31484000	53490980	53582010	36422010	11.7	29.715	0	13.106	geranyl transferase	P:isoprenoid biosynthetic process; F:transferase activity
NC_013198.1_prot_WP_005686399.1_1312	WP_005686399.1_1312	NC_013198.1_prot_WP_005686399.1_1312	lcl|NC_013198.1_prot_WP_005686399.1_1312|[locus_tag=LGG_RS06725] [protein=YozE family protein] [protein_id=WP_005686399.1] [location=1405763..1406005] [gbkey=CDS]	4	4	0.000184198	0.00110092	0.424507	0.13828	0.456803	1.19504	0.498613	0.958257	1.07913	7.83738e-05	0.000944444	0.355223	0.0001515	0.000850575	0.393379	0.388247	0.634795	1.10741	88672960	103029900	76790960	108340000	202109900	202780100	271520000	210329900	303100000	250990100	216250100	290170100	290009800	218299900	247569900	202510000	58.8	9.5262	0	43.108	YozE family protein
NC_013198.1_prot_WP_005686835.1_2253	WP_005686835.1_2253	NC_013198.1_prot_WP_005686835.1_2253	lcl|NC_013198.1_prot_WP_005686835.1_2253|[locus_tag=LGG_RS11505] [protein=aldo/keto reductase] [protein_id=WP_005686835.1] [location=complement(2475676..2476629)] [gbkey=CDS]	13	13	0.000184384	0.00109589	1.94329	0.131659	0.457107	1.16747	0.910177	0.989422	1.01112	0.00442129	0.005624	1.66453	0.00153723	0.00234957	1.92191	0.290803	0.543637	1.15463	381480100	320120100	273370000	373430100	179630100	174030100	159710000	175090100	170049900	177310000	238869900	225480000	149180000	194830100	211159900	148880000	47	35.509	0	42.684	aldo/keto reductase	F:D-threo-aldose 1-dehydrogenase activity
NC_013198.1_prot_WP_014569341.1_798	WP_014569341.1_798	NC_013198.1_prot_WP_014569341.1_798	lcl|NC_013198.1_prot_WP_014569341.1_798|[locus_tag=LGG_RS04175] [protein=FAD:protein FMN transferase] [protein_id=WP_014569341.1] [location=complement(875043..876101)] [gbkey=CDS]	11	11	0.00018614	0.00109091	3.02887	0.0866939	0.42927	1.35547	0.716975	0.98137	0.896757	4.43751e-05	0.00113333	2.23455	0.003198	0.00392471	3.37759	0.168155	0.454462	1.51153	70052980	76654030	71489990	81485970	31558010	29725020	17956010	22065990	33811020	31627010	40247980	29152020	43089990	12738010	23256000	18830010	36.9	38.529	0	82.68	thiamine biosynthesis protein	P:protein flavinylation; F:transferase activity; F:metal ion binding
NC_013198.1_prot_WP_005684425.1_1613	WP_005684425.1_1613	NC_013198.1_prot_WP_005684425.1_1613	lcl|NC_013198.1_prot_WP_005684425.1_1613|[locus_tag=LGG_RS08230] [protein=sensor histidine kinase] [protein_id=WP_005684425.1] [location=complement(1737727..1738791)] [gbkey=CDS]	9	9	0.000186363	0.00108597	0.452566	0.401837	0.698168	1.07911	0.229066	0.891781	0.854877	0.000201419	0.000701031	0.419387	0.0033392	0.00400932	0.529393	0.114696	0.389833	1.2623	74524960	52311020	53277980	54378000	125780100	147650000	123310000	117570000	156470100	114890000	135720000	149640100	83543980	119370100	104700000	137720000	27.4	39.662	0	37.623	histidine kinase	P:phosphorelay signal transduction system; P:peptidyl-histidine phosphorylation; F:phosphorelay sensor kinase activity; F:ATP binding; F:protein dimerization activity; C:plasma membrane; C:integral component of membrane
NC_013198.1_prot_WP_005714643.1_1867	WP_005714643.1_1867	NC_013198.1_prot_WP_005714643.1_1867	lcl|NC_013198.1_prot_WP_005714643.1_1867|[locus_tag=LGG_RS09570] [protein=ABC transporter ATP-binding protein] [protein_id=WP_005714643.1] [location=complement(2031029..2031787)] [gbkey=CDS]	11	11	0.000187333	0.00108108	0.584554	0.947792	0.979257	0.993603	0.913857	0.989727	1.007	0.000817436	0.00305431	0.588317	2.92009e-05	0.000301075	0.580489	0.87624	0.936879	0.986693	679179700	605540000	677840400	727190200	1052800000	1127101000	1089401000	1343100000	1331500000	1231400000	1105299000	933760400	1127300000	1259200000	1145800000	1097701000	66.3	27.241	0	191.08	bacitracin ABC transporter ATP-binding protein	F:ATP binding; F:hydrolase activity
NC_013198.1_prot_WP_014569317.1_751	WP_014569317.1_751	NC_013198.1_prot_WP_014569317.1_751	lcl|NC_013198.1_prot_WP_014569317.1_751|[locus_tag=LGG_RS03765] [protein=glycerophosphodiester phosphodiesterase] [protein_id=WP_014569317.1] [location=complement(810800..812140)] [gbkey=CDS]	7	7	0.000192077	0.00107623	1.65718	0.219851	0.541537	1.13255	0.28186	0.883223	0.96338	0.0111243	0.0128982	1.46322	0.000119993	0.000779221	1.72017	0.123492	0.403738	1.1756	62835020	77054970	70867030	59644020	39458980	39189990	40418990	43413980	42401000	38672010	46763020	58223000	37739020	37676010	40851990	40240000	20.9	49.913	0	27.969	glycerophosphodiester phosphodiesterase	P:lipid metabolic process; F:glycerophosphodiester phosphodiesterase activity
NC_013198.1_prot_WP_014569381.1_875	WP_014569381.1_875	NC_013198.1_prot_WP_014569381.1_875	lcl|NC_013198.1_prot_WP_014569381.1_875|[locus_tag=LGG_RS04555] [protein=ABC transporter substrate-binding protein] [protein_id=WP_014569381.1] [location=complement(961115..962428)] [gbkey=CDS]	42	42	0.000194226	0.00107143	1.48102	0.831369	0.92628	1.01239	0.478142	0.964783	1.07499	2.25994e-05	0.000909091	1.4629	0.00900674	0.0084885	1.3777	0.522645	0.734029	0.94176	5033505000	4913797000	5238694000	5047406000	3830001000	3478201000	3055801000	3339299000	3270601000	3303900000	3595700000	3675199000	3261301000	3885198000	4528402000	3163800000	74.8	48.299	0	323.31	ABC transporter substrate-binding protein
NC_013198.1_prot_WP_005717289.1_2461	WP_005717289.1_2461	NC_013198.1_prot_WP_005717289.1_2461	lcl|NC_013198.1_prot_WP_005717289.1_2461|[locus_tag=LGG_RS12565] [protein=aldo/keto reductase] [protein_id=WP_005717289.1] [location=complement(2691745..2692749)] [gbkey=CDS]	19	19	0.000194235	0.00106667	1.59115	0.14394	0.45553	1.12764	0.440991	0.94228	1.08215	0.000410056	0.00158367	1.41105	0.00298938	0.00353511	1.47035	0.666038	0.817827	1.04203	473439700	469030100	486660100	447959900	277479800	334289900	261960000	310810100	321649900	316120000	315139800	381089900	343070000	322109900	366599800	255660000	63.2	37.212	0	96.638	aldo/keto reductase	F:D-threo-aldose 1-dehydrogenase activity
NC_013198.1_prot_WP_014569490.1_1052	WP_014569490.1_1052	NC_013198.1_prot_WP_014569490.1_1052	lcl|NC_013198.1_prot_WP_014569490.1_1052|[locus_tag=LGG_RS05425] [protein=hypothetical protein] [protein_id=WP_014569490.1] [location=1129620..1129922] [gbkey=CDS]	2	2	0.000200274	0.00106195	5.82102	0.537281	0.795088	1.31848	0.35352	0.919649	1.40311	0.00835534	0.00949655	4.41494	0.00259088	0.0033486	4.14865	0.897236	0.948903	0.939684	13119990	12158990	8865995	9588102	3132299	1394186	2029512	1332658	1781748	7466037	1573707	1705031	1351036	3989347	2045743	4151883	29	11.316	0	13.715	TPA: MAG TPA: head closure knob
NC_013198.1_prot_WP_005684312.1_1517	WP_005684312.1_1517	NC_013198.1_prot_WP_005684312.1_1517	lcl|NC_013198.1_prot_WP_005684312.1_1517|[gene=infB] [locus_tag=LGG_RS07755] [protein=translation initiation factor IF-2] [protein_id=WP_005684312.1] [location=complement(1637175..1639973)] [gbkey=CDS]	55	55	0.000208788	0.00105727	1.49037	0.188336	0.499666	1.045	0.713835	0.98102	0.984747	0.000216299	0.000676617	1.4262	0.00021374	0.00146939	1.51346	0.123541	0.402794	1.06118	2536799000	2257601000	2327199000	2725299000	1535299000	1718101000	1631200000	1711001000	1684600000	1722499000	1690801000	1789401000	1527200000	1696699000	1719500000	1553800000	52.5	102.49	0	323.31	translation initiation factor IF-2	P:translational initiation; F:translation initiation factor activity; F:GTPase activity; F:GTP binding; C:cytoplasm
NC_013198.1_prot_WP_005686224.1_1951	WP_005686224.1_1951	NC_013198.1_prot_WP_005686224.1_1951	lcl|NC_013198.1_prot_WP_005686224.1_1951|[locus_tag=LGG_RS09985] [protein=PTS lactose/cellobiose transporter subunit IIA] [protein_id=WP_005686224.1] [location=complement(2126560..2126901)] [gbkey=CDS]	4	4	0.000214046	0.00105263	0.0813466	0.339069	0.656051	0.792232	0.115041	0.834576	0.734494	0.000526218	0.00215038	0.10268	0.000352169	0.00192	0.110752	0.726049	0.859542	1.07861	3270330	878339	2420480	2390386	17134010	31365010	24448000	28887980	13742010	16605010	31725000	20653010	13942010	17586010	20591010	21880010	47.8	11.889	0	13.477	PTS cellobiose transporter subunit IIA	P:phosphoenolpyruvate-dependent sugar phosphotransferase system; F:transferase activity; F:metal ion binding
NC_013198.1_prot_WP_014569476.1_1033	WP_014569476.1_1033	NC_013198.1_prot_WP_014569476.1_1033	lcl|NC_013198.1_prot_WP_014569476.1_1033|[locus_tag=LGG_RS05330] [protein=hypothetical protein] [protein_id=WP_014569476.1] [location=1116848..1117033] [gbkey=CDS]	1	1	0.000216145	0.00104803	7.51286	0.0335267	0.308056	2.21352	0.125445	0.856381	1.62794	0.000922614	0.00318769	3.39408	0.000140053	0.000727273	4.61495	0.221838	0.493196	1.35971	29455990	20427990	19069990	18983990	2213538	3925123	1717669	4581801	7113193	3942900	6546698	8940196	3044599	5692504	5392198	5138899	16.4	7.2121	0.00057571	3.3559	phage protein
NC_013198.1_prot_WP_005685627.1_1236	WP_005685627.1_1236	NC_013198.1_prot_WP_005685627.1_1236	lcl|NC_013198.1_prot_WP_005685627.1_1236|[locus_tag=LGG_RS06350] [protein=UPF0223 family protein] [protein_id=WP_005685627.1] [location=1322708..1322989] [gbkey=CDS]	5	5	0.000217171	0.00104348	0.453034	0.0446219	0.350497	1.26469	0.426253	0.93913	0.797525	1.30634e-05	0.00114286	0.358216	0.0731551	0.057753	0.56805	0.124142	0.404084	1.58577	42051980	31142010	34783020	35318980	79486970	97767940	70789970	69426020	99955020	86391020	107689900	105070000	118230000	40190020	43307010	75086010	75.3	10.724	0	10.019	UPF0223 protein
NC_013198.1_prot_WP_029944049.1_2524	WP_029944049.1_2524	NC_013198.1_prot_WP_029944049.1_2524	lcl|NC_013198.1_prot_WP_029944049.1_2524|[locus_tag=LGG_RS12885] [protein=hypothetical protein] [protein_id=WP_029944049.1] [location=complement(2758189..2758854)] [gbkey=CDS]	8	8	0.000220338	0.00103896	34.7176	0.366893	0.667732	1.57603	0.903127	0.990956	0.886522	1.46186e-05	0.00106667	22.0286	0.00533583	0.00503885	39.1616	0.533025	0.736026	1.77777	315239800	375540200	240150100	487189900	10833000	22891990	3042302	12637000	17893990	16085000	9085300	22494000	741013	35610000	15497990	14400000	50.2	23.809	0	64.942	Lipoprotein	C:integral component of membrane
NC_013198.1_prot_WP_005684420.1_1608	WP_005684420.1_1608	NC_013198.1_prot_WP_005684420.1_1608	lcl|NC_013198.1_prot_WP_005684420.1_1608|[locus_tag=LGG_RS08205] [protein=penicillin-binding protein 2] [protein_id=WP_005684420.1] [location=complement(1730220..1732346)] [gbkey=CDS]	40	40	0.000222593	0.00103448	1.46234	0.0900751	0.423628	1.116	0.748254	0.982096	1.01669	0.00710872	0.00853097	1.31034	0.00123338	0.00236308	1.43834	0.221053	0.492653	1.09768	1183300000	1225100000	1220701000	1440499000	818390100	878200000	868219900	893320100	880429700	942700000	1115800000	933670300	849830300	934840000	955410100	784669600	67.7	77.43	0	323.31	cell division protein FtsI	P:cell division; F:penicillin binding; C:membrane
NC_013198.1_prot_WP_014570121.1_2301	WP_014570121.1_2301	NC_013198.1_prot_WP_014570121.1_2301	lcl|NC_013198.1_prot_WP_014570121.1_2301|[locus_tag=LGG_RS11730] [protein=MerR family transcriptional regulator] [protein_id=WP_014570121.1] [location=2526130..2526891] [gbkey=CDS]	13	13	0.000223909	0.00103004	0.703418	0.61484	0.830961	0.958249	0.456389	0.950164	0.959005	0.00817305	0.00914187	0.734066	0.000948866	0.00213333	0.733488	0.992849	0.995656	0.999212	317169900	361650100	318310000	327080000	483260100	427810200	496179800	475509800	393879900	426270000	441529800	554799700	440959900	466420000	493440100	406539900	56.1	29.241	0	180.07	MerR family transcriptional regulator	P:regulation of transcription, DNA-templated; F:DNA binding
NC_013198.1_prot_WP_005685590.1_1209	WP_005685590.1_1209	NC_013198.1_prot_WP_005685590.1_1209	lcl|NC_013198.1_prot_WP_005685590.1_1209|[locus_tag=LGG_RS06210] [protein=phosphate ABC transporter substrate-binding protein PstS family protein] [protein_id=WP_005685590.1] [location=complement(1291953..1292858)] [gbkey=CDS]	13	13	0.000231142	0.00102564	1.4615	0.255465	0.569407	0.910266	0.662861	0.988692	1.0322	0.00105661	0.00320944	1.60557	0.00357029	0.00444138	1.4159	0.230471	0.49604	0.881866	192400000	194190100	180020000	163230000	121170000	126190000	117770100	133630100	121990100	98151940	104040000	132620000	132580000	143989900	133529900	107160000	47.8	31.969	0	49.944	phosphate ABC transporter substrate-binding protein PstS family protein	P:phosphate ion transport; F:phosphate ion binding; C:plasma membrane
NC_013198.1_prot_WP_005685460.1_1691	WP_005685460.1_1691	NC_013198.1_prot_WP_005685460.1_1691	lcl|NC_013198.1_prot_WP_005685460.1_1691|[locus_tag=LGG_RS08630] [protein=adaptor protein MecA] [protein_id=WP_005685460.1] [location=complement(1820255..1820938)] [gbkey=CDS]	9	9	0.000234077	0.00102128	0.60444	0.172645	0.482207	1.1746	0.752821	0.979727	0.966251	0.00152635	0.00417895	0.514591	0.0082303	0.00805766	0.625552	0.229505	0.498077	1.21563	245470000	249809900	210670000	286940100	412880000	401809900	397510000	421110000	357670200	515349900	578899600	495410200	369970100	437030100	490600100	305170000	55.9	25.545	0	153.25	adaptor protein MecA	F:protein-macromolecule adaptor activity
NC_013198.1_prot_WP_014569284.1_674	WP_014569284.1_674	NC_013198.1_prot_WP_014569284.1_674	lcl|NC_013198.1_prot_WP_014569284.1_674|[locus_tag=LGG_RS03385] [protein=flavin reductase family protein] [protein_id=WP_014569284.1] [location=complement(730186..730803)] [gbkey=CDS]	2	2	0.000250193	0.00101695	1.69873	4.9385e-05	0	2.22476	0.462643	0.95079	1.30238	0.015798	0.0167964	0.763559	0.461202	0.359845	1.30433	0.165853	0.450672	1.70822	3433100	3868300	3897402	4411098	2505508	2097615	2446837	2132064	4453799	4941400	5063802	6026999	1209598	5927197	3728101	2951228	9.8	22.625	0	4.511	flavin reductase family protein	F:FMN binding
NC_013198.1_prot_WP_005684489.1_825	WP_005684489.1_825	NC_013198.1_prot_WP_005684489.1_825	lcl|NC_013198.1_prot_WP_005684489.1_825|[gene=ftsE] [locus_tag=LGG_RS04305] [protein=cell division ATP-binding protein FtsE] [protein_id=WP_005684489.1] [location=905074..905760] [gbkey=CDS]	17	17	0.000251135	0.00101266	0.596161	0.859894	0.940085	0.990867	0.622758	0.980184	1.02101	0.000735191	0.00286093	0.601656	0.000365922	0.00188646	0.583892	0.633739	0.802569	0.970476	1200900000	1136099000	1074800000	889640500	1711001000	1840001000	1801200000	1821300000	1909000000	1905001000	1563100000	1751401000	1937999000	1734400000	1702501000	1961301000	80.7	25.509	0	269.5	cell division ATP-binding protein FtsE	P:cell cycle; P:cell division; F:ATP binding; F:hydrolase activity; C:plasma membrane
NC_013198.1_prot_WP_014569611.1_1238	WP_014569611.1_1238	NC_013198.1_prot_WP_014569611.1_1238	lcl|NC_013198.1_prot_WP_014569611.1_1238|[gene=typA] [locus_tag=LGG_RS06360] [protein=translational GTPase TypA] [protein_id=WP_014569611.1] [location=1324039..1325883] [gbkey=CDS]	27	27	0.000251608	0.0010084	1.72088	0.364622	0.669976	1.089	0.26607	0.875169	1.09204	0.000377687	0.00153191	1.58024	3.27361e-05	0.000285714	1.57584	0.967382	0.982644	0.997215	1662900000	1613699000	1706600000	1502699000	800619700	1087600000	989140000	911030500	939050400	1019100000	953900600	1208900000	1095400000	962979500	989639600	1069000000	57.7	67.983	0	323.31	translational GTPase TypA	P:ribosomal large subunit assembly; P:translation; F:tRNA binding; F:GTPase activity; F:GTP binding; F:rRNA binding; F:ribosome binding; C:cytoplasm
NC_013198.1_prot_WP_005685172.1_2463	WP_005685172.1_2463	NC_013198.1_prot_WP_005685172.1_2463	lcl|NC_013198.1_prot_WP_005685172.1_2463|[locus_tag=LGG_RS12575] [protein=hypothetical protein] [protein_id=WP_005685172.1] [location=complement(2693861..2694205)] [gbkey=CDS]	7	7	0.000253887	0.00100418	0.295936	0.142357	0.456979	1.10857	0.075876	0.846771	0.824689	0.000133492	0.000790698	0.266954	0.000849094	0.00222997	0.358845	0.0102147	0.310634	1.34422	902670500	1161999000	1105101000	1834301000	3643901000	4096697000	3968499000	4679399000	4862704000	4350896000	4678299000	4229798000	3314102000	4058299000	3363500000	2834501000	69.3	12.749	0	323.31	MULTISPECIES: hypothetical protein
NC_013198.1_prot_WP_015765020.1_2009	WP_015765020.1_2009	NC_013198.1_prot_WP_015765020.1_2009	lcl|NC_013198.1_prot_WP_015765020.1_2009|[locus_tag=LGG_RS10275] [protein=NUDIX hydrolase] [protein_id=WP_015765020.1] [location=complement(2205044..2205511)] [gbkey=CDS]	5	5	0.000255541	0.001	0.502181	0.489477	0.761125	1.09535	0.858418	0.987543	0.981112	0.000138812	0.000781609	0.458465	2.75195e-05	0.000307692	0.511848	0.328384	0.575061	1.11644	206140000	211320000	224769900	202730000	365879800	359190000	469610200	505729800	500900300	560580200	375679700	425920200	394130000	422870200	366700100	473190000	47.1	17.377	0	121.74	ADP-ribose pyrophosphatase	F:hydrolase activity
NC_013198.1_prot_WP_014569912.1_1987	WP_014569912.1_1987	NC_013198.1_prot_WP_014569912.1_1987	lcl|NC_013198.1_prot_WP_014569912.1_1987|[locus_tag=LGG_RS10160] [protein=hypothetical protein] [protein_id=WP_014569912.1] [location=complement(2185543..2186358)] [gbkey=CDS]	12	12	0.000256092	0.000995851	0.521949	0.499461	0.771935	1.06646	0.489241	0.958048	1.06887	7.69109e-06	0.00156863	0.489421	9.01581e-06	0.000444444	0.488317	0.970966	0.983874	0.997745	382550300	345730000	374939900	340179900	740070300	764020000	544490000	738270200	781330200	718629700	662499800	790389800	719149600	697829700	705020200	838530300	49.4	29.468	0	268.08	acetyl-coenzyme A carboxylase carboxyl transferase subunit beta	P:fatty acid biosynthetic process; P:malonyl-CoA biosynthetic process; F:acetyl-CoA carboxylase activity; F:ATP binding; F:zinc ion binding; F:carboxyl- or carbamoyltransferase activity; C:acetyl-CoA carboxylase complex
NC_013198.1_prot_WP_003567521.1_2312	WP_003567521.1_2312	NC_013198.1_prot_WP_003567521.1_2312	lcl|NC_013198.1_prot_WP_003567521.1_2312|[gene=infA] [locus_tag=LGG_RS11780] [protein=translation initiation factor IF-1] [protein_id=WP_003567521.1] [location=complement(2534043..2534261)] [gbkey=CDS]	5	5	0.000256888	0.000991736	0.203392	0.0168357	0.246588	0.470474	0.396221	0.938268	0.861372	0.0229415	0.0217831	0.432312	0.000660541	0.00209738	0.236125	0.0483925	0.328021	0.546191	297300100	268929900	229120000	131220000	978579400	897280600	1411799000	1133099000	791489900	672040400	345050000	374959800	811169700	823349600	836679900	1383800000	77.8	8.1475	0	85.628	translation initiation factor IF-1	P:translational initiation; F:translation initiation factor activity; F:rRNA binding; F:ribosome binding; C:cytoplasm
NC_013198.1_prot_WP_005704915.1_590	WP_005704915.1_590	NC_013198.1_prot_WP_005704915.1_590	lcl|NC_013198.1_prot_WP_005704915.1_590|[locus_tag=LGG_RS02955] [protein=heavy metal-binding domain-containing protein] [protein_id=WP_005704915.1] [location=complement(639263..639589)] [gbkey=CDS]	8	8	0.000257633	0.000987654	0.518801	0.97602	0.990281	0.997958	0.0670731	0.870697	1.07954	0.000825321	0.00304459	0.519862	0.000186214	0.00154839	0.480578	0.311284	0.566644	0.924432	225180100	292350000	259639900	334770200	545049700	510749800	535650000	529690200	565360000	587839900	440969800	534569800	522850200	583990000	580949800	604750300	85.2	11.6	0	66.406	heavy metal-binding domain-containing protein
NC_013198.1_prot_WP_005685386.1_1751	WP_005685386.1_1751	NC_013198.1_prot_WP_005685386.1_1751	lcl|NC_013198.1_prot_WP_005685386.1_1751|[gene=nadE] [locus_tag=LGG_RS08935] [protein=ammonia-dependent NAD(+) synthetase] [protein_id=WP_005685386.1] [location=complement(1888279..1889106)] [gbkey=CDS]	15	15	0.000259346	0.000983607	0.783503	0.25335	0.568905	1.07172	0.226056	0.892829	0.930862	0.00127676	0.00360221	0.731073	0.0179581	0.0163556	0.841696	0.0892576	0.386349	1.15132	1311999000	1418499000	1273700000	1347299000	1728901000	1676901000	1801200000	1622899000	1704300000	1665401000	2063600000	1908800000	1657500000	1682499000	1659800000	1374700000	70.2	30.186	0	240.9	NAD synthetase	P:NAD biosynthetic process; F:NAD+ synthase (glutamine-hydrolyzing) activity; F:glutaminase activity; F:ATP binding; F:NAD+ synthase activity; F:metal ion binding; C:cytoplasm
NC_013198.1_prot_WP_005685922.1_1410	WP_005685922.1_1410	NC_013198.1_prot_WP_005685922.1_1410	lcl|NC_013198.1_prot_WP_005685922.1_1410|[locus_tag=LGG_RS07215] [protein=Nif3-like dinuclear metal center hexameric protein] [protein_id=WP_005685922.1] [location=complement(1520355..1521149)] [gbkey=CDS]	10	10	0.000263281	0.00114286	1.662	0.710008	0.878163	0.970624	0.118377	0.837322	1.10971	0.00116173	0.00354674	1.7123	0.00202829	0.00255526	1.49769	0.172207	0.454935	0.874665	171780100	228300000	211259900	201320000	127060000	125210000	111860100	122840000	109220000	101380000	139040000	126029900	123500000	126590000	153680000	137980100	46.6	29.055	0	60.867	Nif3-like dinuclear metal center hexameric protein
NC_013198.1_prot_WP_005687409.1_154	WP_005687409.1_154	NC_013198.1_prot_WP_005687409.1_154	lcl|NC_013198.1_prot_WP_005687409.1_154|[locus_tag=LGG_RS00785] [protein=D-2-hydroxyisocaproate dehydrogenase] [protein_id=WP_005687409.1] [location=171277..172278] [gbkey=CDS]	17	17	0.000266212	0.00113821	1.69329	0.999685	1	1.00002	0.606772	0.977552	0.971155	0.00056747	0.00210294	1.69326	0.000393781	0.0018383	1.74359	0.675581	0.825036	1.02972	2007700000	1801300000	1543899000	1553500000	1067500000	1054801000	986850200	949500600	925710600	941590100	1082599000	1118200000	860040100	1025100000	1005500000	1058700000	65.5	37.059	0	323.31	lactate dehydrogenase	F:oxidoreductase activity, acting on the CH-OH group of donors, NAD or NADP as acceptor; F:NAD binding
NC_013198.1_prot_WP_014568949.1_107	WP_014568949.1_107	NC_013198.1_prot_WP_014568949.1_107	lcl|NC_013198.1_prot_WP_014568949.1_107|[gene=dapD] [locus_tag=LGG_RS00550] [protein=2,3,4,5-tetrahydropyridine-2,6-dicarboxylate N-acetyltransferase] [protein_id=WP_014568949.1] [location=complement(116804..117508)] [gbkey=CDS]	8	8	0.000269566	0.0011336	1.98386	0.102352	0.430701	0.861342	0.134561	0.846182	0.876316	1.7698e-05	0.000963855	2.30322	1.78929e-05	0.000345679	2.26387	0.732906	0.862905	0.982913	99520020	120690000	115390000	131260000	63551000	68120040	51795030	52378010	49680010	47379980	49213970	55804980	46605020	53817000	53133010	51970970	33.3	24.209	0	20.976	2,3,4,5-tetrahydropyridine-2,6-dicarboxylate N-acetyltransferase	P:lysine biosynthetic process via diaminopimelate; P:diaminopimelate biosynthetic process; F:tetrahydrodipicolinate N-acetyltransferase activity
NC_013198.1_prot_WP_005687728.1_2537	WP_005687728.1_2537	NC_013198.1_prot_WP_005687728.1_2537	lcl|NC_013198.1_prot_WP_005687728.1_2537|[locus_tag=LGG_RS12950] [protein=DgaE family pyridoxal phosphate-dependent ammonia lyase] [protein_id=WP_005687728.1] [location=complement(2771292..2772392)] [gbkey=CDS]	10	10	0.000287038	0.00112903	1.71886	0.363826	0.670838	1.10359	0.184775	0.848084	0.87547	0.00576404	0.0068764	1.55752	0.000389948	0.00184615	1.96336	0.0969962	0.387328	1.26057	62278010	62441990	49173970	58790980	38502990	32071990	31763990	32835000	31344990	33193990	39396020	46606000	28849010	30904980	34992010	24251020	33.3	39.777	0	26.919	DgaE family pyridoxal phosphate-dependent ammonia lyase	F:transferase activity
NC_013198.1_prot_WP_005685020.1_2648	WP_005685020.1_2648	NC_013198.1_prot_WP_005685020.1_2648	lcl|NC_013198.1_prot_WP_005685020.1_2648|[locus_tag=LGG_RS13500] [protein=PTS sugar transporter subunit IIB] [protein_id=WP_005685020.1] [location=2889563..2889892] [gbkey=CDS]	3	3	0.000298474	0.0011245	0.0769985	0.286242	0.601393	0.439325	0.76544	0.978293	1.04928	0.0622364	0.0494039	0.175265	0.000221035	0.00144	0.0733824	0.258129	0.520963	0.418693	6085601	1584031	3554900	6157003	60541030	55417010	52216020	34263980	23022990	45405000	3069102	69695020	47200980	61178030	59258020	42521020	40.4	11.822	0	8.674	PTS sugar transporter subunit IIB	P:phosphoenolpyruvate-dependent sugar phosphotransferase system; P:phosphorylation; P:carbohydrate transmembrane transport; F:protein-N(PI)-phosphohistidine-sugar phosphotransferase activity; F:kinase activity; F:D-glucosamine PTS permease activity
NC_013198.1_prot_WP_005684892.1_1113	WP_005684892.1_1113	NC_013198.1_prot_WP_005684892.1_1113	lcl|NC_013198.1_prot_WP_005684892.1_1113|[locus_tag=LGG_RS05725] [protein=ArgE/DapE family deacylase] [protein_id=WP_005684892.1] [location=complement(1185409..1186533)] [gbkey=CDS]	13	13	0.000300918	0.00112	1.37435	0.696765	0.875587	1.02	0.236819	0.883513	0.910038	0.000593355	0.00207246	1.3474	0.00103906	0.0023082	1.51021	0.170949	0.45294	1.12084	118120000	128510000	127450000	135060000	83948980	94971030	95456040	96233940	100510000	89551960	100250000	87857050	74982040	94320990	93764980	75747950	42	40.388	0	91.911	succinyl-diaminopimelate desuccinylase	P:lysine biosynthetic process via diaminopimelate; F:succinyl-diaminopimelate desuccinylase activity
NC_013198.1_prot_WP_005716240.1_1127	WP_005716240.1_1127	NC_013198.1_prot_WP_005716240.1_1127	lcl|NC_013198.1_prot_WP_005716240.1_1127|[locus_tag=LGG_RS05790] [protein=helix-turn-helix domain-containing protein] [protein_id=WP_005716240.1] [location=1199142..1200029] [gbkey=CDS]	10	10	0.000303702	0.00111554	1.575	0.637925	0.838971	0.973293	0.0323245	0.994526	1.11506	0.000414383	0.00157724	1.61822	0.000915663	0.00215488	1.41248	0.0348044	0.314184	0.872863	137059900	131109900	154760000	120520000	79654970	92888950	84718970	86892960	75117980	84866040	82286000	93177990	99192020	92352980	100160100	91772050	36.9	33.944	0	44.144	XRE family transcriptional regulator	F:DNA binding
NC_013198.1_prot_WP_014568906.1_55	WP_014568906.1_55	NC_013198.1_prot_WP_014568906.1_55	lcl|NC_013198.1_prot_WP_014568906.1_55|[locus_tag=LGG_RS00285] [protein=mannitol dehydrogenase family protein] [protein_id=WP_014568906.1] [location=complement(61085..62719)] [gbkey=CDS]	23	23	0.000304246	0.00111111	0.716239	0.206727	0.524104	1.11468	0.567574	0.975084	1.06252	0.00066084	0.00246048	0.642549	0.00579002	0.00521912	0.674093	0.686139	0.831958	1.04909	98134030	100980000	100540000	107980100	145640100	141179900	128120000	155180000	137970000	146520000	170600000	182999900	134190000	164680000	187449900	125780100	52.6	60.089	0	118.89	mannitol dehydrogenase family protein	F:oxidoreductase activity
NC_013198.1_prot_WP_014569703.1_1497	WP_014569703.1_1497	NC_013198.1_prot_WP_014569703.1_1497	lcl|NC_013198.1_prot_WP_014569703.1_1497|[gene=spcB] [locus_tag=LGG_RS07655] [protein=Ser-Ala-175 repeat glycoprotein adhesin SpcB] [protein_id=WP_014569703.1] [location=complement(1607365..1617192)] [gbkey=CDS]	77	77	0.000306919	0.00110672	0.483523	0.802255	0.915503	0.972382	0.0147926	1	0.78407	0.00105208	0.00321893	0.497256	0.00152168	0.00235632	0.616684	0.0704964	0.365529	1.24017	169700000	153340100	178969900	221870000	312240100	382700000	386450200	409360100	394889900	286490100	431750100	346000200	314850000	259999900	300750100	290190100	42	311.88	0	323.31	Ser-Ala-175 repeat glycoprotein adhesin SpcB	P:signal transduction; C:extracellular region; C:cell wall; C:membrane
NC_013198.1_prot_WP_005687913.1_2690	WP_005687913.1_2690	NC_013198.1_prot_WP_005687913.1_2690	lcl|NC_013198.1_prot_WP_005687913.1_2690|[locus_tag=LGG_RS13715] [protein=glycosyltransferase family 4 protein] [protein_id=WP_005687913.1] [location=2932081..2933190] [gbkey=CDS]	10	10	0.000307199	0.00110236	2.94988	0.763463	0.897237	0.91567	0.636993	0.985855	0.877781	0.00351971	0.00470886	3.22156	0.00198489	0.00239566	3.36061	0.903225	0.953071	1.04316	39904010	45642010	52433990	47493990	11095000	14956000	17157990	21038000	18054010	6898703	19769990	17100990	21880990	7632800	12656990	16821990	35.8	41.413	0	23.774	glycosyltransferase family 4 protein	F:glycosyltransferase activity
NC_013198.1_prot_WP_005685274.1_208	WP_005685274.1_208	NC_013198.1_prot_WP_005685274.1_208	lcl|NC_013198.1_prot_WP_005685274.1_208|[locus_tag=LGG_RS01045] [protein=FAD-dependent oxidoreductase] [protein_id=WP_005685274.1] [location=226614..227975] [gbkey=CDS]	7	7	0.000307416	0.00109804	1.87908	0.86976	0.937898	1.01376	0.283191	0.882903	1.13007	5.57466e-05	0.00104615	1.85356	0.00133543	0.00232024	1.6628	0.250774	0.514665	0.897084	57971990	54761020	52811970	65732970	32605980	36123010	28484990	26346980	31795000	33157980	27823990	31828010	30012020	38323010	40663020	30823990	20.1	49.54	0	22.261	NADH oxidase	P:cell redox homeostasis; P:cellular oxidant detoxification; F:NADH peroxidase activity; F:flavin adenine dinucleotide binding
NC_013198.1_prot_WP_014569952.1_2044	WP_014569952.1_2044	NC_013198.1_prot_WP_014569952.1_2044	lcl|NC_013198.1_prot_WP_014569952.1_2044|[gene=asnB] [locus_tag=LGG_RS10450] [protein=asparagine synthase (glutamine-hydrolyzing)] [protein_id=WP_014569952.1] [location=complement(2239921..2241825)] [gbkey=CDS]	26	26	0.000318457	0.00109375	1.4963	0.408111	0.696216	1.04833	0.820954	0.984699	0.989491	0.000533123	0.00213433	1.42731	8.93148e-05	0.00084507	1.51219	0.224977	0.496897	1.05947	842370400	933809800	902380500	784499500	578380200	612780000	517309700	605900400	558779900	580999700	653580000	632340300	555000000	602260200	583050400	546429900	36.9	73.284	0	194.9	asparagine synthase (glutamine-hydrolyzing)	P:asparagine biosynthetic process; P:glutamine metabolic process; F:asparagine synthase (glutamine-hydrolyzing) activity; F:ATP binding
NC_013198.1_prot_WP_005685510.1_714	WP_005685510.1_714	NC_013198.1_prot_WP_005685510.1_714	lcl|NC_013198.1_prot_WP_005685510.1_714|[gene=zwf] [locus_tag=LGG_RS03580] [protein=glucose-6-phosphate dehydrogenase] [protein_id=WP_005685510.1] [location=770702..772189] [gbkey=CDS]	22	22	0.000321934	0.00108949	1.5442	0.0622413	0.374769	1.12412	0.208504	0.876544	1.10081	0.00319043	0.00469828	1.37369	0.00572749	0.0052505	1.40279	0.789713	0.89179	1.02118	342599900	283910000	359049900	313889900	217489900	209980100	193230000	218470000	226370100	254459900	250959900	212960100	224879900	237070000	198449900	267580100	48.7	55.523	0	159.41	glucose-6-phosphate dehydrogenase	P:glucose metabolic process; P:pentose-phosphate shunt; F:glucose-6-phosphate dehydrogenase activity; F:NADP binding
NC_013198.1_prot_WP_014568869.1_3	WP_014568869.1_3	NC_013198.1_prot_WP_014568869.1_3	lcl|NC_013198.1_prot_WP_014568869.1_3|[gene=yaaA] [locus_tag=LGG_RS00015] [protein=S4 domain-containing protein YaaA] [protein_id=WP_014568869.1] [location=3157..3369] [gbkey=CDS]	7	7	0.00032392	0.00108527	0.301963	0.304904	0.617926	0.884274	0.799181	0.986808	0.970486	0.000641941	0.00248611	0.341482	0.000437889	0.00204115	0.311146	0.456448	0.676718	0.911166	70016960	89195940	105920000	139369900	360120000	302920100	272160100	373489900	285749900	327410100	316510200	228960100	375960000	314510000	250769900	331729800	90	7.6337	0	54.907	S4 domain-containing protein YaaA	F:RNA binding
NC_013198.1_prot_WP_005685220.1_2421	WP_005685220.1_2421	NC_013198.1_prot_WP_005685220.1_2421	lcl|NC_013198.1_prot_WP_005685220.1_2421|[locus_tag=LGG_RS12375] [protein=8-oxo-dGTP diphosphatase] [protein_id=WP_005685220.1] [location=complement(2650832..2651311)] [gbkey=CDS]	10	10	0.000333171	0.00108108	0.58845	0.00251157	0.114095	1.23503	0.043765	0.934667	1.14577	5.4312e-05	0.00105426	0.476466	0.000164846	0.0012809	0.513583	0.218315	0.492232	1.0779	35337990	38048980	43399980	47579020	71655970	63802040	69826990	72534000	83292960	94009010	82852010	83038980	82490990	87753970	71100990	77534950	69.2	17.878	0	38.228	ADP-ribose pyrophosphatase	F:hydrolase activity
NC_013198.1_prot_WP_005684885.1_1120	WP_005684885.1_1120	NC_013198.1_prot_WP_005684885.1_1120	lcl|NC_013198.1_prot_WP_005684885.1_1120|[locus_tag=LGG_RS05755] [protein=SufD family Fe-S cluster assembly protein] [protein_id=WP_005684885.1] [location=1192234..1193265] [gbkey=CDS]	14	14	0.000339701	0.00107692	0.741801	0.52864	0.790522	0.920465	0.0013915	0.833	0.836529	0.148761	0.113026	0.805898	0.0575721	0.0470296	0.88676	0.482441	0.690543	1.10034	229840000	230670100	194870000	209350100	287780100	287820000	293540100	293790200	267100100	199080000	364989900	264199900	233200100	229000100	262360000	249660000	53.1	36.743	0	92.79	ABC transporter permease	P:iron-sulfur cluster assembly
NC_013198.1_prot_WP_005692769.1_1940	WP_005692769.1_1940	NC_013198.1_prot_WP_005692769.1_1940	lcl|NC_013198.1_prot_WP_005692769.1_1940|[locus_tag=LGG_RS09930] [protein=ATP-binding cassette domain-containing protein] [protein_id=WP_005692769.1] [location=complement(2113581..2114564)] [gbkey=CDS]	17	16	0.00034008	0.0010728	0.773131	0.320545	0.633309	0.928647	0.25365	0.877871	0.940555	0.0315471	0.025869	0.832534	0.0046232	0.00468085	0.821994	0.868331	0.931755	0.98734	372400200	370130100	350280200	341699800	472409900	497929800	445989700	440150300	497369900	372780000	409630200	452160100	439679700	482159900	398559800	427689800	61.2	36.472	0	273.29	peptide ABC transporter substrate-binding protein	P:peptide transport; F:ATP binding
NC_013198.1_prot_WP_014569730.1_1661	WP_014569730.1_1661	NC_013198.1_prot_WP_014569730.1_1661	lcl|NC_013198.1_prot_WP_014569730.1_1661|[gene=mutM] [locus_tag=LGG_RS08465] [protein=DNA-formamidopyrimidine glycosylase] [protein_id=WP_014569730.1] [location=complement(1783738..1784586)] [gbkey=CDS]	12	12	0.000343028	0.0010687	2.07162	0.0514877	0.347409	1.2665	0.126097	0.856285	1.16906	0.00512898	0.00625385	1.6357	0.00172388	0.0022905	1.77203	0.471353	0.686244	1.08335	76024960	108900000	80413950	96333990	49111990	44822000	42156010	37524990	47848000	51308000	53037000	68810030	44539990	60021020	52523010	46323980	50	31.402	0	74.111	DNA-formamidopyrimidine glycosylase	P:base-excision repair; F:damaged DNA binding; F:zinc ion binding; F:oxidized purine nucleobase lesion DNA N-glycosylase activity; F:class I DNA-(apurinic or apyrimidinic site) endonuclease activity
NC_013198.1_prot_WP_014569461.1_1017	WP_014569461.1_1017	NC_013198.1_prot_WP_014569461.1_1017	lcl|NC_013198.1_prot_WP_014569461.1_1017|[locus_tag=LGG_RS05255] [protein=hypothetical protein] [protein_id=WP_014569461.1] [location=complement(1109417..1109644)] [gbkey=CDS]	1	1	0.000344361	0.00106464	0.459406	0.388107	0.684279	1.11196	0.278168	0.879316	0.807839	0.000675715	0.00263481	0.413151	0.0274883	0.0241555	0.568685	0.159312	0.446744	1.37646	4530301	4304877	4128003	6221901	11780000	9185301	9914705	10482000	14302990	12851000	9280598	10078000	9607504	8500102	5144269	11399990	17.3	8.3843	0	5.667	MULTISPECIES: hypothetical protein
NC_013198.1_prot_WP_005689845.1_1703	WP_005689845.1_1703	NC_013198.1_prot_WP_005689845.1_1703	lcl|NC_013198.1_prot_WP_005689845.1_1703|[gene=purH] [locus_tag=LGG_RS08690] [protein=bifunctional phosphoribosylaminoimidazolecarboxamide formyltransferase/IMP cyclohydrolase] [protein_id=WP_005689845.1] [location=complement(1833835..1835358)] [gbkey=CDS]	23	23	0.000345548	0.00106061	0.651569	0.601847	0.826169	0.960403	0.463079	0.950704	0.940571	0.000286372	0.00117209	0.678433	0.000741933	0.0020438	0.692738	0.784041	0.88824	1.02109	2327701000	2507400000	2539202000	2483199000	3622602000	3413498000	4424998000	3731498000	3470800000	3245400000	3990100000	3865002000	3067300000	3509101000	3950700000	3758000000	54.6	54.661	0	235.56	bifunctional phosphoribosylaminoimidazolecarboxamide formyltransferase/IMP cyclohydrolase	P:'de novo' IMP biosynthetic process; F:IMP cyclohydrolase activity; F:phosphoribosylaminoimidazolecarboxamide formyltransferase activity
NC_013198.1_prot_WP_005687595.1_327	WP_005687595.1_327	NC_013198.1_prot_WP_005687595.1_327	lcl|NC_013198.1_prot_WP_005687595.1_327|[locus_tag=LGG_RS01655] [protein=PTS sugar transporter subunit IIB] [protein_id=WP_005687595.1] [location=350761..351060] [gbkey=CDS]	7	7	0.000352194	0.0010566	0.447264	0.59103	0.82208	1.05927	0.752503	0.979915	0.963926	2.96789e-05	0.000824742	0.42224	0.000135993	0.000736196	0.464002	0.266331	0.526038	1.09891	472160200	583030300	463750200	436670300	830990500	1195700000	1127999000	1242900000	1206500000	1100400000	1043200000	1266300000	881779800	1053601000	1083900000	1194300000	91.9	10.576	0	141.01	PTS sugar transporter subunit IIB	P:phosphoenolpyruvate-dependent sugar phosphotransferase system; P:carbohydrate transmembrane transport; F:protein-N(PI)-phosphohistidine-sugar phosphotransferase activity; F:D-glucosamine PTS permease activity
NC_013198.1_prot_WP_005684757.1_1994	WP_005684757.1_1994	NC_013198.1_prot_WP_005684757.1_1994	lcl|NC_013198.1_prot_WP_005684757.1_1994|[locus_tag=LGG_RS10195] [protein=nitronate monooxygenase] [protein_id=WP_005684757.1] [location=complement(2191623..2192603)] [gbkey=CDS]	20	20	0.000354223	0.00105263	0.650737	0.0956473	0.430524	0.911325	0.198318	0.864419	1.1246	0.00231208	0.0040367	0.714055	0.00112445	0.00223492	0.57864	0.0512714	0.328835	0.810358	1664600000	1641001000	1932399000	1490600000	2753100000	2511800000	2444900000	2595300000	2583299000	2385701000	2137301000	2297701000	2822199000	2712401000	2537799000	3612802000	62.9	34.064	0	261.67	2-nitropropane dioxygenase	F:nitronate monooxygenase activity
NC_013198.1_prot_WP_014569758.1_1702	WP_014569758.1_1702	NC_013198.1_prot_WP_014569758.1_1702	lcl|NC_013198.1_prot_WP_014569758.1_1702|[gene=purD] [locus_tag=LGG_RS08685] [protein=phosphoribosylamine--glycine ligase] [protein_id=WP_014569758.1] [location=complement(1832429..1833673)] [gbkey=CDS]	13	13	0.000354571	0.00104869	0.646739	0.246891	0.562319	1.05493	0.738632	0.983484	1.01474	0.000160848	0.000743169	0.613066	0.000257632	0.00140488	0.637344	0.363294	0.61416	1.0396	451010200	419680000	416140100	520170200	674960100	653650000	754900200	703169600	691879600	733440000	722860500	790700200	660519700	729269800	748169700	688999700	35.3	44.459	0	99.601	phosphoribosylamine--glycine ligase	P:'de novo' IMP biosynthetic process; P:purine nucleobase biosynthetic process; F:phosphoribosylamine-glycine ligase activity; F:ATP binding; F:metal ion binding
NC_013198.1_prot_WP_014570025.1_2173	WP_014570025.1_2173	NC_013198.1_prot_WP_014570025.1_2173	lcl|NC_013198.1_prot_WP_014570025.1_2173|[locus_tag=LGG_RS11090] [protein=hypothetical protein] [protein_id=WP_014570025.1] [location=complement(2388888..2389448)] [gbkey=CDS]	2	2	0.000359939	0.00104478	10.6812	0.365467	0.668413	1.77748	0.506164	0.949453	0.784973	0.0113445	0.0130225	6.00922	1.60909e-06	0.00133333	13.6072	0.158312	0.445681	2.26438	40440000	35373000	41169010	50225970	4449468	9009680	2124568	2668122	13091010	17306000	5060911	1978380	4151768	2869583	2311876	3132531	11.8	20.668	0	6.9114	streptococcin A-M57	C:integral component of membrane
NC_013198.1_prot_WP_005685850.1_1360	WP_005685850.1_1360	NC_013198.1_prot_WP_005685850.1_1360	lcl|NC_013198.1_prot_WP_005685850.1_1360|[gene=pyrE] [locus_tag=LGG_RS06965] [protein=orotate phosphoribosyltransferase] [protein_id=WP_005685850.1] [location=complement(1457565..1458203)] [gbkey=CDS]	6	6	0.000363588	0.00104089	0.463674	0.748324	0.89218	1.05553	0.764491	0.978799	0.950001	0.00184688	0.00416873	0.439282	0.00397505	0.00438852	0.488078	0.615345	0.797182	1.11108	300170100	258679800	363539800	302669900	684749800	643410200	533000300	787140400	524070300	973330600	767420400	586130200	615150200	618710400	890750300	444089900	27.4	22.421	0	38.072	Orotate phosphoribosyltransferase	P:nucleoside metabolic process; P:'de novo' UMP biosynthetic process; F:magnesium ion binding; F:orotate phosphoribosyltransferase activity
NC_013198.1_prot_WP_005689230.1_1259	WP_005689230.1_1259	NC_013198.1_prot_WP_005689230.1_1259	lcl|NC_013198.1_prot_WP_005689230.1_1259|[gene=tig] [locus_tag=LGG_RS06465] [protein=trigger factor] [protein_id=WP_005689230.1] [location=1348659..1349999] [gbkey=CDS]	50	50	0.000374001	0.00103704	0.751488	0.666852	0.85893	1.02463	0.961918	0.999064	1.00315	0.000210116	0.000683417	0.733421	0.0013373	0.00231325	0.749126	0.746878	0.869307	1.02141	5037806000	5117704000	4873606000	4963799000	7377004000	6637508000	6514199000	6131203000	6760397000	7443702000	6907207000	6201607000	6655697000	6104900000	7680608000	6345906000	81.4	49.781	0	323.31	trigger factor	P:protein peptidyl-prolyl isomerization; P:protein folding; P:cell cycle; P:protein transport; P:cell division; F:peptidyl-prolyl cis-trans isomerase activity; C:cytoplasm
NC_013198.1_prot_WP_014569466.1_1021	WP_014569466.1_1021	NC_013198.1_prot_WP_014569466.1_1021	lcl|NC_013198.1_prot_WP_014569466.1_1021|[locus_tag=LGG_RS05270] [protein=hypothetical protein] [protein_id=WP_014569466.1] [location=1110857..1111084] [gbkey=CDS]	2	2	0.000374793	0.00103321	7.82717	0.375528	0.670855	1.31929	0.522876	0.957587	1.37046	0.000143952	0.000768362	5.93285	0.00597141	0.00568047	5.71135	0.930883	0.966517	0.962665	12943010	19346000	20743010	26070000	1518501	2018901	2420301	4862055	2844999	2436401	4903499	3215500	2716601	4923981	7646334	1244199	36	8.8209	0	4.544	MULTISPECIES: hypothetical protein
NC_013198.1_prot_WP_005688081.1_2150	WP_005688081.1_2150	NC_013198.1_prot_WP_005688081.1_2150	lcl|NC_013198.1_prot_WP_005688081.1_2150|[gene=rplK] [locus_tag=LGG_RS10970] [protein=50S ribosomal protein L11] [protein_id=WP_005688081.1] [location=complement(2363579..2364004)] [gbkey=CDS]	11	11	0.000385872	0.00102941	0.637245	0.756574	0.894638	0.969305	0.228986	0.89353	0.862815	0.00142067	0.0041413	0.657425	0.0170006	0.0157297	0.738565	0.3602	0.612412	1.12342	4825801000	4532403000	4809000000	4795997000	7920697000	6690599000	8575501000	6731608000	7635696000	8497202000	6933997000	6002601000	8263005000	6334992000	6047399000	5355799000	78	14.88	0	146.06	50S ribosomal protein L11	P:translation; F:structural constituent of ribosome; F:large ribosomal subunit rRNA binding; C:ribosome
NC_013198.1_prot_WP_005684412.1_1601	WP_005684412.1_1601	NC_013198.1_prot_WP_005684412.1_1601	lcl|NC_013198.1_prot_WP_005684412.1_1601|[locus_tag=LGG_RS08170] [protein=aminotransferase class I/II-fold pyridoxal phosphate-dependent enzyme] [protein_id=WP_005684412.1] [location=complement(1725185..1726447)] [gbkey=CDS]	18	18	0.000390158	0.00102564	1.40424	0.466384	0.744486	1.0373	0.38684	0.937303	1.04876	0.00203785	0.00404819	1.35375	0.00319422	0.00393396	1.33895	0.86315	0.932994	0.989073	600710300	625140200	575260400	515319900	426409800	405180200	387570200	427550100	402260100	438140300	397279800	473390200	379450000	457349700	462400200	431620000	50.7	44.955	0	164.68	aluminum resistance protein	F:transaminase activity; F:lyase activity
NC_013198.1_prot_WP_005686727.1_2322	WP_005686727.1_2322	NC_013198.1_prot_WP_005686727.1_2322	lcl|NC_013198.1_prot_WP_005686727.1_2322|[gene=rplE] [locus_tag=LGG_RS11825] [protein=50S ribosomal protein L5] [protein_id=WP_005686727.1] [location=complement(2539306..2539848)] [gbkey=CDS]	15	15	0.000398993	0.0010219	0.777789	0.00972205	0.25625	1.18452	0.172191	0.823868	1.1588	0.000110381	0.000855346	0.656628	0.00597788	0.00566929	0.671201	0.833579	0.921443	1.02219	5936104000	5408197000	5246998000	5420193000	7418100000	6840902000	7291309000	6742492000	7490693000	8470194000	8637193000	8962207000	10563010000	8047191000	7774105000	6807502000	66.7	20.21	0	167.82	50S ribosomal protein L5	P:translation; F:tRNA binding; F:structural constituent of ribosome; F:rRNA binding; C:ribosome
NC_013198.1_prot_WP_014569459.1_1013	WP_014569459.1_1013	NC_013198.1_prot_WP_014569459.1_1013	lcl|NC_013198.1_prot_WP_014569459.1_1013|[locus_tag=LGG_RS05235] [protein=toxin] [protein_id=WP_014569459.1] [location=complement(1108048..1108470)] [gbkey=CDS]	5	5	0.000404734	0.00101818	0.185214	0.278013	0.595353	0.825001	0.251562	0.888915	0.787552	0.000844373	0.0031519	0.224501	0.00146495	0.00239067	0.235176	0.817931	0.911332	1.04755	15872990	13084000	6132202	13434010	48042020	74064000	54888010	74443030	60638040	56947990	54189970	35992010	31128020	61358990	56726020	51622000	50	16.074	0	34.873	ImmA/IrrE family metallo-endopeptidase
NC_013198.1_prot_WP_014569516.1_1088	WP_014569516.1_1088	NC_013198.1_prot_WP_014569516.1_1088	lcl|NC_013198.1_prot_WP_014569516.1_1088|[locus_tag=LGG_RS05605] [protein=dioxygenase] [protein_id=WP_014569516.1] [location=1164267..1165133] [gbkey=CDS]	2	2	0.000408751	0.00101449	3.02739	0.241829	0.557299	1.38175	0.675605	0.983698	1.11807	0.0304723	0.025594	2.19099	0.012475	0.0121122	2.7077	0.559057	0.758453	1.23583	6548403	10055000	9437700	5590601	2566672	2110185	2609000	2926861	1789203	4698823	3469700	5168204	1583539	3435511	4962336	2394058	5.9	32.692	0.0033975	2.71	ring-cleaving dioxygenase	F:catechol 2,3-dioxygenase activity
NC_013198.1_prot_WP_014569878.1_1949	WP_014569878.1_1949	NC_013198.1_prot_WP_014569878.1_1949	lcl|NC_013198.1_prot_WP_014569878.1_1949|[locus_tag=LGG_RS09975] [protein=(Fe-S)-binding protein] [protein_id=WP_014569878.1] [location=complement(2124617..2125399)] [gbkey=CDS]	6	6	0.000419684	0.00101083	1.94984	0.559	0.807913	1.10987	0.17251	0.820953	1.39124	0.0132062	0.0144596	1.75681	0.156093	0.117725	1.40151	0.401597	0.642182	0.797756	21113010	24880990	19256990	19512990	10044000	13383000	10667000	9524301	13146990	10410000	17448000	8677702	12175000	17089010	9948700	24716990	29.2	29.335	0	20.994	(Fe-S)-binding protein
NC_013198.1_prot_WP_005686073.1_1777	WP_005686073.1_1777	NC_013198.1_prot_WP_005686073.1_1777	lcl|NC_013198.1_prot_WP_005686073.1_1777|[gene=serS] [locus_tag=LGG_RS09105] [protein=serine--tRNA ligase] [protein_id=WP_005686073.1] [location=complement(1931359..1932642)] [gbkey=CDS]	31	31	0.000420419	0.00100719	1.5772	0.520894	0.785524	0.9518	0.21543	0.892806	1.08676	0.000112799	0.000839506	1.65707	8.46572e-05	0.000201439	1.45128	0.0409571	0.321439	0.875811	1239700000	1087600000	1239900000	1130600000	691360300	869520300	681069800	746040100	737759900	777020100	626449900	698050200	783389500	779690500	857589800	813390500	75.6	48.739	0	323.31	serine--tRNA ligase	P:seryl-tRNA aminoacylation; P:selenocysteine biosynthetic process; P:selenocysteinyl-tRNA(Sec) biosynthetic process; F:serine-tRNA ligase activity; F:ATP binding; C:cytoplasm
NC_013198.1_prot_WP_005687891.1_2678	WP_005687891.1_2678	NC_013198.1_prot_WP_005687891.1_2678	lcl|NC_013198.1_prot_WP_005687891.1_2678|[locus_tag=LGG_RS13655] [protein=PH domain-containing protein] [protein_id=WP_005687891.1] [location=2917647..2918117] [gbkey=CDS]	5	5	0.00042402	0.00100358	0.661603	0.111448	0.436881	0.898092	0.115528	0.834954	0.850548	0.00543478	0.00650474	0.736676	0.0428286	0.0371717	0.777855	0.596181	0.784462	1.0559	28076000	33830020	35717980	32966010	48214970	48732970	46636020	53268960	48761010	41552000	47325010	39603020	32841990	47855020	43045980	45155020	28.8	17.88	0	12.535	MULTISPECIES: PH domain-containing protein	C:integral component of membrane
NC_013198.1_prot_WP_005684180.1_580	WP_005684180.1_580	NC_013198.1_prot_WP_005684180.1_580	lcl|NC_013198.1_prot_WP_005684180.1_580|[locus_tag=LGG_RS02905] [protein=aldo/keto reductase] [protein_id=WP_005684180.1] [location=complement(627199..628044)] [gbkey=CDS]	11	11	0.000425375	0.001	1.48422	0.0521936	0.344541	1.19082	0.12714	0.843537	1.15554	0.00719139	0.00850088	1.24638	0.00966226	0.00909155	1.28445	0.72247	0.856788	1.03054	866590300	907509600	813840100	868650400	588619800	566119900	517480100	664380300	641039700	668470200	669059900	803549600	663570100	737950100	738259500	565020000	37	30.97	0	79.589	aldo/keto reductase	F:D-threo-aldose 1-dehydrogenase activity
NC_013198.1_prot_WP_014569803.1_1791	WP_014569803.1_1791	NC_013198.1_prot_WP_014569803.1_1791	lcl|NC_013198.1_prot_WP_014569803.1_1791|[locus_tag=LGG_RS09175] [protein=alpha/beta hydrolase] [protein_id=WP_014569803.1] [location=1948674..1949483] [gbkey=CDS]	5	5	0.000425975	0.000996441	1.70081	0.163989	0.469343	1.33922	0.0481372	0.885617	1.58561	0.238256	0.174954	1.27	0.717008	0.622156	1.07265	0.523662	0.734778	0.84461	41834990	37950010	46988970	46654020	26993020	22825990	28874010	23379000	33353020	20872990	42716990	44989000	60615030	35385020	26509000	46238990	25.3	29.875	0	24.691	esterase	F:hydrolase activity
NC_013198.1_prot_WP_005686061.1_1782	WP_005686061.1_1782	NC_013198.1_prot_WP_005686061.1_1782	lcl|NC_013198.1_prot_WP_005686061.1_1782|[gene=alsS] [locus_tag=LGG_RS09135] [protein=acetolactate synthase AlsS] [protein_id=WP_005686061.1] [location=complement(1939794..1941470)] [gbkey=CDS]	18	18	0.00043477	0.000992908	1.27977	0.715888	0.879512	0.968965	0.542957	0.957562	0.947891	0.0170982	0.0177635	1.32076	0.0126801	0.0123021	1.35013	0.852805	0.927993	1.02223	532120200	549079600	496040100	485400000	405009900	379600000	409329800	416740200	319119900	371689900	423040200	460730000	368249900	403489900	457010000	311790000	46.1	60.421	0	246.81	acetolactate synthase	P:butanediol metabolic process; F:magnesium ion binding; F:acetolactate synthase activity; F:thiamine pyrophosphate binding
NC_013198.1_prot_WP_003567538.1_2320	WP_003567538.1_2320	NC_013198.1_prot_WP_003567538.1_2320	lcl|NC_013198.1_prot_WP_003567538.1_2320|[gene=rpsH] [locus_tag=LGG_RS11820] [protein=30S ribosomal protein S8] [protein_id=WP_003567538.1] [location=complement(2538682..2539080)] [gbkey=CDS]	15	15	0.000438348	0.000989399	0.667023	0.895536	0.948234	1.00704	0.542226	0.960255	0.972512	0.000750724	0.00284211	0.662358	0.000713264	0.00205128	0.685876	0.531254	0.736694	1.03551	4047802000	4890297000	3886801000	4176000000	5825102000	6427607000	6642898000	6525801000	6899595000	6016505000	6841209000	5878095000	5833796000	6536508000	5854998000	6502807000	71.2	14.774	0	295.06	30S ribosomal protein S8	P:translation; F:structural constituent of ribosome; F:rRNA binding; C:ribosome
NC_013198.1_prot_WP_005687991.1_1659	WP_005687991.1_1659	NC_013198.1_prot_WP_005687991.1_1659	lcl|NC_013198.1_prot_WP_005687991.1_1659|[gene=nrdR] [locus_tag=LGG_RS08455] [protein=transcriptional regulator NrdR] [protein_id=WP_005687991.1] [location=complement(1782617..1783084)] [gbkey=CDS]	7	7	0.000438867	0.000985915	0.698661	0.00852064	0.245429	1.18222	0.194396	0.862386	1.06907	4.58801e-05	0.00111475	0.590973	0.000187295	0.00154011	0.65352	0.0645637	0.347771	1.10584	146360000	159670100	175050000	171810100	240960100	248510100	229130000	214990100	260670000	264520000	296769900	281590100	263069900	258359900	226869900	249889900	60.6	18.035	0	57.326	transcriptional regulator NrdR	P:negative regulation of transcription, DNA-templated; F:DNA binding; F:ATP binding; F:zinc ion binding
NC_013198.1_prot_WP_005684346.1_1549	WP_005684346.1_1549	NC_013198.1_prot_WP_005684346.1_1549	lcl|NC_013198.1_prot_WP_005684346.1_1549|[locus_tag=LGG_RS07910] [protein=putative DNA-binding protein] [protein_id=WP_005684346.1] [location=complement(1670539..1670880)] [gbkey=CDS]	5	5	0.000440998	0.000982456	0.286317	0.616278	0.830434	1.09441	0.690397	0.986469	0.920246	1.11427e-05	0.00125	0.261618	0.000182952	0.00155676	0.31113	0.235201	0.501529	1.18926	28811010	39210000	36626020	41952020	164710000	157059900	122160000	81733050	130229900	135460100	164830000	127429900	107670000	115570000	92352980	161190000	38.1	13.185	0	20.693	[locus_tag=LGG_RS07910] [protein=putative DNA-binding protein] [protein_id=WP_005684346.1] [location=complement(1670539..1670880)] [gbkey=CDS]
NC_013198.1_prot_WP_005685287.1_217	WP_005685287.1_217	NC_013198.1_prot_WP_005685287.1_217	lcl|NC_013198.1_prot_WP_005685287.1_217|[locus_tag=LGG_RS01090] [protein=hypothetical protein] [protein_id=WP_005685287.1] [location=233883..234125] [gbkey=CDS]	4	4	0.000452065	0.000979021	0.249601	0.231419	0.55197	0.80731	0.122146	0.843548	0.755547	0.000267106	0.000914286	0.309176	0.00030482	0.00175926	0.330358	0.480633	0.688624	1.06851	160070000	112569900	176800000	218239900	445339800	862080100	766429800	608770000	543810200	485509800	626449900	460039800	436070300	458350300	538219800	542620200	73.8	8.7176	0	38.722	MULTISPECIES: hypothetical protein	F:FMN binding
NC_013198.1_prot_WP_005687737.1_2542	WP_005687737.1_2542	NC_013198.1_prot_WP_005687737.1_2542	lcl|NC_013198.1_prot_WP_005687737.1_2542|[locus_tag=LGG_RS12975] [protein=hypothetical protein] [protein_id=WP_005687737.1] [location=complement(2775662..2776021)] [gbkey=CDS]	5	5	0.000452067	0.00097561	0.102905	0.466813	0.743571	0.924116	0.0998771	0.85499	0.805401	0.000662974	0.00245205	0.111356	0.000978118	0.00211221	0.127769	0.373381	0.623793	1.1474	1502171	6937097	4555503	4481442	40682000	34594990	36599010	36830980	31679990	31047990	30782000	45697020	22199010	36109020	30022020	33171010	73.1	12.443	0	45.196	transcriptional regulator
NC_013198.1_prot_WP_014569822.1_1856	WP_014569822.1_1856	NC_013198.1_prot_WP_014569822.1_1856	lcl|NC_013198.1_prot_WP_014569822.1_1856|[locus_tag=LGG_RS09515] [protein=AAA family ATPase] [protein_id=WP_014569822.1] [location=complement(2017983..2020274)] [gbkey=CDS]	32	32	0.000455446	0.000972222	1.45263	0.931013	0.971296	1.00444	0.60973	0.976602	0.964282	0.00208093	0.00400955	1.4462	0.00296498	0.00354369	1.50643	0.636884	0.805091	1.04165	352210100	390650100	337919800	427580100	259960000	256710000	252059900	265430100	246210100	235740100	267319900	292910200	228620100	266690100	290430000	218000000	45.2	87.665	0	86.581	ATP-dependent DNA helicase	P:DNA duplex unwinding; F:DNA binding; F:DNA helicase activity; F:ATP binding; F:hydrolase activity
NC_013198.1_prot_WP_005687414.1_159	WP_005687414.1_159	NC_013198.1_prot_WP_005687414.1_159	lcl|NC_013198.1_prot_WP_005687414.1_159|[locus_tag=LGG_RS00810] [protein=6-phospho-beta-glucosidase] [protein_id=WP_005687414.1] [location=175153..176589] [gbkey=CDS]	5	5	0.000456574	0.000968858	0.488696	0.629334	0.832328	1.05328	0.539921	0.964747	0.936371	0.000102602	0.000871795	0.463977	0.000241389	0.00141872	0.521904	0.200516	0.472986	1.12485	9207101	8261105	8866101	6976600	14030000	16460010	16958000	21062990	16511010	20735990	16035000	18492000	13833000	15234990	16722010	17994010	15.5	54.687	0	25.177	6-phospho-beta-glucosidase	P:carbohydrate metabolic process; F:6-phospho-beta-glucosidase activity; F:methyl beta-D-glucoside 6-phosphate glucohydrolase activity
NC_013198.1_prot_WP_005685622.1_1231	WP_005685622.1_1231	NC_013198.1_prot_WP_005685622.1_1231	lcl|NC_013198.1_prot_WP_005685622.1_1231|[gene=pdhA] [locus_tag=LGG_RS06325] [protein=pyruvate dehydrogenase (acetyl-transferring) E1 component subunit alpha] [protein_id=WP_005685622.1] [location=1316744..1317856] [gbkey=CDS]	17	17	0.000456909	0.000965517	0.665675	0.0157227	0.246	0.808038	0.793412	0.987106	1.01449	0.0302484	0.0254314	0.823817	0.000353002	0.0019115	0.656167	0.0113937	0.29075	0.796497	827559900	789340400	835219900	686420300	1297000000	1171300000	1163200000	1079300000	1008699000	1054900000	911659500	838160100	1152800000	1150200000	1145300000	1330300000	61.1	40.723	0	323.31	pyruvate dehydrogenase (acetyl-transferring) E1 component subunit alpha	P:glycolytic process; F:pyruvate dehydrogenase (acetyl-transferring) activity
NC_013198.1_prot_WP_005684347.1_1550	WP_005684347.1_1550	NC_013198.1_prot_WP_005684347.1_1550	lcl|NC_013198.1_prot_WP_005684347.1_1550|[locus_tag=LGG_RS07915] [protein=hypothetical protein] [protein_id=WP_005684347.1] [location=1671413..1671604] [gbkey=CDS]	2	2	0.000463392	0.000962199	0.134385	0.876108	0.940446	0.956527	0.958476	0.997477	0.980963	0.00107861	0.00347368	0.140493	0.00262417	0.0033401	0.136993	0.950527	0.976261	0.975091	5064472	2876713	1557663	3531025	14889000	20612990	29755020	26905010	27602980	27243980	10871000	25159010	15841000	16493990	15352000	56720020	36.5	6.9919	0	43.889	hypothetical protein N507_0367
NC_013198.1_prot_WP_005688090.1_2145	WP_005688090.1_2145	NC_013198.1_prot_WP_005688090.1_2145	lcl|NC_013198.1_prot_WP_005688090.1_2145|[locus_tag=LGG_RS10945] [protein=glycosyltransferase] [protein_id=WP_005688090.1] [location=complement(2357011..2358507)] [gbkey=CDS]	7	7	0.000463705	0.000958904	2.17864	0.736426	0.884568	0.896464	0.0874281	0.860966	1.31287	0.0253387	0.0229674	2.43026	0.00348321	0.0043871	1.65945	0.26228	0.525527	0.682829	20764990	18322990	24068000	22442990	8353106	12805010	8651698	9857797	11854000	9491405	3742798	13990990	10908000	16691990	12374990	12028000	17.7	56.948	0	35.546	glycosyl transferase family 1	F:poly(glycerol-phosphate) alpha-glucosyltransferase activity
NC_013198.1_prot_WP_005687526.1_1330	WP_005687526.1_1330	NC_013198.1_prot_WP_005687526.1_1330	lcl|NC_013198.1_prot_WP_005687526.1_1330|[gene=pflA] [locus_tag=LGG_RS06815] [protein=pyruvate formate lyase-activating protein] [protein_id=WP_005687526.1] [location=1427880..1428731] [gbkey=CDS]	11	11	0.000466092	0.000955631	0.372211	0.69464	0.876524	0.960022	0.202609	0.866706	0.922327	0.00116562	0.00353672	0.387711	0.000694803	0.00206642	0.403557	0.693204	0.836014	1.04087	65342020	58921010	53233980	34955990	140050000	150620000	143500000	123310000	128130000	168709900	133960000	109490000	130080000	131469900	136990000	115300000	43.8	32.103	0	72.328	pyruvate formate lyase-activating protein	F:lyase activity; F:[formate-C-acetyltransferase]-activating enzyme activity; F:metal ion binding; F:4 iron, 4 sulfur cluster binding; C:cytoplasm
NC_013198.1_prot_WP_005687504.1_1341	WP_005687504.1_1341	NC_013198.1_prot_WP_005687504.1_1341	lcl|NC_013198.1_prot_WP_005687504.1_1341|[locus_tag=LGG_RS06870] [protein=nitroreductase family protein] [protein_id=WP_005687504.1] [location=complement(1439771..1440406)] [gbkey=CDS]	11	11	0.000473206	0.000952381	0.722069	0.461203	0.743	1.05076	0.365507	0.924687	1.05764	0.000360955	0.00156522	0.687185	0.000147517	0.000705882	0.682719	0.918489	0.960542	0.993502	548239700	587359700	527010000	552120200	723549900	787829600	710010400	851619700	786700400	922780400	777250200	744670400	835570000	814940500	871950400	726369600	51.2	23.091	0	114.24	nitroreductase family protein	F:oxidoreductase activity
NC_013198.1_prot_WP_005684879.1_1124	WP_005684879.1_1124	NC_013198.1_prot_WP_005684879.1_1124	lcl|NC_013198.1_prot_WP_005684879.1_1124|[locus_tag=LGG_RS05775] [protein=hypothetical protein] [protein_id=WP_005684879.1] [location=1196559..1196741] [gbkey=CDS]	5	5	0.000480401	0.000949153	0.439246	0.989874	0.995621	1.00228	0.67622	0.983279	0.953311	0.00133602	0.0036612	0.438247	1.363e-05	0.000394366	0.460759	0.727614	0.860567	1.05137	673039800	568250200	595809600	725240200	1625201000	1262899000	1171100000	1847001000	1213599000	1121100000	2011901000	1636700000	1414899000	1407100000	1292801000	1424600000	70	7.0421	0	28.81	MULTISPECIES: hypothetical protein
NC_013198.1_prot_WP_005684422.1_1610	WP_005684422.1_1610	NC_013198.1_prot_WP_005684422.1_1610	lcl|NC_013198.1_prot_WP_005684422.1_1610|[locus_tag=LGG_RS08215] [protein=YfhO family protein] [protein_id=WP_005684422.1] [location=1734079..1736703] [gbkey=CDS]	3	3	0.000481503	0.000945946	2.88689	0.562294	0.807947	0.889147	0.693646	0.98352	1.07186	0.00119595	0.00351685	3.24681	0.00161594	0.00232955	2.69336	0.416818	0.651873	0.82954	8074196	5998303	4918198	4782100	1788299	2641399	2025101	1714400	2245899	2420000	1183700	1593237	1608600	1869448	2984102	2412139	5	97.809	0	5.5891	YfhO family protein	C:integral component of membrane
NC_013198.1_prot_WP_014569794.1_1757	WP_014569794.1_1757	NC_013198.1_prot_WP_014569794.1_1757	lcl|NC_013198.1_prot_WP_014569794.1_1757|[locus_tag=LGG_RS08965] [protein=S9 family peptidase] [protein_id=WP_014569794.1] [location=complement(1895050..1897035)] [gbkey=CDS]	30	30	0.000494437	0.000942761	1.33495	0.793981	0.911775	1.01418	0.314279	0.901061	1.06244	0.00111969	0.0036185	1.31629	0.00422085	0.00432174	1.2565	0.459415	0.678626	0.954578	1302299000	1471501000	1373100000	1339199000	979620100	1122799000	1038800000	971109400	1028599000	966220000	1016100000	1162400000	967559600	1186400000	1135301000	1084800000	51.1	74.433	0	311.9	[locus_tag=LGG_RS08965] [protein=S9 family peptidase] [protein_id=WP_014569794.1] [location=complement(1895050..1897035)] [gbkey=CDS]
NC_013198.1_prot_WP_005687410.1_155	WP_005687410.1_155	NC_013198.1_prot_WP_005687410.1_155	lcl|NC_013198.1_prot_WP_005687410.1_155|[locus_tag=LGG_RS00790] [protein=PTS sugar transporter subunit IIB] [protein_id=WP_005687410.1] [location=172559..172873] [gbkey=CDS]	8	8	0.000498556	0.000939597	0.106094	0.178692	0.485993	0.860621	0.0764717	0.842452	0.829715	0.000731351	0.00288963	0.123276	0.00076311	0.00202899	0.127868	0.699244	0.837981	1.03725	15985010	4925798	16684010	5847503	93951980	96326980	72076020	92950010	89069980	74657000	79179970	63172030	69640020	64192000	80320980	80028010	63.5	11.35	0	39.486	PTS sugar transporter subunit IIB	P:phosphoenolpyruvate-dependent sugar phosphotransferase system; P:phosphorylation; P:carbohydrate transmembrane transport; F:protein-N(PI)-phosphohistidine-sugar phosphotransferase activity; F:kinase activity; F:D-glucosamine PTS permease activity
NC_013198.1_prot_WP_005684293.1_1507	WP_005684293.1_1507	NC_013198.1_prot_WP_005684293.1_1507	lcl|NC_013198.1_prot_WP_005684293.1_1507|[gene=lepA] [locus_tag=LGG_RS07705] [protein=translation elongation factor 4] [protein_id=WP_005684293.1] [location=complement(1625608..1627446)] [gbkey=CDS]	11	11	0.000506407	0.000936455	2.08709	0.623427	0.828584	0.956937	0.587184	0.973563	0.918124	5.72703e-05	0.00103817	2.18102	0.00130026	0.00234146	2.27322	0.757741	0.874215	1.04227	110590000	126520100	104690000	88961000	41205000	49920980	58993030	56595000	45783010	48102980	51825990	50456980	38461990	61747980	54734020	37541020	25.3	68.149	0	64.863	GTP-binding protein LepA	P:translational elongation; P:positive regulation of translation; F:translation elongation factor activity; F:GTPase activity; F:GTP binding; F:ribosome binding; C:plasma membrane
NC_013198.1_prot_WP_014569310.1_738	WP_014569310.1_738	NC_013198.1_prot_WP_014569310.1_738	lcl|NC_013198.1_prot_WP_014569310.1_738|[locus_tag=LGG_RS03705] [protein=CBS domain-containing protein] [protein_id=WP_014569310.1] [location=796814..797299] [gbkey=CDS]	4	4	0.000508584	0.000933333	0.4325	0.899644	0.951387	1.02155	0.491665	0.959417	1.19478	0.00183713	0.0042	0.423375	0.00582487	0.00535189	0.36199	0.575644	0.768379	0.855011	32460000	45352030	35383990	45935980	95887990	87319980	73348950	111350000	91543990	91936960	67363000	131360000	113490000	83786980	72541960	202019900	29.2	18.129	0	39.137	CBS domain-containing protein
NC_013198.1_prot_WP_014569129.1_481	WP_014569129.1_481	NC_013198.1_prot_WP_014569129.1_481	lcl|NC_013198.1_prot_WP_014569129.1_481|[locus_tag=LGG_RS02400] [protein=hypothetical protein] [protein_id=WP_014569129.1] [location=complement(511795..512760)] [gbkey=CDS]	11	11	0.000517906	0.000930233	0.575558	0.718611	0.879852	0.972599	0.118683	0.836741	1.16217	9.95556e-05	0.000883117	0.591773	5.16507e-05	0.000237288	0.495245	0.0229655	0.317528	0.836884	144730100	169220100	154160100	179719900	302360000	305479900	230470100	290469900	252319900	265629900	286650000	287990100	334330100	345249900	346909900	281689900	34	36.105	0	138.53	mebrane protein
NC_013198.1_prot_WP_005685900.1_1400	WP_005685900.1_1400	NC_013198.1_prot_WP_005685900.1_1400	lcl|NC_013198.1_prot_WP_005685900.1_1400|[gene=mvk] [locus_tag=LGG_RS07165] [protein=mevalonate kinase] [protein_id=WP_005685900.1] [location=1509360..1510295] [gbkey=CDS]	10	10	0.00052602	0.000927152	0.754886	0.151008	0.459356	1.074	0.938628	0.993257	0.995048	0.000842956	0.0031619	0.702874	0.00873716	0.00841993	0.758643	0.337037	0.583695	1.07934	102199900	100879900	86196950	92853960	121550100	129170100	126790000	127650000	126620000	151550000	137530000	128110000	105350000	128100000	134700000	137040000	46.9	32.807	0	78.814	mevalonate kinase	P:isoprenoid biosynthetic process; P:phosphorylation; F:mevalonate kinase activity; F:ATP binding; C:cytoplasm
NC_013198.1_prot_WP_005685233.1_2411	WP_005685233.1_2411	NC_013198.1_prot_WP_005685233.1_2411	lcl|NC_013198.1_prot_WP_005685233.1_2411|[locus_tag=LGG_RS12325] [protein=aldose 1-epimerase family protein] [protein_id=WP_005685233.1] [location=2638779..2639660] [gbkey=CDS]	14	14	0.000532821	0.000924092	1.41116	0.839945	0.930254	0.990671	0.88618	0.98916	1.01082	0.000448317	0.00152157	1.42445	0.00470629	0.00465116	1.39606	0.788752	0.89111	0.980071	464290000	405690000	491629900	446029800	350059800	307040000	317299900	305400000	306880100	334400000	294199800	332289900	298710100	363780200	356910200	280360100	58	32.607	0	237.63	galactose mutarotase	P:carbohydrate metabolic process; F:isomerase activity; F:carbohydrate binding
NC_013198.1_prot_WP_005684070.1_671	WP_005684070.1_671	NC_013198.1_prot_WP_005684070.1_671	lcl|NC_013198.1_prot_WP_005684070.1_671|[gene=lexA] [locus_tag=LGG_RS03370] [protein=transcriptional repressor LexA] [protein_id=WP_005684070.1] [location=727986..728612] [gbkey=CDS]	5	5	0.000532925	0.000921053	0.553561	0.0520501	0.345767	0.870358	0.395522	0.938207	0.938364	0.00187645	0.00414815	0.636015	0.00138772	0.00244048	0.589922	0.301334	0.555055	0.927528	74946960	91647040	68722030	64316960	119449900	136310000	135000000	147090000	109720000	108840000	124840100	124450000	108149900	132330000	139280000	125760000	31.2	22.732	0	18.772	transcriptional repressor LexA	P:DNA replication; P:DNA repair; P:proteolysis; P:SOS response; P:negative regulation of transcription, DNA-templated; F:DNA binding; F:serine-type endopeptidase activity
NC_013198.1_prot_WP_014569729.1_1660	WP_014569729.1_1660	NC_013198.1_prot_WP_014569729.1_1660	lcl|NC_013198.1_prot_WP_014569729.1_1660|[gene=coaE] [locus_tag=LGG_RS08460] [protein=dephospho-CoA kinase] [protein_id=WP_014569729.1] [location=complement(1783139..1783741)] [gbkey=CDS]	10	10	0.000535546	0.000918033	0.690379	0.448151	0.732672	1.09654	0.456128	0.950994	0.923105	0.00525947	0.00639238	0.629599	0.0218173	0.0199374	0.747888	0.255624	0.518728	1.18788	177980100	196709900	174050100	194269900	239490000	263609900	276840100	298160100	244660000	250310100	373039800	329779900	216470100	285459900	293179800	208859900	58.5	21.149	0	58.145	dephospho-CoA kinase	P:coenzyme A biosynthetic process; P:phosphorylation; F:dephospho-CoA kinase activity; F:ATP binding; C:cytoplasm
NC_013198.1_prot_WP_005685531.1_732	WP_005685531.1_732	NC_013198.1_prot_WP_005685531.1_732	lcl|NC_013198.1_prot_WP_005685531.1_732|[gene=dltC] [locus_tag=LGG_RS03675] [protein=D-alanine--poly(phosphoribitol) ligase subunit 2] [protein_id=WP_005685531.1] [location=791300..791545] [gbkey=CDS]	6	6	0.000538818	0.000915033	0.357859	0.36249	0.671303	0.858133	0.540541	0.961976	1.12725	0.000751381	0.00283279	0.41702	0.000535882	0.00217899	0.317463	0.16552	0.452225	0.761265	129540000	118100000	159550000	180820000	476850000	482689900	289570000	403780200	313799800	466389800	330110100	302069900	327070100	476770000	647789700	430170100	40.7	8.92	0	173.8	D-alanine--poly(phosphoribitol) ligase subunit 2	P:lipoteichoic acid biosynthetic process; P:teichoic acid D-alanylation; P:cell wall organization; F:ligase activity; F:D-alanyl carrier activity; C:cytoplasm
NC_013198.1_prot_WP_005685381.1_1755	WP_005685381.1_1755	NC_013198.1_prot_WP_005685381.1_1755	lcl|NC_013198.1_prot_WP_005685381.1_1755|[gene=nagA] [locus_tag=LGG_RS08955] [protein=N-acetylglucosamine-6-phosphate deacetylase] [protein_id=WP_005685381.1] [location=complement(1893007..1894152)] [gbkey=CDS]	22	22	0.000542174	0.000912052	1.34162	0.577151	0.813834	1.03353	0.443441	0.944965	1.01936	0.0093645	0.0108418	1.2981	0.00112297	0.00224204	1.31614	0.82134	0.913922	1.0139	1359700000	1544099000	1415700000	1641700000	1129599000	1129201000	1092001000	1081300000	1117100000	1003901000	1172099000	1307400000	1079900000	1191600000	1132000000	1116401000	61.7	42.326	0	182.64	N-acetylglucosamine-6-phosphate deacetylase	P:N-acetylglucosamine metabolic process; F:N-acetylglucosamine-6-phosphate deacetylase activity; F:N-acetylgalactosamine-6-phosphate deacetylase activity
NC_013198.1_prot_WP_003565833.1_1627	WP_003565833.1_1627	NC_013198.1_prot_WP_003565833.1_1627	lcl|NC_013198.1_prot_WP_003565833.1_1627|[locus_tag=LGG_RS08295] [protein=response regulator transcription factor] [protein_id=WP_003565833.1] [location=complement(1752444..1753130)] [gbkey=CDS]	14	14	0.000545092	0.000909091	1.56753	0.0462436	0.344725	1.20605	0.780185	0.982616	1.02336	0.0392211	0.0313796	1.29972	0.00609352	0.00578125	1.53175	0.179478	0.457375	1.17852	557950200	509510200	488610300	660079800	358250000	352710100	350459900	342929900	381050100	368609900	505540000	452480000	353279900	393670100	413060100	289930100	52.6	26.318	0	49.295	Response regulator ArlR	P:phosphorelay signal transduction system; P:regulation of transcription, DNA-templated; F:DNA binding
NC_013198.1_prot_WP_014569582.1_1194	WP_014569582.1_1194	NC_013198.1_prot_WP_014569582.1_1194	lcl|NC_013198.1_prot_WP_014569582.1_1194|[gene=rsmH] [locus_tag=LGG_RS06135] [protein=16S rRNA (cytosine(1402)-N(4))-methyltransferase RsmH] [protein_id=WP_014569582.1] [location=1275401..1276342] [gbkey=CDS]	15	15	0.000549949	0.000906149	1.18441	0.767005	0.897865	1.01915	0.88241	0.990271	1.00608	0.0431831	0.0346926	1.16215	0.00366329	0.00439091	1.17726	0.85129	0.926401	1.013	171020100	181310000	171680000	173859900	138530000	153249900	149380000	148300000	158720000	168970000	129670000	145900100	143220100	138000000	152349900	160020000	56.2	34.953	0	77.915	16S rRNA (cytosine(1402)-N(4))-methyltransferase RsmH	P:rRNA base methylation; F:rRNA (cytosine-N4-)-methyltransferase activity; C:cytoplasm
NC_013198.1_prot_WP_005685219.1_2422	WP_005685219.1_2422	NC_013198.1_prot_WP_005685219.1_2422	lcl|NC_013198.1_prot_WP_005685219.1_2422|[locus_tag=LGG_RS12380] [protein=L-2-hydroxyisocaproate dehydrogenase] [protein_id=WP_005685219.1] [location=complement(2651469..2652374)] [gbkey=CDS]	10	10	0.000550695	0.000903226	1.53793	0.0215043	0.261822	1.24624	0.806586	0.986229	0.977189	0.0525817	0.0428946	1.23405	0.00460389	0.00469083	1.57383	0.0645404	0.349197	1.27534	752430100	781719700	685670200	905600300	482089800	533550200	480060300	528719800	539719700	592679700	711160300	692280400	460950000	567530200	568260000	400450100	40.5	32.473	0	71.366	L-lactate dehydrogenase	P:carbohydrate metabolic process; P:carboxylic acid metabolic process; F:oxidoreductase activity, acting on the CH-OH group of donors, NAD or NADP as acceptor
NC_013198.1_prot_WP_014569666.1_1414	WP_014569666.1_1414	NC_013198.1_prot_WP_014569666.1_1414	lcl|NC_013198.1_prot_WP_014569666.1_1414|[gene=glyS] [locus_tag=LGG_RS07235] [protein=glycine--tRNA ligase subunit beta] [protein_id=WP_014569666.1] [location=complement(1525254..1527323)] [gbkey=CDS]	41	41	0.000556815	0.000900322	0.842197	0.196262	0.509513	1.0557	0.141326	0.828556	1.08344	0.0020981	0.0039905	0.797765	0.00303934	0.00350962	0.777338	0.676066	0.825109	0.974395	2194600000	2359799000	2263701000	2102101000	2595801000	2636099000	2648899000	2702401000	2629899000	2833999000	2653000000	3076999000	2715599000	3167802000	3027299000	2591700000	65.3	76.228	0	323.31	glycine--tRNA ligase subunit beta	P:glycyl-tRNA aminoacylation; F:glycine-tRNA ligase activity; F:ATP binding; C:cytoplasm
NC_013198.1_prot_WP_014569477.1_1034	WP_014569477.1_1034	NC_013198.1_prot_WP_014569477.1_1034	lcl|NC_013198.1_prot_WP_014569477.1_1034|[locus_tag=LGG_RS05335] [protein=DUF1642 domain-containing protein] [protein_id=WP_014569477.1] [location=1117030..1117536] [gbkey=CDS]	5	5	0.000560445	0.000897436	6.26598	0.23427	0.553217	1.42051	0.671818	0.984655	1.1251	1.00134e-05	0.00135593	4.41108	3.88652e-06	0.0008	5.56928	0.0225928	0.31954	1.26257	200809900	152040100	204429900	239240000	34894990	36369990	15019010	50818020	41465020	42444020	52632980	42578000	39698010	34397010	36681020	30988000	28	19.135	0	23.771	DUF1642 domain-containing protein
NC_013198.1_prot_WP_014569128.1_480	WP_014569128.1_480	NC_013198.1_prot_WP_014569128.1_480	lcl|NC_013198.1_prot_WP_014569128.1_480|[locus_tag=LGG_RS02395] [protein=linear amide C-N hydrolase] [protein_id=WP_014569128.1] [location=510599..511615] [gbkey=CDS]	7	7	0.000570544	0.000894569	0.616903	0.964058	0.985153	0.995834	0.736664	0.986181	0.953322	0.00124173	0.00348747	0.619483	0.016674	0.0154977	0.647108	0.768756	0.882761	1.04459	15945010	19515010	16030000	16875010	29773980	29206990	28547010	23410990	27367990	23947010	26220980	33259010	25933010	24216990	37061000	20624000	31.1	37.073	0	30.621	linear amide C-N hydrolase	F:hydrolase activity
NC_013198.1_prot_WP_005684764.1_1990	WP_005684764.1_1990	NC_013198.1_prot_WP_005684764.1_1990	lcl|NC_013198.1_prot_WP_005684764.1_1990|[gene=accB] [locus_tag=LGG_RS10175] [protein=acetyl-CoA carboxylase biotin carboxyl carrier protein] [protein_id=WP_005684764.1] [location=complement(2188250..2188696)] [gbkey=CDS]	10	10	0.00057354	0.00089172	0.630011	0.85941	0.940605	0.973359	0.593232	0.973285	1.04567	0.0210189	0.0202088	0.647255	0.000294428	0.00179245	0.602495	0.63886	0.805478	0.930846	272850000	321269900	271360000	296709900	483809900	478750100	388170200	498280100	497850100	573300000	459639800	306529800	420110200	515059700	462580000	535119900	85.1	15.767	0	246.96	acetyl-CoA carboxylase biotin carboxyl carrier protein	P:fatty acid biosynthetic process; F:acetyl-CoA carboxylase activity; C:acetyl-CoA carboxylase complex
NC_013198.1_prot_WP_014569473.1_1030	WP_014569473.1_1030	NC_013198.1_prot_WP_014569473.1_1030	lcl|NC_013198.1_prot_WP_014569473.1_1030|[locus_tag=LGG_RS05315] [protein=hypothetical protein] [protein_id=WP_014569473.1] [location=1115707..1115961] [gbkey=CDS]	2	2	0.000573687	0.000888889	2.77215	0.546905	0.800911	1.11744	0.587628	0.972462	0.909314	0.00174647	0.00428571	2.48081	0.000459557	0.00201626	3.04862	0.297573	0.552406	1.22888	43970010	46636020	56905020	70072980	13953990	21557990	19911000	23116010	20691000	16966990	31486000	19530000	16397000	24969010	16296010	14187990	32.1	9.5361	0	11.028	Phage protein
NC_013198.1_prot_WP_014569369.1_849	WP_014569369.1_849	NC_013198.1_prot_WP_014569369.1_849	lcl|NC_013198.1_prot_WP_014569369.1_849|[gene=uvrA] [locus_tag=LGG_RS04420] [protein=excinuclease ABC subunit UvrA] [protein_id=WP_014569369.1] [location=929838..932732] [gbkey=CDS]	39	39	0.000588224	0.000974684	1.46833	0.708313	0.878568	1.03714	0.676956	0.981923	1.0262	0.00576983	0.00686355	1.41575	0.000139601	0.000731707	1.43084	0.903192	0.95361	1.01066	732629800	682870300	665290000	638709900	425269800	489280000	423929800	518479900	443449800	439280000	448540100	605629600	438950200	506530100	486220200	469159700	50.2	106.13	0	208.06	excinuclease ABC subunit A	P:nucleotide-excision repair; P:SOS response; P:nucleic acid phosphodiester bond hydrolysis; F:DNA binding; F:ATP binding; F:zinc ion binding; F:excinuclease ABC activity; C:cytoplasm; C:excinuclease repair complex
NC_013198.1_prot_WP_005684438.1_1624	WP_005684438.1_1624	NC_013198.1_prot_WP_005684438.1_1624	lcl|NC_013198.1_prot_WP_005684438.1_1624|[locus_tag=LGG_RS08280] [protein=acylphosphatase] [protein_id=WP_005684438.1] [location=1749311..1749592] [gbkey=CDS]	4	4	0.000589582	0.000971609	0.435321	0.0387547	0.332769	0.693687	0.3489	0.91871	0.613083	0.0200816	0.0199331	0.627546	0.506224	0.405022	0.710051	0.808584	0.904953	1.13147	254580000	214090100	172460000	169390000	410730000	395309900	562430100	485509800	372130000	395760100	245860100	283530000	67884040	424140100	447710000	485920100	72	10.107	0	92.637	acylphosphatase	F:acylphosphatase activity
NC_013198.1_prot_WP_005687889.1_2677	WP_005687889.1_2677	NC_013198.1_prot_WP_005687889.1_2677	lcl|NC_013198.1_prot_WP_005687889.1_2677|[locus_tag=LGG_RS13650] [protein=hypothetical protein] [protein_id=WP_005687889.1] [location=2916976..2917299] [gbkey=CDS]	5	5	0.00059004	0.000968553	0.351812	0.107593	0.437352	0.617902	0.0693663	0.869956	0.801295	0.0813199	0.0624476	0.569365	0.000816364	0.0021	0.439054	0.319414	0.568108	0.771129	51573030	63286980	44780000	34398010	133910000	103520000	150820000	156970000	128120000	84255980	42884990	103340000	106150000	108630000	99348980	118100000	52.3	12.029	0	29.289	MULTISPECIES: hypothetical protein
NC_013198.1_prot_WP_014569307.1_730	WP_014569307.1_730	NC_013198.1_prot_WP_014569307.1_730	lcl|NC_013198.1_prot_WP_014569307.1_730|[gene=dltA] [locus_tag=LGG_RS03665] [protein=D-alanine--poly(phosphoribitol) ligase subunit DltA] [protein_id=WP_014569307.1] [location=788493..790013] [gbkey=CDS]	17	17	0.000598021	0.000965517	1.30138	0.406329	0.697679	0.940117	0.165702	0.818746	0.910763	0.00371191	0.00498333	1.38428	0.00111096	0.00226367	1.4289	0.715875	0.851542	1.03223	472529900	442650200	458860200	410680000	370259800	334230200	335970000	330520200	309700200	339339900	275210000	371140000	346060100	319360000	318209900	268859900	35.8	55.897	0	99.521	D-alanine--poly(phosphoribitol) ligase subunit DltA	P:lipoteichoic acid biosynthetic process; F:ATP binding; F:D-alanine [D-alanyl carrier protein] ligase activity; C:cytoplasm
NC_013198.1_prot_WP_014569998.1_2108	WP_014569998.1_2108	NC_013198.1_prot_WP_014569998.1_2108	lcl|NC_013198.1_prot_WP_014569998.1_2108|[locus_tag=LGG_RS10760] [protein=ABC transporter ATP-binding protein] [protein_id=WP_014569998.1] [location=complement(2313840..2314727)] [gbkey=CDS]	5	5	0.000601226	0.0009625	0.274982	0.186559	0.499127	1.21386	0.255146	0.87993	0.786766	0.000445823	0.00152756	0.226535	0.00626142	0.00594932	0.349509	0.0827385	0.379673	1.54285	7949601	11328000	5515097	5085398	24151990	26089000	22505000	31150990	28338010	28357010	43441020	27473010	14518010	22966010	31583010	16072990	19.7	32.861	0	10.995	ABC transporter ATP-binding protein	F:ATP binding
NC_013198.1_prot_WP_094515910.1_1490	WP_094515910.1_1490	NC_013198.1_prot_WP_094515910.1_1490	lcl|NC_013198.1_prot_WP_094515910.1_1490|[locus_tag=LGG_RS14920] [protein=IS5 family transposase] [exception=ribosomal slippage] [protein_id=WP_094515910.1] [location=join(1596850..1597117,1597117..1597637)] [gbkey=CDS]	6	6	0.000602504	0.000959502	0.210446	0.0284503	0.314462	0.755073	0.140558	0.828355	1.16241	0.0018094	0.00421053	0.27871	0.000359532	0.00189474	0.181043	0.00412688	0.334	0.649574	2839701	8433198	5787099	4443102	27850010	20425000	24052000	22946010	21598010	18246000	15147010	17095990	30698000	25369000	24207990	30402990	19.8	30.335	0	21.056	IS5 family transposase
NC_013198.1_prot_WP_014569289.1_682	WP_014569289.1_682	NC_013198.1_prot_WP_014569289.1_682	lcl|NC_013198.1_prot_WP_014569289.1_682|[locus_tag=LGG_RS03425] [protein=peroxiredoxin] [protein_id=WP_014569289.1] [location=complement(738326..738823)] [gbkey=CDS]	10	10	0.000608222	0.000956522	0.507766	0.642489	0.842241	0.946814	0.228181	0.891656	1.12424	0.00257527	0.00419731	0.536289	0.000270322	0.0015619	0.451654	0.178787	0.456408	0.842184	473890000	686110000	615950100	663379700	1047800000	1187201000	1146300000	1401601000	1108199000	1124700000	902340000	1428100000	1123399000	1511900000	1388700000	1353600000	71.5	18.449	0	193.83	peroxiredoxin	P:cellular oxidant detoxification; F:thioredoxin peroxidase activity
NC_013198.1_prot_WP_005685005.1_2636	WP_005685005.1_2636	NC_013198.1_prot_WP_005685005.1_2636	lcl|NC_013198.1_prot_WP_005685005.1_2636|[locus_tag=LGG_RS13440] [protein=two-component system regulatory protein YycI] [protein_id=WP_005685005.1] [location=complement(2875221..2876018)] [gbkey=CDS]	8	8	0.000621357	0.00095356	1.7039	0.0355384	0.318135	1.10418	0.247521	0.890202	0.906894	0.00221461	0.00410256	1.54314	0.00112112	0.0022492	1.87883	0.0486609	0.325969	1.21754	250400100	195209900	232840000	285470000	140520000	133270000	140030000	146990100	149349900	144889900	159700100	165800000	105699900	133529900	150070000	123100000	43.8	29.941	0	67.999	two-component system regulatory protein YycI	C:integral component of membrane
NC_013198.1_prot_WP_005684431.1_1619	WP_005684431.1_1619	NC_013198.1_prot_WP_005684431.1_1619	lcl|NC_013198.1_prot_WP_005684431.1_1619|[gene=pheT] [locus_tag=LGG_RS08255] [protein=phenylalanine--tRNA ligase subunit beta] [protein_id=WP_005684431.1] [location=complement(1742925..1745336)] [gbkey=CDS]	26	26	0.000623072	0.000950617	1.27891	0.594718	0.822222	0.977444	0.05318	0.889282	0.897914	0.00205101	0.00402878	1.30842	0.000684216	0.00208178	1.42431	0.188686	0.4667	1.08857	788360000	676209600	684179700	702650100	556699800	541359800	577810000	550130300	569050200	574160200	486590000	550019800	441620300	521129800	534930300	505830100	35.9	87.899	0	169.2	phenylalanine--tRNA ligase subunit beta	P:phenylalanyl-tRNA aminoacylation; F:tRNA binding; F:magnesium ion binding; F:phenylalanine-tRNA ligase activity; F:ATP binding; C:cytoplasm
NC_013198.1_prot_WP_005685484.1_691	WP_005685484.1_691	NC_013198.1_prot_WP_005685484.1_691	lcl|NC_013198.1_prot_WP_005685484.1_691|[locus_tag=LGG_RS03470] [protein=hypothetical protein] [protein_id=WP_005685484.1] [location=749234..749581] [gbkey=CDS]	2	2	0.000636908	0.000947692	2.66519	0.551551	0.802168	0.689456	0.502097	0.953859	1.15515	0.0631458	0.0499224	3.86565	0.00801094	0.00781718	2.30723	0.429287	0.656887	0.596854	46764010	47349980	57856990	77610020	17805990	22969990	26342000	18290000	21845010	23096000	33977980	2597343	25302010	21732000	38769020	16459010	15.7	13.244	0	17.488	MULTISPECIES: hypothetical protein	C:integral component of membrane
NC_013198.1_prot_WP_005687508.1_1339	WP_005687508.1_1339	NC_013198.1_prot_WP_005687508.1_1339	lcl|NC_013198.1_prot_WP_005687508.1_1339|[locus_tag=LGG_RS06860] [protein=GNAT family N-acetyltransferase] [protein_id=WP_005687508.1] [location=complement(1438842..1439237)] [gbkey=CDS]	1	1	0.000672524	0.000944785	0.387088	0.0481348	0.346878	1.36641	0.728396	0.983741	0.947868	0.000421637	0.00155823	0.283288	0.00374959	0.00435135	0.408377	0.0877689	0.384968	1.44157	19144010	11921990	10066000	14626990	33310010	31275980	39675020	36212000	38373000	42698980	65326990	48747020	27153010	34200980	48390970	26885990	8.4	14.606	0	4.8482	GNAT family N-acetyltransferase	F:helicase activity; F:N-acetyltransferase activity
NC_013198.1_prot_WP_014570130.1_2351	WP_014570130.1_2351	NC_013198.1_prot_WP_014570130.1_2351	lcl|NC_013198.1_prot_WP_014570130.1_2351|[gene=ftsH] [locus_tag=LGG_RS12030] [protein=ATP-dependent zinc metalloprotease FtsH] [protein_id=WP_014570130.1] [location=complement(2574791..2576941)] [gbkey=CDS]	37	37	0.000672804	0.000941896	1.28034	0.0387891	0.331057	1.13803	0.137994	0.842926	1.05332	0.0714568	0.0554467	1.12505	0.00205217	0.00254839	1.21553	0.161372	0.448891	1.08043	1975199000	2105700000	2096800000	2300899000	1621501000	1766299000	1608000000	1621400000	1907599000	1728999000	1796700000	2113599000	1691599000	1827801000	1673499000	1776399000	52	78.236	0	323.31	cell division protein FtsH	P:proteolysis; P:protein catabolic process; P:cell division; F:ATP-dependent peptidase activity; F:metalloendopeptidase activity; F:ATP binding; F:zinc ion binding; C:plasma membrane; C:integral component of membrane
NC_013198.1_prot_WP_014569206.1_577	WP_014569206.1_577	NC_013198.1_prot_WP_014569206.1_577	lcl|NC_013198.1_prot_WP_014569206.1_577|[locus_tag=LGG_RS02890] [protein=OsmC family protein] [protein_id=WP_014569206.1] [location=complement(623863..624303)] [gbkey=CDS]	4	4	0.000674078	0.000939024	0.644565	0.365031	0.669156	1.12437	0.520825	0.955316	1.10858	0.00451959	0.00556832	0.573267	0.0133568	0.0125024	0.581431	0.941453	0.969896	1.01424	32613010	29433990	25728010	32574010	42995010	44179020	50996980	48113980	45590030	41130980	66911040	59368040	34550010	52294010	69383990	56152000	30.1	16.302	0	19.093	dihydroneopterin aldolase	P:response to oxidative stress
NC_013198.1_prot_WP_014569856.1_1921	WP_014569856.1_1921	NC_013198.1_prot_WP_014569856.1_1921	lcl|NC_013198.1_prot_WP_014569856.1_1921|[locus_tag=LGG_RS09835] [protein=sugar transferase] [protein_id=WP_014569856.1] [location=complement(2095358..2096038)] [gbkey=CDS]	8	8	0.000674494	0.00093617	0.565772	0.432872	0.722826	0.884368	0.738721	0.982951	1.04137	0.0125115	0.0139182	0.639747	0.0005177	0.00219608	0.543295	0.309631	0.567102	0.849233	19701000	20542010	21235000	17981000	30627990	39695020	30304990	40932000	38550000	36368980	29159000	22565000	41776020	28986000	40567010	36105010	38.5	25.875	0	21.467	sugar transferase	F:transferase activity; C:integral component of membrane
NC_013198.1_prot_WP_014569895.1_1971	WP_014569895.1_1971	NC_013198.1_prot_WP_014569895.1_1971	lcl|NC_013198.1_prot_WP_014569895.1_1971|[gene=pglZ] [locus_tag=LGG_RS10080] [protein=BREX-1 system phosphatase PglZ type A] [protein_id=WP_014569895.1] [location=complement(2156046..2158544)] [gbkey=CDS]	15	15	0.000687603	0.000933333	1.40805	0.554768	0.805503	1.03208	0.207289	0.874187	0.874005	0.000481027	0.00149807	1.36429	0.00212804	0.00252128	1.61103	0.117518	0.393864	1.18086	110620000	106410000	95225000	98444990	65418000	77371020	77840000	71254000	78527990	69842970	73398040	79123050	55317970	77982040	69043050	55000020	24.3	95.366	0	110.71	BREX-1 system phosphatase PglZ type A	F:catalytic activity
NC_013198.1_prot_WP_005684325.1_1531	WP_005684325.1_1531	NC_013198.1_prot_WP_005684325.1_1531	lcl|NC_013198.1_prot_WP_005684325.1_1531|[gene=tsf] [locus_tag=LGG_RS07825] [protein=translation elongation factor Ts] [protein_id=WP_005684325.1] [location=complement(1655342..1656223)] [gbkey=CDS]	25	25	0.000697544	0.000930514	0.751159	0.616	0.83052	0.97126	0.435745	0.942044	1.02887	0.00316742	0.00472885	0.773386	6.85721e-05	0.000212121	0.730078	0.253342	0.516907	0.944002	10708000000	10010000000	9811210000	11215990000	13324990000	15239000000	13227990000	13792990000	15148010000	13627000000	12273010000	13014010000	14581000000	13930990000	14170990000	14423020000	69.3	31.576	0	323.31	elongation factor Ts	P:translational elongation; F:translation elongation factor activity; C:cytoplasm
NC_013198.1_prot_WP_014570129.1_2346	WP_014570129.1_2346	NC_013198.1_prot_WP_014570129.1_2346	lcl|NC_013198.1_prot_WP_014570129.1_2346|[locus_tag=LGG_RS11940] [protein=ATP-dependent Clp protease ATP-binding subunit] [protein_id=WP_014570129.1] [location=complement(2561081..2563588)] [gbkey=CDS]	51	50	0.000708055	0.000927711	1.23983	0.697816	0.876178	0.984191	0.541861	0.96041	0.959872	0.00147873	0.00425737	1.25975	0.00766551	0.00726937	1.29167	0.725342	0.859561	1.02534	2498499000	2691899000	2372801000	2547500000	2067300000	2025001000	1926000000	2133899000	1866499000	1929201000	2093700000	2141201000	1782500000	2208200000	2122400000	1748301000	69	91.698	0	323.31	ATP-dependent Clp protease ATP-binding subunit	P:proteolysis; F:ATP binding; F:peptidase activity
NC_013198.1_prot_WP_005684323.1_1529	WP_005684323.1_1529	NC_013198.1_prot_WP_005684323.1_1529	lcl|NC_013198.1_prot_WP_005684323.1_1529|[gene=frr] [locus_tag=LGG_RS07815] [protein=ribosome recycling factor] [protein_id=WP_005684323.1] [location=complement(1653450..1654007)] [gbkey=CDS]	14	14	0.000714138	0.000924925	0.462965	0.263133	0.576374	1.10686	0.987133	1	0.998456	0.000276203	0.00118868	0.418269	0.000754083	0.00203636	0.46368	0.264262	0.523831	1.10857	1405901000	1202399000	1110100000	1771601000	2893901000	2462700000	3347901000	3033000000	2864598000	3120098000	3321699000	3658599000	2774901000	3065099000	3390802000	2493799000	67	20.578	0	323.31	Ribosome recycling factor	P:translational termination; C:cytoplasm
NC_013198.1_prot_WP_005690053.1_242	WP_005690053.1_242	NC_013198.1_prot_WP_005690053.1_242	lcl|NC_013198.1_prot_WP_005690053.1_242|[gene=guaB] [locus_tag=LGG_RS01220] [protein=IMP dehydrogenase] [protein_id=WP_005690053.1] [location=251165..252652] [gbkey=CDS]	24	24	0.000717821	0.000922156	1.20787	0.787608	0.90815	0.988387	0.40067	0.931567	0.965212	0.00572047	0.00691525	1.22206	0.00272683	0.0032818	1.2514	0.676635	0.825074	1.02401	2121101000	2131099000	2203700000	2383399000	1794101000	1845300000	1885500000	1786900000	1720799000	1664400000	1881600000	1975301000	1664301000	1726799000	1966301000	1713199000	58	52.618	0	323.31	IMP dehydrogenase	P:GMP biosynthetic process; F:nucleotide binding; F:IMP dehydrogenase activity; F:metal ion binding
NC_013198.1_prot_WP_014569487.1_1049	WP_014569487.1_1049	NC_013198.1_prot_WP_014569487.1_1049	lcl|NC_013198.1_prot_WP_014569487.1_1049|[locus_tag=LGG_RS05410] [protein=DUF4355 domain-containing protein] [protein_id=WP_014569487.1] [location=1127328..1127984] [gbkey=CDS]	11	11	0.000723171	0.000919403	34.0746	0.573385	0.811602	0.683523	0.862394	0.987811	0.90689	0.000109026	0.000860759	49.8515	1.11784e-05	0.00041791	37.5731	0.52167	0.733219	0.7537	328670000	155080000	148029900	308960000	2265516	8114830	24288010	3872609	7336380	2260400	2337227	9738403	3845233	8462897	5386904	6672368	50.9	24.747	0	52.795	DUF4355 domain-containing protein
NC_013198.1_prot_WP_005685034.1_2659	WP_005685034.1_2659	NC_013198.1_prot_WP_005685034.1_2659	lcl|NC_013198.1_prot_WP_005685034.1_2659|[locus_tag=LGG_RS13550] [protein=PTS system mannose/fructose/sorbose family transporter subunit IID] [protein_id=WP_005685034.1] [location=complement(2898191..2899102)] [gbkey=CDS]	10	10	0.000725844	0.000916667	0.451525	0.133417	0.455854	0.765132	0.231266	0.882813	0.830994	0.00221393	0.00411215	0.590127	0.000242694	0.00141176	0.543355	0.514729	0.72423	0.920743	673819700	625959700	663829800	574009900	1717401000	1703600000	1255199000	1052900000	1312299000	1101400000	823930000	1112801000	988830100	1391001000	1166101000	1149599000	37.3	33.357	0	179.2	PTS mannose family transporter subunit IID	P:phosphoenolpyruvate-dependent sugar phosphotransferase system; C:plasma membrane; C:integral component of membrane
NC_013198.1_prot_WP_005704947.1_67	WP_005704947.1_67	NC_013198.1_prot_WP_005704947.1_67	lcl|NC_013198.1_prot_WP_005704947.1_67|[locus_tag=LGG_RS00345] [protein=TetR/AcrR family transcriptional regulator] [protein_id=WP_005704947.1] [location=complement(78088..78690)] [gbkey=CDS]	3	3	0.000741264	0.000913947	0.553707	0.874263	0.940886	0.982138	0.145432	0.821373	0.839671	0.00189537	0.00412776	0.563777	0.007153	0.00679925	0.659434	0.233334	0.500592	1.16967	17854010	16268990	13755010	13625000	24099010	29933990	31802990	25243000	25392990	27592990	34051020	22585000	20141000	25189000	27892020	20344010	17.5	22.208	0	13.402	TetR family transcriptional regulator	F:DNA binding
NC_013198.1_prot_WP_014569993.1_2099	WP_014569993.1_2099	NC_013198.1_prot_WP_014569993.1_2099	lcl|NC_013198.1_prot_WP_014569993.1_2099|[gene=mutL] [locus_tag=LGG_RS10710] [protein=DNA mismatch repair endonuclease MutL] [protein_id=WP_014569993.1] [location=complement(2301064..2303016)] [gbkey=CDS]	32	32	0.000754199	0.000911243	1.59981	0.440948	0.727403	0.944922	0.251952	0.885004	0.911139	2.53677e-05	0.000869565	1.69306	3.87664e-05	0.000269231	1.75583	0.433606	0.659279	1.03708	457210100	399400100	390939900	388270300	210790100	274010000	276160100	265290200	245879900	243990100	224320100	250680000	236650100	248870100	210140100	235640100	60.9	71.595	0	228.98	DNA mismatch repair protein MutL	P:mismatch repair; P:nucleic acid phosphodiester bond hydrolysis; F:endonuclease activity; F:ATP binding; F:mismatched DNA binding; C:mismatch repair complex
NC_013198.1_prot_WP_005687686.1_1483	WP_005687686.1_1483	NC_013198.1_prot_WP_005687686.1_1483	lcl|NC_013198.1_prot_WP_005687686.1_1483|[locus_tag=LGG_RS07575] [protein=hypothetical protein] [protein_id=WP_005687686.1] [location=complement(1591580..1591759)] [gbkey=CDS]	3	3	0.000776475	0.00108555	0.487357	0.572435	0.813941	1.08116	0.386271	0.938068	1.18631	0.000897984	0.00321739	0.450773	0.00282485	0.00324938	0.410818	0.648241	0.806409	0.911363	10216000	13641000	13360010	10151000	26331000	23497000	27979990	19351990	33522990	28086990	22626990	21485010	41692980	19219000	25889980	31982990	45.8	7.12	0	12.834	hypothetical protein LRHK_1550
NC_013198.1_prot_WP_005705496.1_703	WP_005705496.1_703	NC_013198.1_prot_WP_005705496.1_703	lcl|NC_013198.1_prot_WP_005705496.1_703|[locus_tag=LGG_RS03525] [protein=DUF3290 family protein] [protein_id=WP_005705496.1] [location=complement(758208..758669)] [gbkey=CDS]	2	2	0.000787728	0.00108235	1.75465	0.134629	0.455757	1.23203	0.920711	0.991538	0.977262	0.0316015	0.025837	1.42419	0.0405609	0.0349242	1.79547	0.369509	0.620656	1.26069	7555902	9600000	7946197	10021990	4763599	4451898	4923903	5836103	6680400	7494300	6147673	4561964	2833000	6435499	7239202	4211502	13.7	17.2	0	7.8708	DUF3290 family protein	C:integral component of membrane
NC_013198.1_prot_WP_005685769.1_963	WP_005685769.1_963	NC_013198.1_prot_WP_005685769.1_963	lcl|NC_013198.1_prot_WP_005685769.1_963|[locus_tag=LGG_RS04985] [protein=YxeA family protein] [protein_id=WP_005685769.1] [location=1054865..1055221] [gbkey=CDS]	9	9	0.00078921	0.00107918	0.464018	0.241498	0.557295	0.862094	0.505238	0.949827	1.06715	0.00429472	0.00570385	0.538245	0.000467861	0.00226721	0.43482	0.105482	0.393054	0.807849	81661980	51708000	62545020	76524020	176230100	137300000	132040100	136450100	132590000	153709900	98904060	119460100	177850000	162680000	147000000	132930000	57.6	13.355	0	38.429	amino acid ABC transporter ATP-binding protein	F:ATP binding; C:integral component of membrane
NC_013198.1_prot_WP_005688088.1_2146	WP_005688088.1_2146	NC_013198.1_prot_WP_005688088.1_2146	lcl|NC_013198.1_prot_WP_005688088.1_2146|[locus_tag=LGG_RS10950] [protein=glycosyltransferase] [protein_id=WP_005688088.1] [location=complement(2358504..2360057)] [gbkey=CDS]	7	7	0.000791284	0.00107602	2.45	0.0332647	0.312317	1.29901	0.390833	0.935727	1.11155	0.00244444	0.0041542	1.88606	0.00141688	0.00241888	2.20414	0.141377	0.423576	1.16865	14760000	13112000	12127990	8538295	3814498	5548204	5117001	5136203	6381504	6129203	5683803	7124101	6471598	5814801	4965303	4544302	16.1	59.33	0	30.471	glycosyl transferase family 1	F:poly(glycerol-phosphate) alpha-glucosyltransferase activity
NC_013198.1_prot_WP_005687079.1_2137	WP_005687079.1_2137	NC_013198.1_prot_WP_005687079.1_2137	lcl|NC_013198.1_prot_WP_005687079.1_2137|[gene=rplL] [locus_tag=LGG_RS10905] [protein=50S ribosomal protein L7/L12] [protein_id=WP_005687079.1] [location=complement(2345790..2346158)] [gbkey=CDS]	19	19	0.000792761	0.00107289	0.574488	0.0516276	0.347431	1.09167	0.16433	0.816287	0.901183	0.00040885	0.00159016	0.526244	0.00547718	0.00506883	0.637481	0.0312441	0.317484	1.21138	31070040000	36401010000	28576000000	42192970000	56829080000	57850020000	61883960000	61534940000	61124020000	65178950000	70181910000	63592010000	50646980000	58207060000	60508930000	46289010000	95.1	12.589	0	323.31	50S ribosomal protein L7/L12	P:translation; F:structural constituent of ribosome; C:ribosome
NC_013198.1_prot_WP_005714027.1_1704	WP_005714027.1_1704	NC_013198.1_prot_WP_005714027.1_1704	lcl|NC_013198.1_prot_WP_005714027.1_1704|[gene=purN] [locus_tag=LGG_RS08695] [protein=phosphoribosylglycinamide formyltransferase] [protein_id=WP_005714027.1] [location=complement(1835359..1835928)] [gbkey=CDS]	6	6	0.000805017	0.00106977	0.466705	0.456928	0.739454	1.07605	0.789931	0.985719	1.02771	0.000867245	0.0031028	0.433719	0.00135768	0.00230631	0.454122	0.70273	0.841164	1.04704	20194000	14162000	24196000	20201990	43704980	38710980	37566980	46360000	39378990	55003000	45690980	39918000	43552990	50699980	44073020	33775010	50.3	20.218	0	22.95	Phosphoribosylglycinamide formyltransferase	P:'de novo' IMP biosynthetic process; F:phosphoribosylglycinamide formyltransferase activity
NC_013198.1_prot_WP_005684296.1_1510	WP_005684296.1_1510	NC_013198.1_prot_WP_005684296.1_1510	lcl|NC_013198.1_prot_WP_005684296.1_1510|[gene=grpE] [locus_tag=LGG_RS07720] [protein=nucleotide exchange factor GrpE] [protein_id=WP_005684296.1] [location=complement(1630881..1631474)] [gbkey=CDS]	19	19	0.000813702	0.00118261	0.733216	0.165363	0.471091	1.13378	0.493577	0.959725	1.04605	0.000698887	0.00261695	0.646702	0.000263482	0.0013913	0.700941	0.33777	0.583974	1.08387	938720200	934769500	929620500	1014700000	1430900000	1382200000	1208700000	1197999000	1709301000	1462200000	1246801000	1518601000	1513500000	1235000000	1363001000	1345900000	72.1	21.835	0	224.68	nucleotide exchange factor GrpE	P:protein folding; P:regulation of catalytic activity; F:adenyl-nucleotide exchange factor activity; F:protein homodimerization activity; F:chaperone binding; C:cytoplasm
NC_013198.1_prot_WP_015764861.1_559	WP_015764861.1_559	NC_013198.1_prot_WP_015764861.1_559	lcl|NC_013198.1_prot_WP_015764861.1_559|[locus_tag=LGG_RS02800] [protein=ABC transporter ATP-binding protein] [protein_id=WP_015764861.1] [location=complement(597995..598792)] [gbkey=CDS]	9	9	0.000827461	0.00117919	0.470239	0.0484379	0.344754	0.645247	0.697984	0.982508	1.04299	0.162643	0.122668	0.728774	0.00113539	0.00222785	0.450855	0.0431403	0.327791	0.618649	72614020	71704960	61975010	45789970	119799900	118640000	148050100	143610100	112730000	111760000	57153000	72747970	130340000	122360000	126640100	177060100	59.6	28.88	0	72.387	ABC transporter	F:ATP binding
NC_013198.1_prot_WP_005688075.1_773	WP_005688075.1_773	NC_013198.1_prot_WP_005688075.1_773	lcl|NC_013198.1_prot_WP_005688075.1_773|[locus_tag=LGG_RS04015] [protein=transcriptional repressor] [protein_id=WP_005688075.1] [location=842350..842790] [gbkey=CDS]	3	3	0.000840398	0.00117579	0.504305	0.146708	0.457641	0.693367	0.33555	0.916652	0.936546	0.234959	0.172724	0.727328	0.00188424	0.0024153	0.538474	0.226338	0.497459	0.740345	34597000	35265000	35040990	22942010	59745980	62936040	58717970	68680980	48198970	53395040	59557970	22866010	53827030	53055020	63547980	64283980	30.1	16.361	0	24.972	transcriptional repressor	P:regulation of transcription, DNA-templated; F:DNA-binding transcription factor activity
NC_013198.1_prot_WP_014568984.1_232	WP_014568984.1_232	NC_013198.1_prot_WP_014568984.1_232	lcl|NC_013198.1_prot_WP_014568984.1_232|[locus_tag=LGG_RS01165] [protein=NAD(P)-binding domain-containing protein] [protein_id=WP_014568984.1] [location=242564..243184] [gbkey=CDS]	9	9	0.000849846	0.00117241	0.677027	0.348014	0.665518	1.07864	0.992695	1	1.00073	0.00179965	0.00424242	0.627665	0.00459694	0.00470085	0.676537	0.468952	0.687124	1.07786	406290000	391880200	389699900	492829900	603340000	646220100	572429800	652119700	633950000	580579700	800349800	668820300	559699600	629119900	747289900	554719800	59.2	21.534	0	61.824	NADP oxidoreductase	F:oxidoreductase activity, acting on the aldehyde or oxo group of donors, NAD or NADP as acceptor; F:NAD binding
NC_013198.1_prot_WP_005684254.1_510	WP_005684254.1_510	NC_013198.1_prot_WP_005684254.1_510	lcl|NC_013198.1_prot_WP_005684254.1_510|[locus_tag=LGG_RS02545] [protein=hypothetical protein] [protein_id=WP_005684254.1] [location=complement(541363..541638)] [gbkey=CDS]	1	1	0.000859398	0.00116905	0.291016	0.118558	0.439578	0.435649	0.0381173	0.962203	0.332906	0.424919	0.331038	0.668006	0.765945	0.680818	0.874168	0.667186	0.818589	1.30862	4028040	2838969	2582695	5290576	12782000	11180990	9389797	16233990	12074000	9346794	1719239	4044433	3504900	3419032	12244010	1823676	8.8	10.327	0.0044868	2.4199	hypothetical protein N507_2282
NC_013198.1_prot_WP_014569595.1_1216	WP_014569595.1_1216	NC_013198.1_prot_WP_014569595.1_1216	lcl|NC_013198.1_prot_WP_014569595.1_1216|[locus_tag=LGG_RS06245] [protein=cysteine desulfurase] [protein_id=WP_014569595.1] [location=1298257..1299420] [gbkey=CDS]	8	8	0.00086018	0.00116571	1.53023	0.123857	0.44654	1.14341	0.58985	0.97432	1.06673	0.00481346	0.00583594	1.33831	0.0158315	0.0146728	1.43451	0.558269	0.757882	1.07188	174420100	146350000	155360100	144540000	88091990	108390000	97676980	112090000	119889900	102120000	130160000	112130000	83870000	131640000	120580000	101680000	31.3	41.961	0	43.021	cysteine desulfurase	P:[2Fe-2S] cluster assembly; F:transaminase activity; F:pyridoxal phosphate binding; F:cysteine desulfurase activity; F:metal ion binding; F:iron-sulfur cluster binding
NC_013198.1_prot_WP_005684314.1_1519	WP_005684314.1_1519	NC_013198.1_prot_WP_005684314.1_1519	lcl|NC_013198.1_prot_WP_005684314.1_1519|[locus_tag=LGG_RS07765] [protein=YlxR family protein] [protein_id=WP_005684314.1] [location=complement(1640296..1640589)] [gbkey=CDS]	7	7	0.000863949	0.00116239	0.513557	0.104577	0.43491	1.20832	0.202436	0.867854	0.836788	0.000292517	0.00116667	0.425016	0.0118483	0.011793	0.613724	0.0295287	0.321704	1.444	260030100	211630000	174030100	238040100	365550000	408159800	499399900	439840200	517240000	419100000	595870300	540869800	374030000	394280100	417459800	261010000	46.4	10.877	0	23.316	YlxR family protein	F:DNA binding
NC_013198.1_prot_WP_005685246.1_2400	WP_005685246.1_2400	NC_013198.1_prot_WP_005685246.1_2400	lcl|NC_013198.1_prot_WP_005685246.1_2400|[gene=purR] [locus_tag=LGG_RS12270] [protein=pur operon repressor] [protein_id=WP_005685246.1] [location=complement(2629195..2630043)] [gbkey=CDS]	15	15	0.000865973	0.00115909	1.3452	0.0544026	0.343537	1.14813	0.164723	0.816091	1.1134	0.0128001	0.0138721	1.17164	0.0165844	0.0154606	1.20819	0.656435	0.811936	1.03119	601260100	555359700	545430300	548170100	401449900	401639900	398130000	474960000	530400100	440249800	467009900	485830200	415059800	517729800	499199900	436780000	62.1	31.215	0	161.59	pur operon repressor	P:DNA ligation; P:nucleoside metabolic process; P:negative regulation of transcription, DNA-templated; P:negative regulation of purine nucleobase metabolic process; F:DNA binding; F:DNA ligase activity
NC_013198.1_prot_WP_005686481.1_1272	WP_005686481.1_1272	NC_013198.1_prot_WP_005686481.1_1272	lcl|NC_013198.1_prot_WP_005686481.1_1272|[gene=rnz] [locus_tag=LGG_RS06525] [protein=ribonuclease Z] [protein_id=WP_005686481.1] [location=1364894..1365853] [gbkey=CDS]	17	17	0.000874466	0.00115581	1.16443	0.326067	0.643857	1.06149	0.773797	0.979969	0.982298	0.157645	0.119548	1.09698	0.0313483	0.0270585	1.18541	0.362676	0.614397	1.08062	193740000	204369900	186490100	199999900	169409900	171719900	171379900	161120100	174270000	167690100	166650000	209409900	159830000	184930000	177069900	142900000	74.6	34.967	0	69.687	Ribonuclease Z	P:tRNA 3'-trailer cleavage, endonucleolytic; F:zinc ion binding; F:3'-tRNA processing endoribonuclease activity
NC_013198.1_prot_WP_014569385.1_890	WP_014569385.1_890	NC_013198.1_prot_WP_014569385.1_890	lcl|NC_013198.1_prot_WP_014569385.1_890|[gene=murB] [locus_tag=LGG_RS04630] [protein=UDP-N-acetylmuramate dehydrogenase] [protein_id=WP_014569385.1] [location=975726..976589] [gbkey=CDS]	9	9	0.00088476	0.00132203	1.25287	0.011898	0.264667	0.774506	0.135473	0.842835	0.848182	0.000509739	0.00171863	1.61764	0.00632383	0.00590329	1.47713	0.452709	0.676944	0.913137	86685050	92934030	89519990	82492960	65199040	69408030	73030020	73059000	65928010	50279980	49410990	53044010	49091020	67078970	71804000	52849970	34.8	31.057	0	43.032	UDP-N-acetylenolpyruvoylglucosamine reductase	P:cell cycle; P:regulation of cell shape; P:peptidoglycan biosynthetic process; P:cell division; P:cell wall organization; F:UDP-N-acetylmuramate dehydrogenase activity; F:FAD binding; C:cytoplasm
NC_013198.1_prot_WP_014569309.1_736	WP_014569309.1_736	NC_013198.1_prot_WP_014569309.1_736	lcl|NC_013198.1_prot_WP_014569309.1_736|[locus_tag=LGG_RS03695] [protein=metallophosphoesterase] [protein_id=WP_014569309.1] [location=795179..795703] [gbkey=CDS]	8	8	0.00088964	0.00131831	1.77601	0.24316	0.559119	1.07302	0.305714	0.893245	1.05724	0.00149131	0.0042234	1.65515	0.00109641	0.00227832	1.67986	0.747287	0.869277	1.01493	145750100	109360000	116170000	97556060	66792960	59167990	63618000	72216990	69708010	64349960	70332960	76290970	64680990	73353990	67886020	70427960	46	18.885	0	25.628	phosphodiesterase	F:hydrolase activity; F:metal ion binding
NC_013198.1_prot_WP_014570048.1_2199	WP_014570048.1_2199	NC_013198.1_prot_WP_014570048.1_2199	lcl|NC_013198.1_prot_WP_014570048.1_2199|[locus_tag=LGG_RS11230] [protein=C1 family peptidase] [protein_id=WP_014570048.1] [location=2417927..2419246] [gbkey=CDS]	16	16	0.000898333	0.00131461	1.39225	0.162411	0.469285	1.06586	0.580542	0.976982	1.03586	0.00217661	0.00395294	1.30622	0.00516426	0.00503306	1.34405	0.641743	0.806137	1.02897	331900000	381679800	330919800	392459800	261110100	264409900	235340000	269500100	258059900	271100000	275809900	292890000	251529900	279819900	300520000	238350000	46.7	49.703	0	169.48	aminopeptidase	P:proteolysis; F:aminopeptidase activity; F:cysteine-type peptidase activity; C:cytoplasm
NC_013198.1_prot_WP_005714538.1_2200	WP_005714538.1_2200	NC_013198.1_prot_WP_005714538.1_2200	lcl|NC_013198.1_prot_WP_005714538.1_2200|[locus_tag=LGG_RS11235] [protein=C1 family peptidase] [protein_id=WP_005714538.1] [location=2419391..2420737] [gbkey=CDS]	35	35	0.000912383	0.00131092	1.36922	0.740638	0.885967	0.985105	0.9591	0.997797	1.00218	0.000340274	0.00136283	1.38992	0.000333409	0.00171946	1.36625	0.607969	0.792272	0.982966	4060500000	4400903000	4800006000	4703900000	3475199000	3483299000	3048401000	3110900000	3345799000	3000598000	3247301000	3316101000	3230600000	3125498000	3360002000	3413200000	71.9	50.712	0	323.31	Aminopeptidase C	P:proteolysis; F:aminopeptidase activity; F:cysteine-type peptidase activity; C:cytoplasm
NC_013198.1_prot_WP_014569254.1_635	WP_014569254.1_635	NC_013198.1_prot_WP_014569254.1_635	lcl|NC_013198.1_prot_WP_014569254.1_635|[locus_tag=LGG_RS03180] [protein=alpha/beta hydrolase] [protein_id=WP_014569254.1] [location=689485..690276] [gbkey=CDS]	7	7	0.000914457	0.00130726	0.834794	0.902466	0.953085	1.00865	0.289034	0.877231	0.913774	0.0229271	0.0218123	0.827632	0.262764	0.197161	0.913568	0.338075	0.583987	1.10383	148370000	150299900	151450000	156010100	183310100	169060000	180870000	193560000	170089900	166630000	218260100	181540100	134650000	173440000	172030100	188280000	35.7	28.385	0	83.71	esterase	F:hydrolase activity
NC_013198.1_prot_WP_014570232.1_2720	WP_014570232.1_2720	NC_013198.1_prot_WP_014570232.1_2720	lcl|NC_013198.1_prot_WP_014570232.1_2720|[locus_tag=LGG_RS13870] [protein=terminase large subunit] [protein_id=WP_014570232.1] [location=2956625..2958328] [gbkey=CDS]	17	17	0.000914652	0.00130362	32.4803	0.187652	0.499829	2.39883	0.557727	0.970972	1.476	1.13043e-05	0.00123077	13.5401	4.2592e-05	0.000259259	22.0056	0.179926	0.457607	1.62522	72593950	89403970	120890000	93552990	577220	7824105	3113576	4690202	7150702	7994796	4240319	9008799	3456706	2206179	7912410	5187570	36.9	64.582	0	41.411	terminase family protein
NC_013198.1_prot_WP_014569702.1_1496	WP_014569702.1_1496	NC_013198.1_prot_WP_014569702.1_1496	lcl|NC_013198.1_prot_WP_014569702.1_1496|[locus_tag=LGG_RS07650] [protein=KxYKxGKxW signal peptide domain-containing protein] [protein_id=WP_014569702.1] [location=complement(1604283..1607024)] [gbkey=CDS]	7	7	0.000918231	0.0013	2.77778	0.0589198	0.362256	0.516711	0.593855	0.972649	0.878182	0.000398138	0.00161667	5.3759	0.000516966	0.00220472	3.16311	0.112072	0.393124	0.588387	13084000	15747990	13797000	15694000	3588872	6067830	4567842	7533340	3459952	4579809	1693916	1990085	7012489	3170387	4243202	4724431	14.1	92.997	0	24.525	KxYKxGKxW signal peptide domain-containing protein	C:integral component of membrane
NC_013198.1_prot_WP_005688153.1_2477	WP_005688153.1_2477	NC_013198.1_prot_WP_005688153.1_2477	lcl|NC_013198.1_prot_WP_005688153.1_2477|[gene=pfkB] [locus_tag=LGG_RS12650] [protein=1-phosphofructokinase] [protein_id=WP_005688153.1] [location=complement(2707296..2708225)] [gbkey=CDS]	7	7	0.000924297	0.0012964	0.180346	0.83861	0.929411	1.05019	0.697652	0.983437	1.09492	0.000171797	0.000727273	0.171727	0.000120231	0.000774194	0.164712	0.74443	0.870144	0.95915	4293520	1895949	2123899	2025400	12710000	8160403	14110010	22619010	16247990	17118000	12493010	11587990	12276000	14859990	14683010	17762000	33.3	33.362	0	18.172	1-phosphofructokinase	P:lactose metabolic process; P:carbohydrate phosphorylation; P:D-tagatose 6-phosphate catabolic process; F:ATP binding; F:1-phosphofructokinase activity; F:tagatose-6-phosphate kinase activity
NC_013198.1_prot_WP_005685634.1_1243	WP_005685634.1_1243	NC_013198.1_prot_WP_005685634.1_1243	lcl|NC_013198.1_prot_WP_005685634.1_1243|[gene=coaD] [locus_tag=LGG_RS06385] [protein=pantetheine-phosphate adenylyltransferase] [protein_id=WP_005685634.1] [location=1331920..1332423] [gbkey=CDS]	7	7	0.000936606	0.00129282	0.654477	0.928137	0.970656	0.990368	0.0391146	0.981029	0.874489	0.00955388	0.0110754	0.660843	0.00432131	0.00450216	0.748411	0.257499	0.522416	1.13251	79181960	87573980	67761020	85035970	112780000	113719900	129460000	131160000	121249900	94784010	150570000	121070100	99871010	106700000	115450100	103520000	52.7	18.226	0	20.496	pantetheine-phosphate adenylyltransferase	P:coenzyme A biosynthetic process; F:pantetheine-phosphate adenylyltransferase activity; F:ATP binding; C:cytoplasm
NC_013198.1_prot_WP_014570061.1_2221	WP_014570061.1_2221	NC_013198.1_prot_WP_014570061.1_2221	lcl|NC_013198.1_prot_WP_014570061.1_2221|[locus_tag=LGG_RS11340] [protein=hypothetical protein] [protein_id=WP_014570061.1] [location=complement(2442332..2442874)] [gbkey=CDS]	2	2	0.00095556	0.00128926	6.23864	0.953735	0.983005	0.950248	0.395389	0.939052	1.45354	0.0543033	0.0444646	6.56528	0.00191973	0.00240217	4.29202	0.628641	0.800603	0.653746	21532010	20633000	19236990	22955000	2608000	1674106	6657785	4455354	394846	7583654	2456123	14357990	6721098	3004434	3162902	9051599	11.1	20.17	0.00057837	3.4548	MULTISPECIES: hypothetical protein
NC_013198.1_prot_WP_005716747.1_2448	WP_005716747.1_2448	NC_013198.1_prot_WP_005716747.1_2448	lcl|NC_013198.1_prot_WP_005716747.1_2448|[locus_tag=LGG_RS12500] [protein=ABC transporter permease/substrate-binding protein] [protein_id=WP_005716747.1] [location=complement(2675422..2676954)] [gbkey=CDS]	14	14	0.000971019	0.00128571	1.66537	0.301205	0.616789	1.13591	0.320669	0.904343	0.905146	0.00451355	0.00559046	1.46611	4.14991e-05	0.000261682	1.83989	0.0513898	0.32771	1.25494	65642040	68479970	59547020	68010980	39114000	48813000	33804000	36670020	49217030	35160990	49420000	46071970	37248980	38832010	35223010	31180980	32.7	55.674	0	192.42	glycine/betaine ABC transporter permease	P:transmembrane transport; F:transmembrane transporter activity; C:ATP-binding cassette (ABC) transporter complex
NC_013198.1_prot_WP_014570123.1_2305	WP_014570123.1_2305	NC_013198.1_prot_WP_014570123.1_2305	lcl|NC_013198.1_prot_WP_014570123.1_2305|[locus_tag=LGG_RS11750] [protein=energy-coupling factor ABC transporter ATP-binding protein] [protein_id=WP_014570123.1] [location=complement(2529502..2530338)] [gbkey=CDS]	12	12	0.000986416	0.00128219	0.60924	0.624353	0.829279	1.04626	0.255171	0.878403	0.928176	0.00177826	0.00426396	0.582304	0.00169492	0.00231638	0.656384	0.200184	0.473013	1.12722	157199900	172130000	139799900	193499900	280120100	258089900	243990100	301200200	251979900	247989900	301230000	338220200	229420100	271230100	260660000	243120100	43.5	30.42	0	65.958	energy-coupling factor ABC transporter ATP-binding protein	P:transmembrane transport; F:ATP binding; F:hydrolase activity; C:plasma membrane
NC_013198.1_prot_WP_005684288.1_1503	WP_005684288.1_1503	NC_013198.1_prot_WP_005684288.1_1503	lcl|NC_013198.1_prot_WP_005684288.1_1503|[gene=recJ] [locus_tag=LGG_RS07685] [protein=single-stranded-DNA-specific exonuclease RecJ] [protein_id=WP_005684288.1] [location=complement(1621516..1623810)] [gbkey=CDS]	21	21	0.00102914	0.00127869	1.59554	0.312303	0.626056	1.09979	0.33324	0.916941	1.10129	0.0107159	0.0127791	1.45077	0.0131887	0.0124797	1.44879	0.99071	0.994558	0.998639	114830100	147770000	108520000	127160000	73986980	71587030	85844980	79463960	77242030	73725000	103010000	90108000	66876990	91260020	95875950	90825980	33.4	82.703	0	138.44	single-stranded-DNA-specific exonuclease RecJ	P:DNA repair; P:DNA recombination; P:nucleic acid phosphodiester bond hydrolysis; F:nucleic acid binding; F:5'-3' exonuclease activity
NC_013198.1_prot_WP_005687118.1_2110	WP_005687118.1_2110	NC_013198.1_prot_WP_005687118.1_2110	lcl|NC_013198.1_prot_WP_005687118.1_2110|[locus_tag=LGG_RS10770] [protein=redox-sensing transcriptional repressor Rex] [protein_id=WP_005687118.1] [location=complement(2315200..2315853)] [gbkey=CDS]	14	14	0.00104683	0.0012752	0.780802	0.112899	0.436806	1.07231	0.872763	0.987606	0.987631	0.000104429	0.000866242	0.72815	0.0184433	0.0168614	0.790581	0.290195	0.543775	1.08574	915479700	910700600	825849500	831300300	1172901000	1178200000	1054300000	1056999000	1265201000	1149400000	1166001000	1200800000	968180200	1241700000	1231700000	989510100	63.1	24.185	0	58.096	redox-sensing transcriptional repressor Rex	P:negative regulation of transcription, DNA-templated; P:response to redox state; F:DNA binding; F:DNA-binding transcription factor activity; C:cytoplasm
NC_013198.1_prot_WP_005685509.1_713	WP_005685509.1_713	NC_013198.1_prot_WP_005685509.1_713	lcl|NC_013198.1_prot_WP_005685509.1_713|[locus_tag=LGG_RS03575] [protein=metal-dependent transcriptional regulator] [protein_id=WP_005685509.1] [location=770028..770672] [gbkey=CDS]	8	8	0.00105864	0.00127174	2.06937	0.0498463	0.348595	1.39082	0.275238	0.879877	0.48522	0.0215103	0.0206376	1.48788	0.0523812	0.0435581	4.26481	0.131655	0.410446	2.86637	72813980	103100000	73506020	87802010	33566010	49129980	35566010	45046970	43866020	52874990	61536010	69267040	51350000	38091010	3589431	20860000	38.8	23.662	0	24.967	Putative transcriptional regulator (DtxR family) protein	P:regulation of transcription, DNA-templated; F:DNA binding; F:DNA-binding transcription factor activity; F:transition metal ion binding; F:protein dimerization activity
NC_013198.1_prot_WP_005685835.1_1067	WP_005685835.1_1067	NC_013198.1_prot_WP_005685835.1_1067	lcl|NC_013198.1_prot_WP_005685835.1_1067|[locus_tag=LGG_RS05495] [protein=DNA/RNA non-specific endonuclease] [protein_id=WP_005685835.1] [location=complement(1143455..1144306)] [gbkey=CDS]	4	4	0.00106322	0.00126829	4.67581	0.530658	0.793389	1.36823	0.837139	0.983159	1.0768	0.0252804	0.0229974	3.41742	0.00139425	0.00243323	4.34233	0.629778	0.800455	1.27064	25875000	20625990	31176990	30881990	7073497	9921694	4742999	3229499	3170924	4971503	16372000	14596990	10865000	4188779	7903199	4018136	25.8	31.174	0	14.65	DNA/RNA non-specific endonuclease	P:nucleic acid phosphodiester bond hydrolysis; F:endonuclease activity
NC_013198.1_prot_WP_005688655.1_805	WP_005688655.1_805	NC_013198.1_prot_WP_005688655.1_805	lcl|NC_013198.1_prot_WP_005688655.1_805|[locus_tag=LGG_RS04210] [protein=magnesium transporter CorA family protein] [protein_id=WP_005688655.1] [location=complement(881259..882206)] [gbkey=CDS]	4	4	0.00106381	0.00126486	0.564499	0.0248591	0.294131	0.616847	0.715477	0.981476	0.954602	0.594426	0.497633	0.915136	0.00384348	0.00444743	0.591344	0.0458376	0.33305	0.646182	8829103	8919300	7080804	7198603	14245000	16302990	11487000	14817990	8249002	13212000	6829796	7688799	11247990	15115000	16616010	11620000	18.1	36.384	0	18.152	magnesium transporter	P:metal ion transport; P:transmembrane transport; F:metal ion transmembrane transporter activity; C:integral component of membrane
NC_013198.1_prot_WP_014569017.1_323	WP_014569017.1_323	NC_013198.1_prot_WP_014569017.1_323	lcl|NC_013198.1_prot_WP_014569017.1_323|[locus_tag=LGG_RS01635] [protein=SDR family oxidoreductase] [protein_id=WP_014569017.1] [location=complement(346166..346969)] [gbkey=CDS]	24	23	0.00107185	0.00126146	0.521351	0.65154	0.851234	0.982136	0.870247	0.986732	0.983675	0.00136784	0.00386921	0.530833	0.00446832	0.00473118	0.530003	0.987895	0.99282	0.998436	362499800	418769900	329420000	542440200	763220400	771949600	829669800	751140000	833859500	756939900	751370400	720350500	615339700	884979800	906219500	696610200	81.6	28.798	0	185.55	sorbitol-6-phosphate 2-dehydrogenase	F:sorbitol-6-phosphate 2-dehydrogenase activity
NC_013198.1_prot_WP_014568958.1_124	WP_014568958.1_124	NC_013198.1_prot_WP_014568958.1_124	lcl|NC_013198.1_prot_WP_014568958.1_124|[locus_tag=LGG_RS00640] [protein=MurR/RpiR family transcriptional regulator] [protein_id=WP_014568958.1] [location=complement(137808..138677)] [gbkey=CDS]	9	9	0.00107846	0.00125806	0.727506	0.425597	0.717171	1.11372	0.147417	0.821441	0.882243	0.0181816	0.0187278	0.653219	0.0648319	0.0512811	0.824609	0.152712	0.439062	1.26238	77860990	72602980	69973010	86936970	113030000	104790000	103490000	100150000	112530100	89623970	162990000	114899900	75508980	104000000	98421960	96226050	43.3	31.943	0	41.838	MurR/RpiR family transcriptional regulator	P:regulation of transcription, DNA-templated; P:carbohydrate derivative metabolic process; F:DNA-binding transcription factor activity; F:carbohydrate derivative binding
NC_013198.1_prot_WP_005687669.1_1466	WP_005687669.1_1466	NC_013198.1_prot_WP_005687669.1_1466	lcl|NC_013198.1_prot_WP_005687669.1_1466|[gene=msrB] [locus_tag=LGG_RS07490] [protein=peptide-methionine (R)-S-oxide reductase MsrB] [protein_id=WP_005687669.1] [location=complement(1574794..1575240)] [gbkey=CDS]	4	4	0.00107967	0.00125469	0.567527	0.291329	0.607282	1.20788	0.0302995	0.974473	1.22409	0.0045181	0.00557937	0.469852	0.000127636	0.000759494	0.463631	0.935763	0.969137	0.986758	270369800	202530100	281060100	275399900	462260300	437600200	391350000	516099900	385569900	458500000	673740400	730179500	566799900	578289900	577550300	484569700	37.8	16.517	0	77.046	peptide-methionine (R)-S-oxide reductase	P:response to oxidative stress; P:protein repair; F:peptide-methionine (R)-S-oxide reductase activity
NC_013198.1_prot_WP_014569123.1_468	WP_014569123.1_468	NC_013198.1_prot_WP_014569123.1_468	lcl|NC_013198.1_prot_WP_014569123.1_468|[locus_tag=LGG_RS02345] [protein=FAD-dependent oxidoreductase] [protein_id=WP_014569123.1] [location=complement(501174..502544)] [gbkey=CDS]	25	25	0.00110625	0.00125134	1.532	0.652519	0.851396	0.958376	0.576991	0.974839	1.03352	0.00212721	0.00397163	1.59854	0.000508659	0.00222222	1.48232	0.371699	0.62295	0.927297	5112605000	6537995000	5602601000	6068495000	4317398000	3835702000	3391900000	3672901000	3159800000	3271401000	4337801000	3881501000	4064899000	3652100000	4029600000	3934901000	69.1	49.361	0	323.31	FAD-dependent oxidoreductase	P:cell redox homeostasis; P:cellular oxidant detoxification; F:NADH peroxidase activity; F:flavin adenine dinucleotide binding
NC_013198.1_prot_WP_005687726.1_2536	WP_005687726.1_2536	NC_013198.1_prot_WP_005687726.1_2536	lcl|NC_013198.1_prot_WP_005687726.1_2536|[locus_tag=LGG_RS12945] [protein=KDGP aldolase family protein] [protein_id=WP_005687726.1] [location=complement(2770513..2771277)] [gbkey=CDS]	12	12	0.0011202	0.001248	0.705603	0.0466953	0.343717	1.18287	0.651987	0.983538	1.03895	0.000619982	0.00253901	0.596519	0.00530905	0.00504918	0.679149	0.224665	0.497009	1.13852	117110000	145460000	143270100	142939900	189430000	188540000	211890100	185970100	212400000	201469900	251170000	256340000	191970000	204840000	244189900	170770000	62.2	26.781	0	83.885	2-dehydro-3-deoxyphosphooctonate aldolase	F:4-hydroxy-2-oxoglutarate aldolase activity
NC_013198.1_prot_WP_014569711.1_1555	WP_014569711.1_1555	NC_013198.1_prot_WP_014569711.1_1555	lcl|NC_013198.1_prot_WP_014569711.1_1555|[locus_tag=LGG_RS07940] [protein=oligopeptide ABC transporter substrate-binding protein] [protein_id=WP_014569711.1] [location=complement(1677423..1679216)] [gbkey=CDS]	36	36	0.0011248	0.00124468	1.37695	0.335486	0.652935	1.04252	0.133777	0.844952	1.0783	0.00378155	0.00495238	1.32079	0.00833171	0.00802873	1.27696	0.530544	0.736143	0.966815	3550399000	2906101000	3002702000	3475300000	2363599000	2250899000	2472801000	2276700000	2583702000	2390199000	2237100000	2560900000	2745601000	2558101000	2283401000	2524901000	61	66.489	0	323.31	oligopeptide ABC transporter substrate-binding protein	P:transmembrane transport; C:ATP-binding cassette (ABC) transporter complex
NC_013198.1_prot_WP_014569418.1_940	WP_014569418.1_940	NC_013198.1_prot_WP_014569418.1_940	lcl|NC_013198.1_prot_WP_014569418.1_940|[gene=pcrA] [locus_tag=LGG_RS04875] [protein=DNA helicase PcrA] [protein_id=WP_014569418.1] [location=1025130..1027382] [gbkey=CDS]	35	35	0.00112934	0.00124138	1.30763	0.740202	0.886761	1.02416	0.847842	0.985114	1.01278	0.0231748	0.0218478	1.27679	0.0153908	0.0142963	1.29112	0.907074	0.954827	1.01123	601489900	651999800	614680300	732770300	494470000	479069900	501100300	508970200	492010200	429210100	532270000	591349900	473559900	559460000	553540300	433440100	50.9	84.614	0	211.22	DNA helicase PcrA	P:DNA unwinding involved in DNA replication; F:DNA binding; F:DNA helicase activity; F:ATP binding; F:hydrolase activity; C:cytoplasm
NC_013198.1_prot_WP_014569599.1_1221	WP_014569599.1_1221	NC_013198.1_prot_WP_014569599.1_1221	lcl|NC_013198.1_prot_WP_014569599.1_1221|[locus_tag=LGG_RS06270] [protein=tetratricopeptide repeat protein] [protein_id=WP_014569599.1] [location=1305083..1305754] [gbkey=CDS]	9	9	0.0011435	0.00157672	0.577823	0.27735	0.595066	1.11488	0.37663	0.933411	0.903657	0.00114549	0.00356695	0.518282	0.0119432	0.0117537	0.639427	0.138857	0.419709	1.23374	151320000	216560000	160470000	191189900	311659800	290839900	284169800	350139900	299590100	381980200	403789800	301540000	234710100	298080100	353329900	243289900	45.3	24.067	0	44.723	tetratricopeptide repeat protein
NC_013198.1_prot_WP_005686012.1_1806	WP_005686012.1_1806	NC_013198.1_prot_WP_005686012.1_1806	lcl|NC_013198.1_prot_WP_005686012.1_1806|[locus_tag=LGG_RS09250] [protein=citrate:proton symporter] [protein_id=WP_005686012.1] [location=complement(1960667..1962016)] [gbkey=CDS]	5	5	0.00114601	0.00157256	0.140402	0.0486287	0.344208	0.614367	0.593333	0.972594	0.93588	0.00796696	0.00913089	0.228532	0.00148202	0.00238372	0.150022	0.0874245	0.383819	0.656459	2087393	10280000	5036568	3832595	36085020	36521000	29299000	27606010	23164010	30694990	13893010	15373000	23027000	30906010	35386980	32470010	16.9	48.62	0	23.869	citrate transporter	P:citrate transport; P:transmembrane transport; F:citrate transmembrane transporter activity; C:integral component of membrane
NC_013198.1_prot_WP_014569756.1_1700	WP_014569756.1_1700	NC_013198.1_prot_WP_014569756.1_1700	lcl|NC_013198.1_prot_WP_014569756.1_1700|[locus_tag=LGG_RS08675] [protein=copper-translocating P-type ATPase] [protein_id=WP_014569756.1] [location=complement(1829557..1831782)] [gbkey=CDS]	11	11	0.00117006	0.00156842	1.98633	0.359956	0.669712	1.12255	0.900731	0.992922	0.985847	0.000845659	0.00314196	1.76947	0.000157742	0.00128814	2.01484	0.158892	0.446579	1.13867	65855000	91575940	76518050	77118980	49638980	32583020	41691980	33902020	38716000	39670990	50185020	47096010	37646980	36930990	44191000	35145980	22	79.639	0	90.154	Copper-translocating P-type ATPase	P:cation transmembrane transport; F:ATP binding; F:hydrolase activity; F:ATPase-coupled cation transmembrane transporter activity; F:metal ion binding; C:plasma membrane; C:integral component of membrane
NC_013198.1_prot_WP_014569592.1_1207	WP_014569592.1_1207	NC_013198.1_prot_WP_014569592.1_1207	lcl|NC_013198.1_prot_WP_014569592.1_1207|[gene=ileS] [locus_tag=LGG_RS06200] [protein=isoleucine--tRNA ligase] [protein_id=WP_014569592.1] [location=1288708..1291494] [gbkey=CDS]	40	40	0.00117985	0.0015643	1.24692	0.652167	0.851635	0.974333	0.403385	0.933722	1.05986	0.00104448	0.00322849	1.27977	0.0237536	0.0211453	1.17649	0.254745	0.517379	0.9193	1794400000	1832701000	1813501000	1879300000	1344600000	1588199000	1525700000	1423000000	1519000000	1437201000	1272900000	1503599000	1567500000	1586701000	1348800000	1743901000	46.8	105.02	0	323.31	isoleucine--tRNA ligase	P:isoleucyl-tRNA aminoacylation; P:aminoacyl-tRNA metabolism involved in translational fidelity; F:tRNA binding; F:aminoacyl-tRNA editing activity; F:isoleucine-tRNA ligase activity; F:ATP binding; F:zinc ion binding; C:cytoplasm
NC_013198.1_prot_WP_014569319.1_756	WP_014569319.1_756	NC_013198.1_prot_WP_014569319.1_756	lcl|NC_013198.1_prot_WP_014569319.1_756|[locus_tag=LGG_RS03790] [protein=bifunctional metallophosphatase/5-nucleotidase] [protein_id=WP_014569319.1] [location=815284..816660] [gbkey=CDS]	6	6	0.00118526	0.00156021	2.02325	0.297029	0.61266	0.861891	0.37802	0.932891	1.14117	2.52418e-05	0.000879121	2.34746	0.000631954	0.00212121	1.77296	0.0296344	0.320655	0.755269	15088010	17415990	17026990	18354000	8373295	6045498	9971296	9708900	6600598	6656297	8587801	7167397	7735997	9317701	10666000	10810010	16.2	51.154	0	15.347	bifunctional metallophosphatase/5'-nucleotidase	P:nucleotide catabolic process; F:nucleotide binding; F:hydrolase activity, acting on ester bonds; F:metal ion binding
NC_013198.1_prot_WP_014569348.1_810	WP_014569348.1_810	NC_013198.1_prot_WP_014569348.1_810	lcl|NC_013198.1_prot_WP_014569348.1_810|[locus_tag=LGG_RS04235] [protein=insulinase family protein] [protein_id=WP_014569348.1] [location=887679..888941] [gbkey=CDS]	14	14	0.0011936	0.00155614	1.4723	0.0547352	0.34588	0.812751	0.335813	0.915086	1.08503	0.000862136	0.00312226	1.8115	0.0138864	0.012748	1.35693	0.0329215	0.317152	0.749061	118440100	119510000	96607950	99495020	79434970	67473980	70770980	76335970	73300970	59412010	49926000	58110040	64760990	86005030	84717960	85051040	43.3	46.387	0	60.09	Zn-dependent peptidase	P:proteolysis; F:peptidase activity; F:metal ion binding
CON__P41361	CON__P41361	CON__P41361		4	4	0.0012051	0.00155208	3.46883	0.663593	0.856482	1.1797	0.354201	0.918125	0.629806	0.0179047	0.0184677	2.94043	0.00813311	0.00777455	5.50777	0.277941	0.53535	1.87312	16506010	12667010	17210990	22498990	5450281	3885825	3430764	7695948	6595068	5569612	2547511	11574000	3778366	2360386	8615663	1145005	9.2	52.347	0	8.4021
NC_013198.1_prot_WP_014570047.1_2198	WP_014570047.1_2198	NC_013198.1_prot_WP_014570047.1_2198	lcl|NC_013198.1_prot_WP_014570047.1_2198|[locus_tag=LGG_RS11225] [protein=N-acetyltransferase] [protein_id=WP_014570047.1] [location=2417342..2417632] [gbkey=CDS]	4	4	0.00121928	0.00154805	0.180552	0.417045	0.707222	0.795375	0.352049	0.921093	1.37976	0.000464223	0.00151563	0.227003	0.000356608	0.00190308	0.130857	0.0642359	0.34828	0.576457	10804000	15863010	22064990	24115010	148589900	136390000	55265990	76616030	86381990	89018060	54433030	82048970	137970000	106790100	88693940	237990100	56.2	10.813	0	32.477	acetyltransferase	F:N-acetyltransferase activity
NC_013198.1_prot_WP_005688009.1_1327	WP_005688009.1_1327	NC_013198.1_prot_WP_005688009.1_1327	lcl|NC_013198.1_prot_WP_005688009.1_1327|[gene=parE] [locus_tag=LGG_RS06800] [protein=DNA topoisomerase IV subunit B] [protein_id=WP_005688009.1] [location=1420775..1422787] [gbkey=CDS]	24	24	0.00122623	0.00154404	1.19635	0.63129	0.833258	0.948533	0.691346	0.986018	0.980132	0.0695102	0.0539979	1.26127	0.00695665	0.00634275	1.2206	0.778533	0.885568	0.96776	276900100	297230100	280430200	265010100	227310000	241620100	224099900	242590000	215620000	198789900	189039900	298289900	208220000	248279900	245020000	217539900	41.6	74.544	0	102.59	DNA topoisomerase IV subunit B	P:DNA topological change; P:chromosome segregation; F:DNA binding; F:DNA topoisomerase type II (double strand cut, ATP-hydrolyzing) activity; F:ATP binding; C:chromosome
NC_013198.1_prot_WP_005684114.1_633	WP_005684114.1_633	NC_013198.1_prot_WP_005684114.1_633	lcl|NC_013198.1_prot_WP_005684114.1_633|[locus_tag=LGG_RS03170] [protein=Hsp20/alpha crystallin family protein] [protein_id=WP_005684114.1] [location=687523..687999] [gbkey=CDS]	11	11	0.00122815	0.00154005	1.68614	0.0514173	0.348455	1.20152	0.903759	0.989797	1.01159	0.0206198	0.0200831	1.40333	0.00536565	0.00502857	1.66681	0.164934	0.450774	1.18775	246250100	242960100	184340000	274510000	147580100	147140000	132540100	130140100	190900000	152170000	184540000	145620000	110119900	143680000	161080100	153900000	65.8	17.831	0	51.459	hsp20/alpha crystallin family protein
NC_013198.1_prot_WP_005684391.1_1584	WP_005684391.1_1584	NC_013198.1_prot_WP_005684391.1_1584	lcl|NC_013198.1_prot_WP_005684391.1_1584|[locus_tag=LGG_RS08080] [protein=exodeoxyribonuclease VII small subunit] [protein_id=WP_005684391.1] [location=complement(1707065..1707292)] [gbkey=CDS]	5	5	0.00123168	0.00153608	0.473318	0.840398	0.930198	1.03798	0.526661	0.95856	0.891504	0.00416349	0.00528163	0.455999	0.00945542	0.00867019	0.53092	0.489803	0.697456	1.1643	1170800000	946400100	904870300	1327500000	2188001000	2064299000	1964100000	2989401000	2421901000	2248299000	3425900000	1650199000	1473800000	2092900000	2920799000	1859401000	72	8.3343	0	269.17	exodeoxyribonuclease VII small subunit	P:DNA catabolic process; P:nucleic acid phosphodiester bond hydrolysis; F:exodeoxyribonuclease VII activity; C:cytoplasm; C:exodeoxyribonuclease VII complex
NC_013198.1_prot_WP_005685680.1_9	WP_005685680.1_9	NC_013198.1_prot_WP_005685680.1_9	lcl|NC_013198.1_prot_WP_005685680.1_9|[locus_tag=LGG_RS16195] [protein=PedC/BrcD family bacteriocin maturation disulfide isomerase] [protein_id=WP_005685680.1] [location=10194..10682] [gbkey=CDS]	2	2	0.00125299	0.00169666	5.55154	0.312508	0.625757	0.631323	0.934287	0.991681	1.03047	0.000396572	0.00162343	8.79351	0.00017484	0.00158242	5.38741	0.216376	0.492721	0.612658	18512990	18482000	23005000	24318990	1867329	3214373	4480577	7493547	4732232	2095500	1135503	2843164	5751297	3106167	4980200	2554087	10.5	18.586	0	5.4642	PedC/BrcD family bacteriocin maturation disulfide isomerase
NC_013198.1_prot_WP_005685809.1_989	WP_005685809.1_989	NC_013198.1_prot_WP_005685809.1_989	lcl|NC_013198.1_prot_WP_005685809.1_989|[locus_tag=LGG_RS05115] [protein=YkyA family protein] [protein_id=WP_005685809.1] [location=complement(1085901..1086545)] [gbkey=CDS]	7	7	0.00126689	0.00169231	0.735137	0.461314	0.742492	1.03838	0.225708	0.893304	0.949438	0.000813019	0.00307395	0.707963	0.0017532	0.00227147	0.774287	0.070439	0.366031	1.09368	151960100	166730000	160309900	186340000	209069900	243409900	220490100	230949900	231270100	222130100	225910000	259600100	210829900	226389900	214800000	205390000	40.7	23.498	0	104.23	YkyA family protein
NC_013198.1_prot_WP_005713749.1_1069	WP_005713749.1_1069	NC_013198.1_prot_WP_005713749.1_1069	lcl|NC_013198.1_prot_WP_005713749.1_1069|[locus_tag=LGG_RS05505] [protein=glycosyltransferase] [protein_id=WP_005713749.1] [location=complement(1145178..1146341)] [gbkey=CDS]	5	5	0.00127773	0.00168798	1.94075	0.158605	0.465472	0.706378	0.556329	0.969166	1.0944	0.00180575	0.00422111	2.74746	0.00139799	0.00242604	1.77335	0.0807002	0.375517	0.64545	46061010	42704000	43860980	38197010	23209010	16278010	22318010	27550010	19377000	20163000	16408990	9021099	25763000	19637010	30204000	21807000	16.3	44.302	0	16.612	Glycosyltransferase	F:transferase activity
NC_013198.1_prot_WP_005687925.1_2565	WP_005687925.1_2565	NC_013198.1_prot_WP_005687925.1_2565	lcl|NC_013198.1_prot_WP_005687925.1_2565|[locus_tag=LGG_RS13085] [protein=N(4)-(beta-N-acetylglucosaminyl)-L-asparaginase] [protein_id=WP_005687925.1] [location=complement(2800270..2801232)] [gbkey=CDS]	9	9	0.00127971	0.00168367	0.725177	0.330513	0.64927	0.924245	0.861597	0.990143	1.01179	0.0197338	0.0194622	0.784616	0.00257632	0.00335714	0.71673	0.316693	0.565389	0.913479	15120000	15783010	13158990	15663010	18755010	21293000	19990000	22279010	19156010	18835990	16207000	22192990	18008000	22362990	22565000	20510990	42.2	34.375	0	61.01	N(4)-(beta-N-acetylglucosaminyl)-L-asparaginase	P:proteolysis; F:aminopeptidase activity; F:beta-aspartyl-peptidase activity
NC_013198.1_prot_WP_014569725.1_1645	WP_014569725.1_1645	NC_013198.1_prot_WP_014569725.1_1645	lcl|NC_013198.1_prot_WP_014569725.1_1645|[locus_tag=LGG_RS08385] [protein=TIGR00730 family Rossman fold protein] [protein_id=WP_014569725.1] [location=1768101..1768664] [gbkey=CDS]	8	8	0.00130409	0.00167939	0.544027	0.749759	0.891696	0.966255	0.220875	0.887745	1.15761	0.00370515	0.00499374	0.563027	0.00107847	0.00229316	0.469957	0.197343	0.470391	0.834698	95043010	135860000	141179900	113130000	196940000	210279900	220820100	257460100	247780100	205479900	169689900	237550000	210339900	323480200	238369900	260680000	44.9	20.095	0	36.145	TIGR00730 family Rossman fold protein	P:cytokinin biosynthetic process; F:hydrolase activity
NC_013198.1_prot_WP_014569881.1_1956	WP_014569881.1_1956	NC_013198.1_prot_WP_014569881.1_1956	lcl|NC_013198.1_prot_WP_014569881.1_1956|[locus_tag=LGG_RS10005] [protein=alpha-galactosidase] [protein_id=WP_014569881.1] [location=2130580..2132802] [gbkey=CDS]	11	11	0.00130446	0.00167513	2.87534	0.111385	0.437723	0.588409	0.691746	0.985701	0.887257	0.00085785	0.00313208	4.88663	0.00415901	0.00435011	3.2407	0.270785	0.532406	0.663177	41434000	28012010	41728990	30836990	10730000	9156505	11757000	18916000	11784000	7279896	3764395	8110700	10166000	17260010	13661990	5648699	16.4	82.331	0	25.992	alpha-galactosidase	P:carbohydrate catabolic process; F:raffinose alpha-galactosidase activity
NC_013198.1_prot_WP_005691825.1_618	WP_005691825.1_618	NC_013198.1_prot_WP_005691825.1_618	lcl|NC_013198.1_prot_WP_005691825.1_618|[locus_tag=LGG_RS03090] [protein=LacI family DNA-binding transcriptional regulator] [protein_id=WP_005691825.1] [location=670196..671191] [gbkey=CDS]	9	9	0.00131177	0.00167089	1.75297	0.38739	0.684342	1.13471	0.61732	0.978025	1.0523	0.0132595	0.0145302	1.54487	0.000775879	0.00202166	1.66585	0.563337	0.760702	1.07831	33087000	41901030	32083990	35999010	19316000	17481000	19788010	25379000	17781990	21995010	23710010	30315010	18362010	22513010	21167000	23763010	36.6	36.429	0	32.894	transcriptional regulator	P:regulation of transcription, DNA-templated; F:DNA binding
NC_013198.1_prot_WP_005690914.1_2466	WP_005690914.1_2466	NC_013198.1_prot_WP_005690914.1_2466	lcl|NC_013198.1_prot_WP_005690914.1_2466|[locus_tag=LGG_RS12590] [protein=histidine phosphatase family protein] [protein_id=WP_005690914.1] [location=complement(2695694..2696383)] [gbkey=CDS]	10	10	0.0013572	0.00191919	1.39469	0.263381	0.575843	0.926804	0.648378	0.980289	1.03497	0.000900427	0.00320743	1.50484	0.00800108	0.00775824	1.34757	0.208768	0.48694	0.895493	165720000	150100000	186860000	160050100	111809900	110690100	123190000	128960000	98226970	109090000	108530100	124739900	108050000	134150000	112819900	137950000	52.8	25.371	0	98.524	phosphoglycerate mutase	F:catalytic activity
NC_013198.1_prot_WP_014570014.1_2136	WP_014570014.1_2136	NC_013198.1_prot_WP_014570014.1_2136	lcl|NC_013198.1_prot_WP_014570014.1_2136|[locus_tag=LGG_RS10900] [protein=peptidylprolyl isomerase] [protein_id=WP_014570014.1] [location=2344686..2345588] [gbkey=CDS]	13	13	0.0013577	0.00191436	1.81605	0.00432182	0.177714	1.32035	0.776904	0.981913	1.03493	0.0209005	0.0202041	1.37544	0.00734943	0.00704478	1.75475	0.0736146	0.360103	1.27578	80987950	80774940	88414020	120500000	43552010	52783980	52302030	53292000	61642020	62631990	72487980	69582970	47385990	58165990	65419040	40767990	40	33.099	0	27.824	peptidylprolyl isomerase	P:protein peptidyl-prolyl isomerization; P:protein folding; F:peptidyl-prolyl cis-trans isomerase activity; C:plasma membrane
NC_013198.1_prot_WP_014569747.1_1690	WP_014569747.1_1690	NC_013198.1_prot_WP_014569747.1_1690	lcl|NC_013198.1_prot_WP_014569747.1_1690|[locus_tag=LGG_RS08625] [protein=glycerophosphodiester phosphodiesterase] [protein_id=WP_014569747.1] [location=1818354..1820171] [gbkey=CDS]	2	2	0.00136784	0.00190955	3.94233	0.477098	0.751389	0.720082	0.42635	0.938153	0.817541	0.00881705	0.0103248	5.47483	0.000893712	0.00219178	4.82218	0.78324	0.887804	0.88079	10201000	8517696	18767010	16385990	2215796	4468527	3869871	2886897	1383725	7791455	1621919	1700796	3601053	2657940	3201705	1612516	4.8	68.041	0	7.1172	glycerophosphodiester phosphodiesterase	P:lipid metabolic process; F:phosphoric diester hydrolase activity; C:integral component of membrane
NC_013198.1_prot_WP_014569934.1_2021	WP_014569934.1_2021	NC_013198.1_prot_WP_014569934.1_2021	lcl|NC_013198.1_prot_WP_014569934.1_2021|[gene=sfsA] [locus_tag=LGG_RS10335] [protein=DNA/RNA nuclease SfsA] [protein_id=WP_014569934.1] [location=complement(2217263..2217994)] [gbkey=CDS]	5	5	0.00139254	0.00200501	3.26921	0.676983	0.866888	1.1073	0.821147	0.983678	0.942598	0.00112788	0.0035977	2.95243	0.000964903	0.00212625	3.4683	0.507821	0.715537	1.17473	18010000	14881990	15162000	10538000	5468303	5102599	5225697	2571166	6312403	5464899	5129200	3185264	2492399	5169700	4399002	5221402	23.9	27.168	0	14.41	sugar fermentation stimulation protein	F:DNA binding
NC_013198.1_prot_WP_014569795.1_1758	WP_014569795.1_1758	NC_013198.1_prot_WP_014569795.1_1758	lcl|NC_013198.1_prot_WP_014569795.1_1758|[locus_tag=LGG_RS08970] [protein=DUF1542 domain-containing protein] [protein_id=WP_014569795.1] [location=complement(1897291..1904364)] [gbkey=CDS]	164	164	0.00141299	0.002	0.609885	0.791031	0.909137	0.975814	0.0271345	0.9672	0.845	0.00663925	0.00811552	0.625002	0.013664	0.0126815	0.721758	0.177597	0.454929	1.15481	6820600000	6119995000	6853792000	8992091000	10592990000	11881000000	12384010000	11929990000	11619010000	8995801000	12573000000	12829000000	8604392000	10300000000	10637990000	10055010000	74.1	246.26	0	323.31	DUF1542 domain-containing protein
NC_013198.1_prot_WP_005689380.1_1364	WP_005689380.1_1364	NC_013198.1_prot_WP_005689380.1_1364	lcl|NC_013198.1_prot_WP_005689380.1_1364|[locus_tag=LGG_RS06985] [protein=carbamoyl phosphate synthase small subunit] [protein_id=WP_005689380.1] [location=complement(1463021..1464103)] [gbkey=CDS]	11	11	0.00144364	0.00224439	0.717963	0.566233	0.809657	1.05008	0.713746	0.98171	1.02914	0.0033039	0.00477944	0.683725	0.00298953	0.00352657	0.697631	0.834759	0.921696	1.02034	382540200	421900200	386639800	458689800	512719900	590990300	625700000	568169900	495490100	617639700	685229800	624570200	497869900	649889700	642959600	580859900	37.2	39.402	0	112.98	carbamoyl phosphate synthase small subunit	P:'de novo' pyrimidine nucleobase biosynthetic process; P:arginine biosynthetic process; P:glutamine metabolic process; P:'de novo' UMP biosynthetic process; F:carbamoyl-phosphate synthase (glutamine-hydrolyzing) activity; F:ATP binding
NC_013198.1_prot_WP_005685451.1_1697	WP_005685451.1_1697	NC_013198.1_prot_WP_005685451.1_1697	lcl|NC_013198.1_prot_WP_005685451.1_1697|[locus_tag=LGG_RS08660] [protein=response regulator transcription factor] [protein_id=WP_005685451.1] [location=1826818..1827492] [gbkey=CDS]	8	8	0.00144868	0.00223881	1.69962	0.867796	0.9411	0.981838	0.497166	0.96131	1.067	0.00108507	0.00346356	1.73106	0.000825191	0.00207774	1.5929	0.378783	0.626381	0.920187	43913020	57988010	52233970	49124980	30562010	27098000	25953010	36431010	32574010	28105000	32947010	24124990	31492990	29682020	36432990	29801000	42.4	25.987	0	35.921	Two component transcriptional regulator, winged helix family protein	P:phosphorelay signal transduction system; P:regulation of transcription, DNA-templated; F:DNA binding
NC_013198.1_prot_WP_005688280.1_1876	WP_005688280.1_1876	NC_013198.1_prot_WP_005688280.1_1876	lcl|NC_013198.1_prot_WP_005688280.1_1876|[gene=rfbD] [locus_tag=LGG_RS09615] [protein=dTDP-4-dehydrorhamnose reductase] [protein_id=WP_005688280.1] [location=complement(2043567..2044409)] [gbkey=CDS]	11	11	0.00144962	0.00223325	1.50728	0.619742	0.827662	1.03514	0.483049	0.964717	0.950719	0.00782048	0.00895271	1.45611	0.00315638	0.00397143	1.58541	0.386453	0.632746	1.08879	1077000000	1033300000	1080400000	1413000000	764739500	793289700	735440300	737740400	755089900	738070100	946279900	716590000	620849900	814590400	791759900	671559900	36.8	31.875	0	206.96	dTDP-4-dehydrorhamnose reductase	P:dTDP-rhamnose biosynthetic process; F:dTDP-4-dehydrorhamnose reductase activity
NC_013198.1_prot_WP_014569572.1_1176	WP_014569572.1_1176	NC_013198.1_prot_WP_014569572.1_1176	lcl|NC_013198.1_prot_WP_014569572.1_1176|[gene=thiI] [locus_tag=LGG_RS06050] [protein=tRNA 4-thiouridine(8) synthase ThiI] [protein_id=WP_014569572.1] [location=1256670..1257887] [gbkey=CDS]	13	13	0.00145622	0.00222772	1.5644	0.707656	0.879926	1.03235	0.913338	0.990312	1.00722	0.00179602	0.00425316	1.51537	0.000321395	0.00174312	1.55318	0.695918	0.838649	1.02495	212199900	268059900	220870000	252650000	150460000	129599900	171480100	158490000	142340000	144719900	161730000	180680000	151420000	163390000	146800000	150180000	49.4	45.154	0	82.016	tRNA 4-thiouridine(8) synthase ThiI	P:thiamine biosynthetic process; P:thiamine diphosphate biosynthetic process; P:tRNA thio-modification; F:tRNA binding; F:tRNA adenylyltransferase activity; F:ATP binding; F:sulfurtransferase activity; C:cytoplasm
NC_013198.1_prot_WP_048653151.1_2234	WP_048653151.1_2234	NC_013198.1_prot_WP_048653151.1_2234	lcl|NC_013198.1_prot_WP_048653151.1_2234|[locus_tag=LGG_RS11405] [protein=aldo/keto reductase] [protein_id=WP_048653151.1] [location=2456695..2457777] [gbkey=CDS]	17	17	0.0014728	0.00222222	1.20973	0.243455	0.558577	1.05125	0.889109	0.990991	1.00993	0.0214756	0.0206658	1.15075	0.0461411	0.0392076	1.19784	0.608042	0.791832	1.04092	595670200	675340300	597830300	608480400	495350000	524080000	529599900	496980100	485789700	548230300	552440000	567189700	474330000	555920200	596979700	451550100	53.3	40.675	0	203	aldo/keto reductase	F:D-threo-aldose 1-dehydrogenase activity
NC_013198.1_prot_WP_005684882.1_1123	WP_005684882.1_1123	NC_013198.1_prot_WP_005684882.1_1123	lcl|NC_013198.1_prot_WP_005684882.1_1123|[gene=sufB] [locus_tag=LGG_RS05770] [protein=Fe-S cluster assembly protein SufB] [protein_id=WP_005684882.1] [location=1194880..1196316] [gbkey=CDS]	13	13	0.00147399	0.00221675	1.43268	0.366289	0.66909	1.10833	0.504363	0.952822	1.07445	0.0392218	0.0313427	1.29264	0.0215029	0.0197016	1.33341	0.811668	0.907731	1.03154	111630000	121940100	108100000	126419900	76585960	93997950	73761950	83153010	76552960	99506990	78734970	111090000	71262950	108379900	88243990	86342030	41.4	53.517	0	62.902	Fe-S cluster assembly protein SufB	P:iron-sulfur cluster assembly
NC_013198.1_prot_WP_014569979.1_2072	WP_014569979.1_2072	NC_013198.1_prot_WP_014569979.1_2072	lcl|NC_013198.1_prot_WP_014569979.1_2072|[gene=cydD] [locus_tag=LGG_RS10580] [protein=thiol reductant ABC exporter subunit CydD] [protein_id=WP_014569979.1] [location=complement(2275644..2277386)] [gbkey=CDS]	11	11	0.00149454	0.0022113	0.789825	0.341517	0.657532	1.09551	0.362992	0.9219	0.915189	0.0134941	0.0151323	0.720968	0.176591	0.1316	0.863019	0.195253	0.470251	1.19703	43847990	50219990	52586030	48456970	64709980	59850970	62129980	59921990	62739980	54860000	75426980	79995000	48965020	57833970	71657960	49846990	26.2	64.402	0	40.418	thiol reductant ABC exporter subunit CydD	P:cysteine transport; P:transmembrane transport; F:ATP binding; F:ABC-type transporter activity; C:integral component of membrane
NC_013198.1_prot_WP_014569176.1_546	WP_014569176.1_546	NC_013198.1_prot_WP_014569176.1_546	lcl|NC_013198.1_prot_WP_014569176.1_546|[locus_tag=LGG_RS02735] [protein=WxL domain-containing protein] [protein_id=WP_014569176.1] [location=583293..583955] [gbkey=CDS]	7	7	0.00150491	0.00227451	0.472402	0.471777	0.74629	0.825396	0.364946	0.92392	0.787139	0.0543236	0.0444155	0.572334	0.0661988	0.0526579	0.600151	0.88317	0.94103	1.0486	76497010	74919020	88505940	102739900	128460100	190410000	199879900	214029900	199000000	98898050	104360000	236469900	81016010	173340100	129550100	220799900	55	22.413	0	118.42	WxL domain-containing protein
NC_013198.1_prot_WP_014569450.1_998	WP_014569450.1_998	NC_013198.1_prot_WP_014569450.1_998	lcl|NC_013198.1_prot_WP_014569450.1_998|[gene=purB] [locus_tag=LGG_RS05160] [protein=adenylosuccinate lyase] [protein_id=WP_014569450.1] [location=1093532..1094827] [gbkey=CDS]	26	26	0.00150942	0.00226895	1.47035	0.136177	0.456284	1.12128	0.50161	0.954667	1.0387	0.00676653	0.00841081	1.31131	0.000646529	0.00211321	1.41556	0.16992	0.452618	1.0795	1122700000	1159500000	1154000000	1395100000	862759600	906979400	725769700	789550100	841269700	973299600	859210400	1007500000	810010100	885100400	870670600	836170100	62.6	48.657	0	163.74	adenylosuccinate lyase	P:'de novo' IMP biosynthetic process; P:'de novo' AMP biosynthetic process; F:N6-(1,2-dicarboxyethyl)AMP AMP-lyase (fumarate-forming) activity; F:(S)-2-(5-amino-1-(5-phospho-D-ribosyl)imidazole-4-carboxamido)succinate AMP-lyase (fumarate-forming) activity
NC_013198.1_prot_WP_005684352.1_1553	WP_005684352.1_1553	NC_013198.1_prot_WP_005684352.1_1553	lcl|NC_013198.1_prot_WP_005684352.1_1553|[gene=smc] [locus_tag=LGG_RS07930] [protein=chromosome segregation protein SMC] [protein_id=WP_005684352.1] [location=complement(1673052..1676606)] [gbkey=CDS]	38	38	0.00151324	0.00226341	1.40177	0.0838783	0.428083	1.11304	0.749911	0.97977	1.02188	0.0256274	0.0228482	1.2594	0.0111587	0.0107593	1.37175	0.331738	0.577823	1.08921	318470000	368379900	328070000	414300000	247969900	253450000	262840100	250010100	250050100	272359900	315099800	295369800	249620100	241000000	312840100	239290000	40.5	130.12	0	323.31	chromosome segregation protein SMC	P:DNA replication; P:sister chromatid cohesion; P:chromosome condensation; F:DNA binding; F:ATP binding; C:chromosome; C:cytoplasm
NC_013198.1_prot_WP_005685917.1_1407	WP_005685917.1_1407	NC_013198.1_prot_WP_005685917.1_1407	lcl|NC_013198.1_prot_WP_005685917.1_1407|[locus_tag=LGG_RS07200] [protein=4-oxalocrotonate tautomerase] [protein_id=WP_005685917.1] [location=complement(1516133..1516321)] [gbkey=CDS]	7	7	0.0015197	0.00225791	0.391924	0.726222	0.882743	1.07235	0.236744	0.885002	1.38066	0.000993955	0.00326727	0.365482	0.00151873	0.00236311	0.283866	0.340719	0.587727	0.77669	1165700000	1243500000	1565901000	948919600	2980100000	3317201000	2191199000	4214403000	4781094000	3407100000	2650500000	2795898000	6759003000	3921502000	2552601000	4902895000	90.3	6.7117	0	100.02	4-oxalocrotonate tautomerase	P:cellular aromatic compound metabolic process; F:isomerase activity
NC_013198.1_prot_WP_014569654.1_1379	WP_014569654.1_1379	NC_013198.1_prot_WP_014569654.1_1379	lcl|NC_013198.1_prot_WP_014569654.1_1379|[gene=nrdE] [locus_tag=LGG_RS07060] [protein=class 1b ribonucleoside-diphosphate reductase subunit alpha] [protein_id=WP_014569654.1] [location=1478349..1480520] [gbkey=CDS]	37	37	0.00153632	0.00225243	1.30372	0.686669	0.874716	0.980804	0.141691	0.8265	1.07862	0.000370242	0.00155172	1.32923	0.00264179	0.00333165	1.20869	0.0354377	0.309452	0.909318	1368501000	1568601000	1448800000	1526600000	1264900000	1107201000	1100000000	1066800000	1055900000	1082900000	1117900000	1189799000	1153900000	1263000000	1194700000	1277601000	57.1	82.161	0	291.87	ribonucleotide-diphosphate reductase subunit alpha	P:DNA replication; F:ribonucleoside-diphosphate reductase activity, thioredoxin disulfide as acceptor; F:ATP binding
NC_013198.1_prot_WP_005686177.1_2160	WP_005686177.1_2160	NC_013198.1_prot_WP_005686177.1_2160	lcl|NC_013198.1_prot_WP_005686177.1_2160|[gene=secE] [locus_tag=LGG_RS11020] [protein=preprotein translocase subunit SecE] [protein_id=WP_005686177.1] [location=complement(2375332..2375502)] [gbkey=CDS]	2	2	0.001544	0.00224697	0.479227	0.153804	0.463564	0.848174	0.77367	0.980455	0.948346	0.00184648	0.0041791	0.565011	0.00913887	0.00856537	0.50533	0.504163	0.713419	0.894372	73038040	70344020	87037940	108350000	194259900	212400000	147710100	150730000	141320000	159050000	133400100	158560000	121440000	226610000	200420000	134720000	32.1	6.5146	0	6.2102	Preprotein translocase subunit SecE	P:protein targeting; P:protein secretion; P:protein transport by the Sec complex; P:intracellular protein transmembrane transport; F:protein transmembrane transporter activity; C:plasma membrane; C:integral component of membrane
NC_013198.1_prot_WP_014569567.1_1170	WP_014569567.1_1170	NC_013198.1_prot_WP_014569567.1_1170	lcl|NC_013198.1_prot_WP_014569567.1_1170|[locus_tag=LGG_RS06020] [protein=helix-turn-helix domain-containing protein] [protein_id=WP_014569567.1] [location=complement(1247624..1248154)] [gbkey=CDS]	5	5	0.00157005	0.00241546	0.284985	0.014321	0.248743	1.30698	0.870026	0.987067	0.977902	0.000538349	0.0021107	0.218048	0.00264598	0.00331486	0.291425	0.0618994	0.351638	1.33652	1590114	3803541	3506550	4171680	11660010	10073000	12142000	9405302	14391990	12869990	13156990	16059990	8981696	12587010	13093000	8286702	43.8	19.448	0	25.173	XRE family transcriptional regulator	F:DNA binding
NC_013198.1_prot_WP_005691975.1_709	WP_005691975.1_709	NC_013198.1_prot_WP_005691975.1_709	lcl|NC_013198.1_prot_WP_005691975.1_709|[gene=queA] [locus_tag=LGG_RS03555] [protein=tRNA preQ1(34) S-adenosylmethionine ribosyltransferase-isomerase QueA] [protein_id=WP_005691975.1] [location=763800..764885] [gbkey=CDS]	15	15	0.00161366	0.00240964	1.59589	0.11194	0.435337	1.07194	0.60746	0.976471	1.05271	0.00338767	0.00475906	1.48878	0.0141866	0.0131546	1.51597	0.853468	0.926906	1.01826	610679700	726879700	518460000	728150300	400829900	424490100	371519900	408690100	421929800	428959900	409660000	460050200	345549900	507810100	474580300	381000200	46.3	40.894	0	165.3	S-adenosylmethionine:tRNA ribosyltransferase-isomerase	P:queuosine biosynthetic process; F:S-adenosylmethionine:tRNA ribosyltransferase-isomerase activity; C:cytoplasm
NC_013198.1_prot_WP_015764848.1_469	WP_015764848.1_469	NC_013198.1_prot_WP_015764848.1_469	lcl|NC_013198.1_prot_WP_015764848.1_469|[locus_tag=LGG_RS02350] [protein=Cof-type HAD-IIB family hydrolase] [protein_id=WP_015764848.1] [location=complement(502791..503609)] [gbkey=CDS]	11	11	0.00161745	0.00240385	0.586308	0.00667902	0.233829	0.634597	0.743913	0.982868	1.02086	0.598298	0.50129	0.923906	0.00199655	0.00238919	0.574327	0.00724374	0.304606	0.621629	129160000	126460000	111319900	86118020	182810100	190209900	182560100	208740100	133250100	156760000	100030000	102850000	183290000	190669900	181740100	226589900	68.4	29.395	0	179.38	[locus_tag=LGG_RS02350] [protein=Cof-type HAD-IIB family hydrolase] [protein_id=WP_015764848.1] [location=complement(502791..503609)] [gbkey=CDS]
NC_013198.1_prot_WP_005687385.1_80	WP_005687385.1_80	NC_013198.1_prot_WP_005687385.1_80	lcl|NC_013198.1_prot_WP_005687385.1_80|[locus_tag=LGG_RS00415] [protein=heavy-metal-associated domain-containing protein] [protein_id=WP_005687385.1] [location=90109..90336] [gbkey=CDS]	4	4	0.00163676	0.00239808	0.527707	0.0930459	0.429266	1.25401	0.988908	1	0.997835	0.000127646	0.0008	0.420814	0.00379331	0.00440449	0.528851	0.142529	0.425359	1.25673	28357990	35818980	28935990	25081990	43640020	53902020	60239000	67088990	84568010	66339030	62544030	66999030	69088980	42343970	48864970	65926000	61.3	8.0122	0	19.425	ATPase, Cu++ transporting, alpha polypeptide (Menkes syndrome)	F:metal ion binding
NC_013198.1_prot_WP_014569700.1_1493	WP_014569700.1_1493	NC_013198.1_prot_WP_014569700.1_1493	lcl|NC_013198.1_prot_WP_014569700.1_1493|[locus_tag=LGG_RS07635] [protein=hypothetical protein] [protein_id=WP_014569700.1] [location=complement(1600735..1602012)] [gbkey=CDS]	11	11	0.00164592	0.00239234	0.40189	0.757256	0.893793	1.0568	0.851564	0.985886	1.03133	0.00112296	0.00360807	0.380288	0.000829506	0.00206316	0.389682	0.880205	0.939143	1.0247	23982010	15393990	20476990	26009000	37324010	56543030	53483980	66773980	52525020	40404990	66275040	66838010	43394010	70266970	51650000	54141990	37.2	45.668	0	231.98	hypothetical protein
NC_013198.1_prot_WP_005685831.1_1004	WP_005685831.1_1004	NC_013198.1_prot_WP_005685831.1_1004	lcl|NC_013198.1_prot_WP_005685831.1_1004|[locus_tag=LGG_RS05190] [protein=glucose-6-phosphate isomerase] [protein_id=WP_005685831.1] [location=1101060..1102400] [gbkey=CDS]	31	31	0.00166008	0.00238663	1.35798	0.284747	0.602368	0.940186	0.799193	0.986121	1.01065	0.000764444	0.00299346	1.44437	0.000807656	0.00210753	1.34367	0.140864	0.422616	0.930281	5665406000	4754305000	5434702000	5786203000	4108000000	4264899000	3614900000	3932602000	3987501000	3825598000	3820802000	3338999000	4020500000	4196300000	3843397000	4007303000	53.6	49.378	0	323.31	Glucose-6-phosphate isomerase	P:gluconeogenesis; P:glycolytic process; F:glucose-6-phosphate isomerase activity; C:cytoplasm
NC_013198.1_prot_WP_014569910.1_1985	WP_014569910.1_1985	NC_013198.1_prot_WP_014569910.1_1985	lcl|NC_013198.1_prot_WP_014569910.1_1985|[locus_tag=LGG_RS10150] [protein=cyclopropane-fatty-acyl-phospholipid synthase family protein] [protein_id=WP_014569910.1] [location=complement(2183100..2184281)] [gbkey=CDS]	12	12	0.00166781	0.00238095	1.36281	0.159773	0.465074	1.09546	0.138519	0.841474	1.10737	0.00962512	0.011172	1.24405	0.0146538	0.013759	1.23067	0.864464	0.93232	0.989241	198359900	217690100	232840000	239099900	173529900	170760000	161370000	145750100	167810100	170480100	200719900	174779900	204389900	179110100	167120000	171300000	32.8	45.505	0	66.381	cyclopropane-fatty-acyl-phospholipid synthase	P:lipid biosynthetic process; P:methylation; F:cyclopropane-fatty-acyl-phospholipid synthase activity
NC_013198.1_prot_WP_005685469.1_1683	WP_005685469.1_1683	NC_013198.1_prot_WP_005685469.1_1683	lcl|NC_013198.1_prot_WP_005685469.1_1683|[locus_tag=LGG_RS08585] [protein=PBP1A family penicillin-binding protein] [protein_id=WP_005685469.1] [location=complement(1810864..1812906)] [gbkey=CDS]	21	21	0.00169659	0.0023753	1.39486	0.34624	0.66552	1.11535	0.856238	0.987633	0.972658	0.0881371	0.0672089	1.25061	0.0517452	0.0432261	1.43407	0.457608	0.67725	1.1467	150010100	166520100	150029900	182690000	117579900	126410100	116679900	104290100	96579980	143030100	135950000	149040100	107100000	136350000	143390000	77309050	43.2	74.79	0	162.93	PBP1A family penicillin-binding protein	P:proteolysis; F:penicillin binding; F:peptidoglycan glycosyltransferase activity; F:serine-type D-Ala-D-Ala carboxypeptidase activity; C:integral component of membrane
NC_013198.1_prot_WP_014569015.1_321	WP_014569015.1_321	NC_013198.1_prot_WP_014569015.1_321	lcl|NC_013198.1_prot_WP_014569015.1_321|[locus_tag=LGG_RS01625] [protein=PTS sugar transporter subunit IIA] [protein_id=WP_014569015.1] [location=344530..344910] [gbkey=CDS]	8	8	0.00173124	0.00236967	0.216678	0.0400213	0.333259	0.583904	0.190774	0.858427	0.789584	0.0124657	0.0139402	0.371085	0.00206074	0.00254155	0.274421	0.095748	0.39032	0.739508	50756990	72141030	42838980	22591990	204489900	159929900	303399900	162030100	162200100	135219900	90592960	94057000	164209900	137410100	153429900	180500000	65.1	13.486	0	114.07	PTS fructose transporter subunit IIA	P:phosphoenolpyruvate-dependent sugar phosphotransferase system; P:phosphorylation; P:carbohydrate transmembrane transport; F:protein-N(PI)-phosphohistidine-sugar phosphotransferase activity; F:kinase activity; F:D-glucosamine PTS permease activity; C:integral component of membrane
NC_013198.1_prot_WP_005685361.1_280	WP_005685361.1_280	NC_013198.1_prot_WP_005685361.1_280	lcl|NC_013198.1_prot_WP_005685361.1_280|[gene=pepF] [locus_tag=LGG_RS01405] [protein=oligoendopeptidase F] [protein_id=WP_005685361.1] [location=complement(293384..295183)] [gbkey=CDS]	15	15	0.0017347	0.00236407	1.33446	0.0301818	0.315836	1.194	0.627852	0.982	1.06231	0.042917	0.0345993	1.11764	0.0820851	0.0621826	1.25619	0.344882	0.59326	1.12397	201559900	213540000	221070100	218639900	160350000	182640000	143710000	155870100	170590100	196100000	197750100	201550100	147710100	201520000	206949900	135620100	29.7	67.18	0	71.568	oligoendopeptidase F	P:proteolysis; F:metalloendopeptidase activity; F:metal ion binding
NC_013198.1_prot_WP_014569072.1_399	WP_014569072.1_399	NC_013198.1_prot_WP_014569072.1_399	lcl|NC_013198.1_prot_WP_014569072.1_399|[locus_tag=LGG_RS02010] [protein=PTS system mannose/fructose/sorbose family transporter subunit IID] [protein_id=WP_014569072.1] [location=complement(418467..420155)] [gbkey=CDS]	7	7	0.00174528	0.0024434	0.570658	0.087769	0.425536	1.25491	0.247573	0.888404	1.20575	9.55062e-05	0.000888889	0.454741	0.00109686	0.00227097	0.473282	0.774351	0.884984	1.04077	16716000	20728010	16227000	17501000	30720000	33181010	24407010	37295990	36611010	35463000	37380010	47414000	43348030	45434010	36518000	27268020	17.3	61.369	0	67.732	PTS mannose transporter subunit IICD	P:phosphoenolpyruvate-dependent sugar phosphotransferase system; P:carbohydrate transmembrane transport; F:protein-N(PI)-phosphohistidine-sugar phosphotransferase activity; F:D-glucosamine PTS permease activity; C:plasma membrane; C:integral component of membrane
NC_013198.1_prot_WP_014568996.1_267	WP_014568996.1_267	NC_013198.1_prot_WP_014568996.1_267	lcl|NC_013198.1_prot_WP_014568996.1_267|[gene=gntK] [locus_tag=LGG_RS01340] [protein=gluconokinase] [protein_id=WP_014568996.1] [location=278948..280516] [gbkey=CDS]	17	17	0.00175113	0.00243765	1.45469	0.436286	0.722696	1.05353	0.855791	0.987763	1.0207	0.000223764	0.000673267	1.38077	0.010738	0.0105704	1.42519	0.742007	0.8678	1.03217	288179800	269510100	320049800	303310000	178470000	227999900	187780000	220350000	214860000	221489900	214919900	202799900	188079900	241470100	239290000	168160100	35.6	57.08	0	87.516	gluconokinase	P:phosphorylation; P:D-gluconate metabolic process; F:gluconokinase activity
NC_013198.1_prot_WP_005685226.1_2416	WP_005685226.1_2416	NC_013198.1_prot_WP_005685226.1_2416	lcl|NC_013198.1_prot_WP_005685226.1_2416|[locus_tag=LGG_RS12350] [protein=helix-turn-helix transcriptional regulator] [protein_id=WP_005685226.1] [location=2645342..2645554] [gbkey=CDS]	5	5	0.00176158	0.00256338	0.321709	0.000905567	0.0496667	1.54148	0.165835	0.817159	1.1428	0.000263252	0.000923077	0.208702	0.000939655	0.00214047	0.281508	0.00354399	0.3285	1.34885	7273297	7570201	8849097	17385990	25697990	28609990	34724990	30976000	50104000	46202020	44833020	43022990	39891990	34137020	31534990	31409990	84.3	8.076	0	15.937	Cro/Cl family transcriptional regulator	F:DNA binding
NC_013198.1_prot_WP_014569472.1_1029	WP_014569472.1_1029	NC_013198.1_prot_WP_014569472.1_1029	lcl|NC_013198.1_prot_WP_014569472.1_1029|[locus_tag=LGG_RS05310] [protein=hypothetical protein] [protein_id=WP_014569472.1] [location=1115211..1115660] [gbkey=CDS]	4	4	0.00178077	0.00269789	6.41083	0.619053	0.82927	1.22264	0.798677	0.986963	1.11546	7.08925e-05	0.000985507	5.24343	0.000234238	0.00142574	5.74723	0.750364	0.869991	1.09608	23588010	26070000	28389980	23673990	4953736	1548423	8052300	3961601	3454015	5500999	3977813	7234304	5279613	5081702	2306884	6120668	26.2	16.974	0	12.856	MULTISPECIES: hypothetical protein
NC_013198.1_prot_WP_005686733.1_2318	WP_005686733.1_2318	NC_013198.1_prot_WP_005686733.1_2318	lcl|NC_013198.1_prot_WP_005686733.1_2318|[gene=rplR] [locus_tag=LGG_RS11810] [protein=50S ribosomal protein L18] [protein_id=WP_005686733.1] [location=complement(2537724..2538083)] [gbkey=CDS]	13	13	0.00179336	0.00269159	0.702282	0.358087	0.670138	1.10702	0.35122	0.921979	0.951021	0.00887078	0.0103959	0.634389	0.00877288	0.00840497	0.73845	0.220373	0.491976	1.16403	3598701000	3895701000	4828200000	4352104000	6046008000	6046999000	5887506000	5626398000	6145892000	5144200000	8303194000	6928609000	6202903000	5001095000	5444699000	5865395000	71.4	13.015	0	214.4	50S ribosomal protein L18	P:translation; F:structural constituent of ribosome; F:rRNA binding; C:ribosome
NC_013198.1_prot_WP_014569255.1_636	WP_014569255.1_636	NC_013198.1_prot_WP_014569255.1_636	lcl|NC_013198.1_prot_WP_014569255.1_636|[locus_tag=LGG_RS03185] [protein=NAD(P)H-dependent oxidoreductase] [protein_id=WP_014569255.1] [location=690273..690941] [gbkey=CDS]	7	7	0.0018346	0.00268531	0.667894	0.751789	0.893596	0.977172	0.200913	0.862093	1.06325	0.00517369	0.00622989	0.683497	0.000545092	0.00217054	0.628164	0.225242	0.496075	0.919043	62566030	69806960	52185030	68472000	88330950	88160030	101280000	99439000	84794040	89243010	86359960	109420000	96480060	103690000	103750000	96570020	45	25.053	0	84.183	NAD(P)H-dependent oxidoreductase	F:oxidoreductase activity
NC_013198.1_prot_WP_005685006.1_2637	WP_005685006.1_2637	NC_013198.1_prot_WP_005685006.1_2637	lcl|NC_013198.1_prot_WP_005685006.1_2637|[locus_tag=LGG_RS13445] [protein=hypothetical protein] [protein_id=WP_005685006.1] [location=complement(2876074..2877477)] [gbkey=CDS]	12	12	0.00188796	0.00267907	1.84538	0.123992	0.445612	1.23318	0.870636	0.98591	1.01855	0.00157121	0.00430208	1.49644	5.2093e-05	0.000235294	1.81177	0.0190641	0.315507	1.21072	90029050	82939020	74680010	94297050	45429980	47075030	35673000	59432980	49339970	59546000	63334020	56353020	43720000	49708000	48409010	46386980	27.4	52.618	0	38.339	YycH protein	C:integral component of membrane
NC_013198.1_prot_WP_005685886.1_1387	WP_005685886.1_1387	NC_013198.1_prot_WP_005685886.1_1387	lcl|NC_013198.1_prot_WP_005685886.1_1387|[gene=gpsB] [locus_tag=LGG_RS07100] [protein=cell division regulator GpsB] [protein_id=WP_005685886.1] [location=complement(1489554..1489952)] [gbkey=CDS]	10	10	0.00189216	0.00267285	0.618698	0.368832	0.670048	1.13162	0.607196	0.976819	0.937971	0.000948525	0.00314894	0.546737	0.0032966	0.00401869	0.659614	0.184731	0.46043	1.20645	1297400000	1210100000	1157400000	1338799000	2401599000	2156999000	1606999000	1994399000	2379700000	2035200000	2930899000	1918001000	1951500000	1588101000	2338200000	1773400000	67.4	15.127	0	323.31	cell division protein GpsB	P:cell cycle; P:regulation of cell shape; P:cell division; C:cytoplasm
NC_013198.1_prot_WP_029944041.1_1753	WP_029944041.1_1753	NC_013198.1_prot_WP_029944041.1_1753	lcl|NC_013198.1_prot_WP_029944041.1_1753|[locus_tag=LGG_RS08945] [protein=nicotinate phosphoribosyltransferase] [protein_id=WP_029944041.1] [location=complement(1890316..1891779)] [gbkey=CDS]	21	21	0.00190126	0.00266667	1.19852	0.595074	0.821407	0.969941	0.0153784	0.949733	1.14424	0.00802814	0.00908333	1.23566	0.291661	0.220744	1.04744	0.0294951	0.322982	0.847675	301690000	314710100	317880200	339250200	272550000	279350100	250199900	260490200	278550100	269250100	223619900	261870000	295130100	318850000	321320000	281319900	48.7	54.89	0	160.12	nicotinate phosphoribosyltransferase	P:NAD biosynthetic process; F:nicotinate-nucleotide diphosphorylase (carboxylating) activity; F:nicotinate phosphoribosyltransferase activity
NC_013198.1_prot_WP_005687040.1_120	WP_005687040.1_120	NC_013198.1_prot_WP_005687040.1_120	lcl|NC_013198.1_prot_WP_005687040.1_120|[locus_tag=LGG_RS00620] [protein=hypothetical protein] [protein_id=WP_005687040.1] [location=132319..133482] [gbkey=CDS]	11	11	0.00191048	0.00266051	1.92782	0.369831	0.669374	0.63917	0.112653	0.837887	1.36667	0.049265	0.0396629	3.01612	0.0378815	0.0332269	1.4106	0.151882	0.438181	0.467685	93782960	79234010	91852040	97543940	36686990	56481980	40217980	57839020	45221980	43765000	7871197	51643030	66983000	47298990	85323020	62206010	36.4	43.589	0	33.725	MULTISPECIES: hypothetical protein
NC_013198.1_prot_WP_005685788.1_977	WP_005685788.1_977	NC_013198.1_prot_WP_005685788.1_977	lcl|NC_013198.1_prot_WP_005685788.1_977|[gene=map] [locus_tag=LGG_RS05055] [protein=type I methionyl aminopeptidase] [protein_id=WP_005685788.1] [location=1069948..1070772] [gbkey=CDS]	10	10	0.00193644	0.00265438	1.96988	0.387557	0.6839	1.0758	0.444243	0.944974	0.913362	0.0031109	0.00475983	1.83108	0.00210157	0.00253476	2.15673	0.179932	0.456819	1.17785	283150100	313299900	340760100	482059800	152910100	199729900	186760000	169669900	174379900	187250000	220820100	179780000	122640000	189000000	169200000	171729900	54	29.972	0	72.97	type I methionyl aminopeptidase	P:proteolysis; P:protein initiator methionine removal; F:metal ion binding; F:metalloaminopeptidase activity
NC_013198.1_prot_WP_005688838.1_942	WP_005688838.1_942	NC_013198.1_prot_WP_005688838.1_942	lcl|NC_013198.1_prot_WP_005688838.1_942|[locus_tag=LGG_RS04885] [protein=CamS family sex pheromone protein] [protein_id=WP_005688838.1] [location=1029467..1030618] [gbkey=CDS]	21	21	0.0020089	0.00264828	1.28817	0.438898	0.726752	1.03524	0.654646	0.983113	1.03362	0.000732187	0.00288	1.24433	0.0159667	0.0148275	1.24627	0.980592	0.988716	1.00156	568480200	498699900	545090000	564860200	443879700	456869900	398850200	391920100	430100200	428520100	459540200	429889900	431390100	440270100	504179700	377870000	62.7	41.713	0	323.31	CamS family sex pheromone protein
NC_013198.1_prot_WP_005687033.1_117	WP_005687033.1_117	NC_013198.1_prot_WP_005687033.1_117	lcl|NC_013198.1_prot_WP_005687033.1_117|[locus_tag=LGG_RS00605] [protein=DHH family phosphoesterase] [protein_id=WP_005687033.1] [location=127983..129989] [gbkey=CDS]	16	16	0.00201467	0.0026422	0.701199	0.835967	0.928791	0.985918	0.0682288	0.866726	0.915958	0.00477632	0.00584736	0.711214	0.00369585	0.00437104	0.765536	0.228744	0.497017	1.07638	85356980	102959900	95172020	79672030	124190000	130219900	119630000	142479900	111200100	122000100	137630100	139489900	122240000	116930000	116100000	116920100	22.9	74.74	0	40.481	DHH family phosphoesterase	F:nucleic acid binding; F:hydrolase activity; F:metal ion binding; C:plasma membrane; C:integral component of membrane
NC_013198.1_prot_WP_005686176.1_2161	WP_005686176.1_2161	NC_013198.1_prot_WP_005686176.1_2161	lcl|NC_013198.1_prot_WP_005686176.1_2161|[gene=rpmG] [locus_tag=LGG_RS11025] [protein=50S ribosomal protein L33] [protein_id=WP_005686176.1] [location=complement(2375522..2375671)] [gbkey=CDS]	3	3	0.00202707	0.00263616	0.585816	0.984193	0.994066	1.00151	0.0301995	0.988519	0.773694	0.000531578	0.00214232	0.584935	0.0280228	0.0246649	0.757168	0.00664273	0.338963	1.29445	102600000	85259990	85368040	116630000	195380100	143430000	173410000	152180000	157740000	161950000	165400000	176079900	123700000	136050000	143560000	109680000	36.7	5.6507	0	7.4182	50S ribosomal protein L33	P:translation; F:structural constituent of ribosome; C:ribosome
NC_013198.1_prot_WP_005716132.1_1006	WP_005716132.1_1006	NC_013198.1_prot_WP_005716132.1_1006	lcl|NC_013198.1_prot_WP_005716132.1_1006|[locus_tag=LGG_RS05200] [protein=hypothetical protein] [protein_id=WP_005716132.1] [location=1103882..1104088] [gbkey=CDS]	2	2	0.00204831	0.00263014	0.520971	0.164656	0.470213	1.2601	0.367839	0.92513	0.801809	0.000795859	0.00309385	0.413437	0.102817	0.0782703	0.649744	0.104127	0.393716	1.57157	10952000	7850796	7678102	9692100	14518010	19527010	14791000	20715000	21287990	17240010	29558000	20188000	17205990	19552990	13917000	7667796	32.4	8.0713	0	8.4494	MULTISPECIES: hypothetical protein
NC_013198.1_prot_WP_014570033.1_2180	WP_014570033.1_2180	NC_013198.1_prot_WP_014570033.1_2180	lcl|NC_013198.1_prot_WP_014570033.1_2180|[locus_tag=LGG_RS11125] [protein=LLM class flavin-dependent oxidoreductase] [protein_id=WP_014570033.1] [location=complement(2395545..2396600)] [gbkey=CDS]	5	5	0.00205967	0.00262415	3.69737	0.407087	0.696785	0.750269	0.943466	0.992843	1.02477	0.000239701	0.000666667	4.92806	0.00107981	0.00228571	3.60801	0.333416	0.578838	0.732136	14339000	16658000	16072990	15683000	3094092	3709364	3156001	8894560	3867549	2094057	5079882	2481332	4656160	7441499	2621028	3912326	17.1	38.694	0	14.22	LLM class flavin-dependent oxidoreductase	F:oxidoreductase activity, acting on paired donors, with incorporation or reduction of molecular oxygen
NC_013198.1_prot_WP_005686541.1_2500	WP_005686541.1_2500	NC_013198.1_prot_WP_005686541.1_2500	lcl|NC_013198.1_prot_WP_005686541.1_2500|[locus_tag=LGG_RS12765] [protein=PTS lactose/cellobiose transporter subunit IIA] [protein_id=WP_005686541.1] [location=complement(2730691..2731014)] [gbkey=CDS]	4	4	0.00206012	0.00261818	0.13816	0.874835	0.940756	0.983758	0.504411	0.951903	0.908372	0.00215568	0.00396226	0.140441	0.00304158	0.0035012	0.152096	0.579478	0.770883	1.08299	21279010	10464000	7803908	3459385	53690000	62168020	65740960	75186040	67611040	57102020	54344010	73649020	50515980	68284960	72555960	44881000	28	11.58	0	15.719	PTS lactose/cellobiose transporter subunit IIA	P:phosphoenolpyruvate-dependent sugar phosphotransferase system; P:carbohydrate transmembrane transport; F:protein-N(PI)-phosphohistidine-sugar phosphotransferase activity; F:metal ion binding; F:D-glucosamine PTS permease activity
NC_013198.1_prot_WP_005685895.1_1396	WP_005685895.1_1396	NC_013198.1_prot_WP_005685895.1_1396	lcl|NC_013198.1_prot_WP_005685895.1_1396|[locus_tag=LGG_RS07145] [protein=DUF5590 domain-containing protein] [protein_id=WP_005685895.1] [location=complement(1498088..1498579)] [gbkey=CDS]	11	11	0.00206133	0.00261224	1.97948	0.374482	0.670134	1.08652	0.396981	0.937367	0.908729	0.00391542	0.0049117	1.82186	0.001699	0.00230986	2.1783	0.13992	0.421467	1.19565	217150000	230460100	211159900	348300000	107250000	127849900	121410000	144000000	136910000	118740000	158890100	129339900	99059000	127900000	134020000	96276060	46.6	18.557	0	26.796	DUF5590 domain-containing protein	C:integral component of membrane
NC_013198.1_prot_WP_014569095.1_432	WP_014569095.1_432	NC_013198.1_prot_WP_014569095.1_432	lcl|NC_013198.1_prot_WP_014569095.1_432|[locus_tag=LGG_RS02175] [protein=IS3 family transposase] [protein_id=WP_014569095.1] [location=457654..457905] [gbkey=CDS]	6	6	0.0020785	0.00260633	0.189429	0.0874253	0.42756	1.32799	0.638747	0.983792	1.0905	0.000980534	0.00312048	0.142644	0.00220336	0.00285117	0.173708	0.320443	0.568932	1.21778	9796112	2372146	3133965	3667438	19357000	23498000	17419010	26180010	22058990	28167010	36739020	28261010	25327010	18606990	34233010	18183000	67.5	9.5348	0	14.991	transposase	P:transposition, DNA-mediated; F:DNA binding; F:transposase activity
NC_013198.1_prot_WP_014570079.1_2241	WP_014570079.1_2241	NC_013198.1_prot_WP_014570079.1_2241	lcl|NC_013198.1_prot_WP_014570079.1_2241|[locus_tag=LGG_RS11440] [protein=LytTR family transcriptional regulator DNA-binding domain-containing protein] [protein_id=WP_014570079.1] [location=2465532..2466320] [gbkey=CDS]	3	3	0.00209101	0.00260045	1.83067	0.56364	0.80847	1.14765	0.329961	0.913564	1.09539	0.104351	0.0805433	1.59515	0.0068412	0.0063138	1.67124	0.846674	0.922755	1.04771	8094600	8629605	13063000	9544305	4993802	5016200	6121598	5056697	7696304	6628696	8295603	3178437	7114999	5563298	5365602	5256400	12.6	29.605	0	9.4314	LytTR family transcriptional regulator DNA-binding domain-containing protein	P:phosphorelay signal transduction system; F:DNA binding
NC_013198.1_prot_WP_014569131.1_486	WP_014569131.1_486	NC_013198.1_prot_WP_014569131.1_486	lcl|NC_013198.1_prot_WP_014569131.1_486|[gene=dhaK] [locus_tag=LGG_RS02425] [protein=dihydroxyacetone kinase subunit DhaK] [protein_id=WP_014569131.1] [location=complement(516822..517841)] [gbkey=CDS]	9	9	0.00210052	0.00259459	1.44923	0.330689	0.64875	1.07734	0.535455	0.962836	1.05537	0.000583319	0.00208	1.34519	0.00211237	0.002528	1.37319	0.741976	0.868387	1.02082	221130000	207210000	237110100	239020000	185709900	140229900	143610100	157410000	158660000	181810000	162230100	169470000	147680000	182890100	175960000	153670100	27.7	35.842	0	41.494	dihydroxyacetone kinase subunit DhaK	P:glycerol metabolic process; P:phosphorylation; F:glycerone kinase activity; F:phosphoenolpyruvate-glycerone phosphotransferase activity
NC_013198.1_prot_WP_014570055.1_2210	WP_014570055.1_2210	NC_013198.1_prot_WP_014570055.1_2210	lcl|NC_013198.1_prot_WP_014570055.1_2210|[locus_tag=LGG_RS11285] [protein=lactate oxidase] [protein_id=WP_014570055.1] [location=complement(2432734..2433849)] [gbkey=CDS]	12	12	0.00211007	0.00258876	3.51504	0.661447	0.855864	0.918003	0.388916	0.936966	0.690241	0.000596365	0.00206498	3.82901	0.00721755	0.00678652	5.09248	0.47729	0.686694	1.32998	77522040	57313030	74516980	35052990	13786010	16204000	12896000	26388990	19260000	13781000	16018010	12699000	5602002	20043010	22978010	6688398	42	39.408	0	35.737	lactate oxidase	F:(S)-2-hydroxy-acid oxidase activity; F:FMN binding; F:lactate 2-monooxygenase activity
NC_013198.1_prot_WP_005687896.1_2681	WP_005687896.1_2681	NC_013198.1_prot_WP_005687896.1_2681	lcl|NC_013198.1_prot_WP_005687896.1_2681|[locus_tag=LGG_RS13670] [protein=fructosamine kinase family protein] [protein_id=WP_005687896.1] [location=2920543..2921409] [gbkey=CDS]	4	4	0.00215805	0.00272646	1.94954	0.227577	0.54677	1.19205	0.600579	0.980327	1.09756	0.00512037	0.0062659	1.63546	0.0103741	0.0101282	1.77625	0.617182	0.798085	1.08609	42305980	36738000	45599010	31665000	21283010	24806010	19321000	15230000	24148990	20477990	21485010	29523980	26730010	25165000	22688010	14772010	19.4	32.072	0	25.696	fructosamine kinase	P:phosphorylation; F:kinase activity
NC_013198.1_prot_WP_005684396.1_1587	WP_005684396.1_1587	NC_013198.1_prot_WP_005684396.1_1587	lcl|NC_013198.1_prot_WP_005684396.1_1587|[gene=nusB] [locus_tag=LGG_RS08095] [protein=transcription antitermination factor NusB] [protein_id=WP_005684396.1] [location=complement(1709602..1710009)] [gbkey=CDS]	9	9	0.00219156	0.00272036	0.655016	0.222149	0.546332	1.1075	0.7843	0.985942	1.02653	4.45555e-05	0.00112397	0.591437	0.000816923	0.00209253	0.638085	0.277405	0.53597	1.07887	186190000	161070000	189959900	195649900	328330000	244189900	299650000	252029900	312989800	289010100	308219900	326720000	294280000	272719800	331839900	252460100	61.5	14.786	0	123.54	transcription antitermination factor NusB	P:regulation of transcription, DNA-templated; P:transcription antitermination; F:RNA binding
NC_013198.1_prot_WP_014570092.1_2255	WP_014570092.1_2255	NC_013198.1_prot_WP_014570092.1_2255	lcl|NC_013198.1_prot_WP_014570092.1_2255|[locus_tag=LGG_RS11515] [protein=NADH-dependent flavin oxidoreductase] [protein_id=WP_014570092.1] [location=2477864..2479009] [gbkey=CDS]	14	14	0.00219457	0.00271429	2.21492	0.36418	0.670532	1.15246	0.231285	0.881047	1.22198	0.000146634	0.000764045	1.92191	0.000503123	0.00224	1.81256	0.410868	0.647899	0.943107	112819900	99468980	129590000	133590000	44074020	62089010	40410010	72996050	65214980	59659000	65127020	56195970	55707020	69303040	71484040	65219040	44.1	41.866	0	53.584	NADH-dependent flavin oxidoreductase	F:NADPH dehydrogenase activity; F:FMN binding; F:pentaerythritol trinitrate reductase activity
NC_013198.1_prot_WP_005684297.1_1511	WP_005684297.1_1511	NC_013198.1_prot_WP_005684297.1_1511	lcl|NC_013198.1_prot_WP_005684297.1_1511|[gene=hrcA] [locus_tag=LGG_RS07725] [protein=heat-inducible transcriptional repressor HrcA] [protein_id=WP_005684297.1] [location=complement(1631544..1632590)] [gbkey=CDS]	13	13	0.00222504	0.00270824	0.749503	0.837399	0.929153	1.01696	0.349012	0.917737	1.08167	0.00463209	0.00564567	0.737002	0.00170047	0.00230337	0.692913	0.506144	0.713532	0.940178	142640000	134300100	145430000	127049900	166340100	170970100	198310100	198880100	185559900	217390100	160110000	185749900	233540100	198700100	175060000	189010000	41.1	38.498	0	64.54	heat-inducible transcriptional repressor HrcA	P:negative regulation of transcription, DNA-templated; F:DNA binding
NC_013198.1_prot_WP_014569364.1_839	WP_014569364.1_839	NC_013198.1_prot_WP_014569364.1_839	lcl|NC_013198.1_prot_WP_014569364.1_839|[gene=liaX] [locus_tag=LGG_RS04370] [protein=daptomycin-sensing surface protein LiaX] [protein_id=WP_014569364.1] [location=918051..919541] [gbkey=CDS]	33	33	0.00226568	0.00270222	0.727953	0.267018	0.581594	1.05549	0.381641	0.93561	0.958557	0.00102575	0.0032381	0.689684	0.00478105	0.00471579	0.759425	0.0763068	0.3639	1.10112	648300400	716719700	693570200	837589600	1076000000	925799900	978959800	985689700	993160200	999009800	1058100000	1136400000	953560100	868330100	967530200	1013000000	67.3	54.276	0	193.98	PspC domain-containing protein
NC_013198.1_prot_WP_014569247.1_625	WP_014569247.1_625	NC_013198.1_prot_WP_014569247.1_625	lcl|NC_013198.1_prot_WP_014569247.1_625|[locus_tag=LGG_RS03135] [protein=tagatose-bisphosphate aldolase] [protein_id=WP_014569247.1] [location=complement(678053..679054)] [gbkey=CDS]	28	10	0.00228241	0.00269623	0.640198	0.658024	0.854422	0.975881	0.97375	1	0.996685	0.00384557	0.00493196	0.65602	0.011431	0.011204	0.642327	0.84131	0.923315	0.979126	274440000	265350200	193450000	265430100	389170100	355279900	413100000	389729800	335070000	387979800	379799800	408899800	334699800	474970000	423989800	325899900	65.5	36.424	0	83.786	tagatose-bisphosphate aldolase	P:phosphorylation; P:lactose catabolic process via tagatose-6-phosphate; P:D-tagatose 6-phosphate catabolic process; F:tagatose-6-phosphate kinase activity; F:tagatose-bisphosphate aldolase activity
NC_013198.1_prot_WP_014570153.1_2460	WP_014570153.1_2460	NC_013198.1_prot_WP_014570153.1_2460	lcl|NC_013198.1_prot_WP_014570153.1_2460|[locus_tag=LGG_RS12560] [protein=excinuclease ABC subunit UvrA] [protein_id=WP_014570153.1] [location=2689108..2691636] [gbkey=CDS]	8	8	0.00230233	0.00269027	2.1813	0.366416	0.668616	0.735408	0.60397	0.979347	0.814919	0.0128751	0.0139875	2.96611	0.0377899	0.032985	2.67671	0.831281	0.919755	0.902431	13491000	15689000	21233990	13923990	8249602	6860203	9052496	5395500	5226202	6001999	10342000	2492280	4386208	7075302	14443990	2719609	11.6	90.67	0	22.01	excinuclease ABC subunit UvrA	P:DNA repair; P:nucleic acid phosphodiester bond hydrolysis; F:DNA binding; F:nuclease activity; F:ATP binding; F:metal ion binding; C:cytoplasm
NC_013198.1_prot_WP_005684336.1_1541	WP_005684336.1_1541	NC_013198.1_prot_WP_005684336.1_1541	lcl|NC_013198.1_prot_WP_005684336.1_1541|[locus_tag=LGG_RS07875] [protein=DUF896 domain-containing protein] [protein_id=WP_005684336.1] [location=complement(1665448..1665693)] [gbkey=CDS]	7	7	0.00234912	0.00292274	0.58151	0.0285805	0.312814	1.34974	0.00565921	1	1.47226	0.000390885	0.00151261	0.43083	0.000132534	0.000740741	0.394978	0.438337	0.664052	0.916784	409059800	296899800	346349900	433679700	597240300	617049700	567510000	762799700	686430300	881279800	857110400	1021200000	1059500000	818890100	1021000000	846129600	48.1	9.7399	0	63.269	UPF0291 protein	C:cytoplasm
NC_013198.1_prot_WP_005685382.1_1754	WP_005685382.1_1754	NC_013198.1_prot_WP_005685382.1_1754	lcl|NC_013198.1_prot_WP_005685382.1_1754|[locus_tag=LGG_RS08950] [protein=GntR family transcriptional regulator] [protein_id=WP_005685382.1] [location=complement(1892280..1892981)] [gbkey=CDS]	17	17	0.00236538	0.0029163	1.14765	0.266057	0.579439	0.964772	0.253553	0.879461	0.929272	0.000294716	0.00116129	1.18956	0.00879104	0.00839007	1.235	0.52996	0.736176	1.0382	749789700	725719700	698040100	728050200	597360300	668060200	626899800	637169900	637909900	586440300	600269700	614999700	533220200	680000000	591009900	554710300	76.4	26.339	0	222.81	GntR family transcriptional regulator	P:regulation of transcription, DNA-templated; F:DNA binding; F:DNA-binding transcription factor activity
NC_013198.1_prot_WP_005687677.1_1474	WP_005687677.1_1474	NC_013198.1_prot_WP_005687677.1_1474	lcl|NC_013198.1_prot_WP_005687677.1_1474|[gene=dtd] [locus_tag=LGG_RS07530] [protein=D-tyrosyl-tRNA(Tyr) deacylase] [protein_id=WP_005687677.1] [location=complement(1584134..1584580)] [gbkey=CDS]	2	2	0.0023657	0.00290989	0.349688	0.00689121	0.225838	0.654124	0.112463	0.84262	0.828419	0.0271334	0.023662	0.534591	0.00681464	0.00624335	0.422115	0.0853776	0.378868	0.789604	15753990	9649397	9200700	5966697	23097010	27268990	28165000	31461990	22622000	17952990	15745000	15979000	18438000	25900010	25290000	21765010	17.6	15.564	0	24.501	D-tyrosyl-tRNA(Tyr) deacylase	P:D-amino acid catabolic process; P:aminoacyl-tRNA metabolism involved in translational fidelity; F:tRNA binding; F:Ser(Gly)-tRNA(Ala) hydrolase activity; F:D-aminoacyl-tRNA deacylase activity; F:Gly-tRNA(Ala) hydrolase activity; C:cytoplasm
NC_013198.1_prot_WP_003567052.1_2104	WP_003567052.1_2104	NC_013198.1_prot_WP_003567052.1_2104	lcl|NC_013198.1_prot_WP_003567052.1_2104|[gene=groES] [locus_tag=LGG_RS10735] [protein=co-chaperone GroES] [protein_id=WP_003567052.1] [location=complement(2310404..2310685)] [gbkey=CDS]	10	10	0.00238744	0.00303509	0.800927	0.354674	0.668855	1.09396	0.0366098	0.978462	0.777592	0.0185608	0.0188369	0.732135	0.780424	0.697804	1.03001	0.0370598	0.311242	1.40686	3743599000	4107501000	3356898000	3686401000	4796694000	4707795000	4585697000	4465502000	4977494000	4307796000	6505300000	4747999000	4153799000	2969198000	4292702000	3193199000	86	10.039	0	109.37	co-chaperonin GroES	P:protein folding; F:ATP binding; C:cytoplasm
NC_013198.1_prot_WP_014569985.1_2083	WP_014569985.1_2083	NC_013198.1_prot_WP_014569985.1_2083	lcl|NC_013198.1_prot_WP_014569985.1_2083|[locus_tag=LGG_RS10625] [protein=universal stress protein] [protein_id=WP_014569985.1] [location=complement(2285904..2286350)] [gbkey=CDS]	8	8	0.00239335	0.00302845	0.674144	0.0648631	0.386895	1.15538	0.239305	0.884125	1.09453	0.000683531	0.00262585	0.583485	0.00151391	0.00236994	0.615921	0.500586	0.709911	1.05559	791430200	1027401000	857249800	1039999000	1268099000	1510300000	1299800000	1409901000	1546901000	1394601000	1639199000	1768601000	1268800000	1632100000	1572401000	1547001000	70.3	16.209	0	147.56	universal stress protein	C:cytoplasm
NC_013198.1_prot_WP_014569502.1_1065	WP_014569502.1_1065	NC_013198.1_prot_WP_014569502.1_1065	lcl|NC_013198.1_prot_WP_014569502.1_1065|[locus_tag=LGG_RS05485] [protein=LysM peptidoglycan-binding domain-containing protein] [protein_id=WP_014569502.1] [location=1140954..1142252] [gbkey=CDS]	8	8	0.00243522	0.00333624	7.87514	0.880877	0.94362	1.07688	0.81594	0.983894	0.902047	0.000605093	0.00237993	7.3129	5.97936e-05	0.000225806	8.7303	0.599156	0.785351	1.19382	30084990	44289030	57938970	38132980	4159713	15901010	4487721	2578525	8541038	2854433	4719412	8946226	2973544	4879603	5250642	6651661	22	47.21	0	39.271	LysM peptidoglycan-binding domain-containing protein	P:peptidoglycan catabolic process; P:cell wall macromolecule catabolic process; F:lysozyme activity
NC_013198.1_prot_WP_005688715.1_848	WP_005688715.1_848	NC_013198.1_prot_WP_005688715.1_848	lcl|NC_013198.1_prot_WP_005688715.1_848|[gene=uvrB] [locus_tag=LGG_RS04415] [protein=excinuclease ABC subunit UvrB] [protein_id=WP_005688715.1] [location=927642..929657] [gbkey=CDS]	47	47	0.00249018	0.00332898	1.18971	0.673164	0.863367	1.03437	0.428671	0.937217	0.964878	0.104264	0.0805202	1.15017	0.00116231	0.00221384	1.23302	0.400482	0.642327	1.07203	411649800	446690200	421289900	441679800	386130000	355789900	336720200	369200000	340579900	323739900	408049800	434549800	352850000	326040000	377030100	341279900	64.5	76.706	0	181.23	excinuclease ABC subunit B	P:nucleotide-excision repair; P:SOS response; P:nucleic acid phosphodiester bond hydrolysis; F:DNA binding; F:ATP binding; F:excinuclease ABC activity; C:cytoplasm; C:excinuclease repair complex
NC_013198.1_prot_WP_005684760.1_1992	WP_005684760.1_1992	NC_013198.1_prot_WP_005684760.1_1992	lcl|NC_013198.1_prot_WP_005684760.1_1992|[locus_tag=LGG_RS10185] [protein=3-oxoacyl-ACP reductase FabG] [protein_id=WP_005684760.1] [location=complement(2189945..2190673)] [gbkey=CDS]	12	12	0.00250433	0.00332174	0.521973	0.70434	0.879153	1.05074	0.16746	0.815483	0.90707	0.00689333	0.00845796	0.496765	0.00668149	0.0061881	0.57545	0.302166	0.554597	1.15839	5379003000	4255802000	2996899000	3518498000	7676304000	7133091000	8263201000	7186895000	6552793000	6364694000	10013010000	9491604000	6308498000	6687893000	7967792000	6548306000	57.4	25.298	0	238.33	3-oxoacyl-ACP reductase FabG	F:oxidoreductase activity
NC_013198.1_prot_WP_003564007.1_722	WP_003564007.1_722	NC_013198.1_prot_WP_003564007.1_722	lcl|NC_013198.1_prot_WP_003564007.1_722|[locus_tag=LGG_RS03625] [protein=IreB family regulatory phosphoprotein] [protein_id=WP_003564007.1] [location=783071..783331] [gbkey=CDS]	4	4	0.00256167	0.00355748	0.571738	0.117373	0.442337	0.854794	0.852095	0.98582	0.983974	0.00700889	0.00856128	0.668861	0.0014424	0.00241176	0.58105	0.0730388	0.359557	0.868716	1062400000	745460400	1014900000	796000100	1325000000	1869401000	1521599000	1588699000	1420199000	1328799000	1169201000	1448800000	1432701000	1427299000	1626600000	1687500000	41.9	10.121	0	51.561	IreB family regulatory phosphoprotein
NC_013198.1_prot_WP_015764878.1_704	WP_015764878.1_704	NC_013198.1_prot_WP_015764878.1_704	lcl|NC_013198.1_prot_WP_015764878.1_704|[locus_tag=LGG_RS03530] [protein=vitamin B12 independent methionine synthase] [protein_id=WP_015764878.1] [location=759556..760689] [gbkey=CDS]	10	10	0.00256757	0.00363636	1.82806	0.393021	0.687105	1.06357	0.00576331	1	1.52209	0.00351428	0.00471882	1.7188	0.233922	0.175268	1.20102	0.00878988	0.314889	0.698755	26416990	23350000	38307000	32346010	17200010	17918990	14064990	15788000	16330000	19397990	16604000	16650010	31109010	22830000	24678990	20957990	34.7	43.133	0	13.42	vitamin B12 independent methionine synthase	P:methionine biosynthetic process; F:5-methyltetrahydropteroyltriglutamate-homocysteine S-methyltransferase activity; F:zinc ion binding
NC_013198.1_prot_WP_014569944.1_2035	WP_014569944.1_2035	NC_013198.1_prot_WP_014569944.1_2035	lcl|NC_013198.1_prot_WP_014569944.1_2035|[locus_tag=LGG_RS10405] [protein=aminotransferase class I/II-fold pyridoxal phosphate-dependent enzyme] [protein_id=WP_014569944.1] [location=complement(2230632..2231795)] [gbkey=CDS]	13	13	0.00258994	0.00362851	1.29163	0.247486	0.562801	1.10772	0.48169	0.966169	1.05894	0.109241	0.0839143	1.16603	0.0443012	0.0382201	1.21974	0.665698	0.818973	1.04607	260370000	273470100	245160000	294199800	187620000	219370100	213930000	209560000	194479900	218809900	238460000	273780100	218390000	228480000	253940000	183110000	44.4	42.219	0	92.103	aromatic amino acid aminotransferase	P:biosynthetic process; F:transaminase activity; F:pyridoxal phosphate binding
NC_013198.1_prot_WP_005685631.1_1240	WP_005685631.1_1240	NC_013198.1_prot_WP_005685631.1_1240	lcl|NC_013198.1_prot_WP_005685631.1_1240|[locus_tag=LGG_RS06370] [protein=pyruvate carboxylase] [protein_id=WP_005685631.1] [location=1327572..1331009] [gbkey=CDS]	41	41	0.00266999	0.00362069	1.31232	0.331836	0.647746	0.949499	0.914938	0.98972	1.00674	0.000322357	0.00114027	1.38211	0.00326523	0.00403756	1.30353	0.286929	0.542847	0.943144	587460000	555970200	520740000	499040200	378779800	421600200	391579800	457640000	385219800	405989900	365590200	406809800	368040200	434360300	447849800	410600200	46.4	125.03	0	323.31	pyruvate carboxylase	P:pyruvate metabolic process; P:gluconeogenesis; F:pyruvate carboxylase activity; F:ATP binding; F:biotin binding; F:metal ion binding
NC_013198.1_prot_WP_014569086.1_422	WP_014569086.1_422	NC_013198.1_prot_WP_014569086.1_422	lcl|NC_013198.1_prot_WP_014569086.1_422|[locus_tag=LGG_RS02125] [protein=class C sortase] [protein_id=WP_014569086.1] [location=complement(442875..443954)] [gbkey=CDS]	5	5	0.00267805	0.0036129	2.20419	0.735743	0.884326	0.805287	0.0991212	0.85658	0.560959	0.145074	0.109788	2.73715	0.00241548	0.00303342	3.92932	0.598665	0.785745	1.43555	34476000	26096000	36502990	28535010	9844799	14956000	19447990	13864570	2131311	11059000	28989980	24434000	6708297	5284893	17059010	6500203	12.3	40.585	0	6.8059	class C sortase	F:hydrolase activity; C:integral component of membrane
NC_013198.1_prot_WP_005685424.1_1717	WP_005685424.1_1717	NC_013198.1_prot_WP_005685424.1_1717	lcl|NC_013198.1_prot_WP_005685424.1_1717|[locus_tag=LGG_RS08765] [protein=hypothetical protein] [protein_id=WP_005685424.1] [location=complement(1850194..1850385)] [gbkey=CDS]	8	8	0.00270651	0.00360515	0.37281	0.0183499	0.240716	0.730966	0.943496	0.992254	0.992331	0.0138878	0.0153884	0.510024	0.00268259	0.00329	0.375691	0.0170945	0.301391	0.736614	196300000	85452060	142360000	99647060	288730100	333839800	310709900	411300000	286529900	247609800	229350000	216120100	364000100	304310200	282990000	381050100	85.7	7.4203	0	35.918	phospho-2-dehydro-3-deoxyheptonate aldolase
NC_013198.1_prot_WP_005690971.1_2430	WP_005690971.1_2430	NC_013198.1_prot_WP_005690971.1_2430	lcl|NC_013198.1_prot_WP_005690971.1_2430|[gene=ppx] [locus_tag=LGG_RS12415] [protein=exopolyphosphatase] [protein_id=WP_005690971.1] [location=complement(2657156..2658097)] [gbkey=CDS]	15	15	0.00273114	0.00359743	1.27828	0.129101	0.455164	1.13377	0.11483	0.840598	0.906444	0.162133	0.122486	1.12745	0.00106623	0.00230065	1.41021	0.0276245	0.319733	1.25079	294739800	337990000	304620100	346560100	235219900	271470100	242580000	254290000	260680000	273629900	343560200	265589900	228169900	207610000	254930000	220200000	55.9	35.157	0	81.372	exopolyphosphatase	P:phosphorus metabolic process; F:exopolyphosphatase activity
NC_013198.1_prot_WP_014570250.1_2760	WP_014570250.1_2760	NC_013198.1_prot_WP_014570250.1_2760	lcl|NC_013198.1_prot_WP_014570250.1_2760|[locus_tag=LGG_RS14075] [protein=protein jag] [protein_id=WP_014570250.1] [location=complement(3004940..3005707)] [gbkey=CDS]	18	18	0.00273867	0.00358974	0.60346	0.0998341	0.431308	1.15133	0.791952	0.986296	0.984534	0.000727462	0.00289933	0.524143	0.00173823	0.00228412	0.61294	0.027872	0.320415	1.16941	504019700	516969900	452029800	686150000	812600400	1013900000	815619500	906870300	966599400	989990300	1179199000	948929600	891160300	857629500	825570000	907439900	73.3	28.052	0	110.28	[locus_tag=LGG_RS14075] [protein=protein jag] [protein_id=WP_014570250.1] [location=complement(3004940..3005707)] [gbkey=CDS]
NC_013198.1_prot_WP_005691943.1_687	WP_005691943.1_687	NC_013198.1_prot_WP_005691943.1_687	lcl|NC_013198.1_prot_WP_005691943.1_687|[gene=ndk] [locus_tag=LGG_RS03450] [protein=nucleoside-diphosphate kinase] [protein_id=WP_005691943.1] [location=744719..745165] [gbkey=CDS]	9	9	0.00274974	0.00358209	0.5939	0.712609	0.879152	0.956338	0.904547	0.989557	1.01126	0.00812202	0.00915771	0.621015	0.00165505	0.00232295	0.587287	0.623829	0.797981	0.945689	458700100	451950300	563290400	629500100	813160400	1048001000	762860300	908890400	897789600	1038200000	786880300	673869600	860490400	1031800000	787270500	884059500	71.6	16.234	0	172.53	nucleoside-diphosphate kinase	P:nucleoside diphosphate phosphorylation; P:GTP biosynthetic process; P:UTP biosynthetic process; P:CTP biosynthetic process; F:nucleoside diphosphate kinase activity; F:ATP binding; F:metal ion binding; C:cytoplasm
NC_013198.1_prot_WP_015764893.1_888	WP_015764893.1_888	NC_013198.1_prot_WP_015764893.1_888	lcl|NC_013198.1_prot_WP_015764893.1_888|[gene=xth] [locus_tag=LGG_RS04620] [protein=exodeoxyribonuclease III] [protein_id=WP_015764893.1] [location=complement(973200..973958)] [gbkey=CDS]	9	9	0.00278669	0.00357447	1.81941	0.446887	0.733553	1.13049	0.0469532	0.903422	1.36461	0.010329	0.0124072	1.6094	0.0258152	0.0223112	1.33328	0.201009	0.473108	0.828434	62957010	51832980	54924010	45484010	33962000	33729980	21898990	29656010	36505990	43347000	28213000	27216980	41880980	37118020	34688010	47840980	42.5	29.408	0	39.59	exodeoxyribonuclease III	P:DNA repair; P:nucleic acid phosphodiester bond hydrolysis; F:DNA binding; F:endonuclease activity; F:exodeoxyribonuclease III activity
NC_013198.1_prot_WP_005684795.1_1182	WP_005684795.1_1182	NC_013198.1_prot_WP_005684795.1_1182	lcl|NC_013198.1_prot_WP_005684795.1_1182|[locus_tag=LGG_RS06080] [protein=rod shape-determining protein] [protein_id=WP_005684795.1] [location=1265288..1266289] [gbkey=CDS]	21	21	0.00278991	0.00356688	0.826791	0.554853	0.804278	1.03556	0.0418901	0.94613	0.875385	0.0118795	0.0134181	0.798397	0.373776	0.286941	0.944488	0.0574264	0.339297	1.18298	1738399000	1890199000	1724001000	1991100000	2107800000	2289701000	2258500000	2214501000	2103199000	2165001000	2286201000	2666601000	1710399000	1997000000	2157301000	1923600000	67.6	34.93	0	323.31	rod shape-determining protein	P:regulation of cell shape; F:ATP binding; C:cytoplasm
NC_013198.1_prot_WP_005685734.1_2730	WP_005685734.1_2730	NC_013198.1_prot_WP_005685734.1_2730	lcl|NC_013198.1_prot_WP_005685734.1_2730|[locus_tag=LGG_RS13920] [protein=alpha/beta hydrolase] [protein_id=WP_005685734.1] [location=complement(2965554..2966507)] [gbkey=CDS]	16	16	0.00279661	0.00355932	1.2704	0.0129397	0.257246	1.19075	0.70471	0.977691	1.04213	0.30518	0.226722	1.0669	0.115692	0.0880118	1.21905	0.263766	0.526918	1.14261	646609800	657380000	697740200	772900400	588139900	545120300	515309700	532679800	641690000	641420300	593170400	724670000	454980200	731300200	590449900	528350200	55.8	35.731	0	124.08	alpha/beta hydrolase	F:hydrolase activity
NC_013198.1_prot_WP_014569579.1_1188	WP_014569579.1_1188	NC_013198.1_prot_WP_014569579.1_1188	lcl|NC_013198.1_prot_WP_014569579.1_1188|[locus_tag=LGG_RS06110] [protein=ATP-binding cassette domain-containing protein] [protein_id=WP_014569579.1] [location=1270497..1271135] [gbkey=CDS]	8	8	0.00280038	0.0035518	0.677765	0.735566	0.884733	1.0332	0.621032	0.978348	0.974595	0.00799228	0.00909913	0.655989	0.0028579	0.00324138	0.695433	0.531737	0.73672	1.06013	87086060	92514050	85677060	115600100	130340000	140879900	132410000	155530000	133899900	145700000	122370000	180500000	134790000	143690000	125810000	140010000	59	22.711	0	88.292	amino acid ABC transporter ATP-binding protein	F:ATP binding
NC_013198.1_prot_WP_005686059.1_1783	WP_005686059.1_1783	NC_013198.1_prot_WP_005686059.1_1783	lcl|NC_013198.1_prot_WP_005686059.1_1783|[locus_tag=LGG_RS09140] [protein=hypothetical protein] [protein_id=WP_005686059.1] [location=complement(1941791..1942342)] [gbkey=CDS]	9	9	0.00284877	0.0035443	1.44056	0.388379	0.683007	1.09167	0.145065	0.825513	1.11669	0.0444944	0.0357403	1.3196	0.025481	0.0221551	1.29003	0.833589	0.920861	0.97759	140330100	180550100	183140000	150789900	121480000	118080000	108950000	103959900	134919900	117700000	98686980	147240000	111630000	119360000	132200100	143430000	57.9	20.912	0	100.12	MULTISPECIES: hypothetical protein
NC_013198.1_prot_WP_005716724.1_2424	WP_005716724.1_2424	NC_013198.1_prot_WP_005716724.1_2424	lcl|NC_013198.1_prot_WP_005716724.1_2424|[locus_tag=LGG_RS12390] [protein=NAD-dependent protein deacylase] [protein_id=WP_005716724.1] [location=complement(2653030..2653722)] [gbkey=CDS]	3	3	0.00286735	0.00353684	1.75597	0.869091	0.940266	0.969859	0.0647579	0.872126	0.705783	0.00590621	0.0068	1.81054	0.000181876	0.00156522	2.48797	0.119222	0.397504	1.37416	36868980	39067020	41503020	35780980	27663010	24773000	19276000	17031000	19152010	16424010	31345980	20188000	13983010	16881990	19624990	12050000	19.6	25.04	0	13.52	NAD-dependent protein deacylase	F:transferase activity; F:NAD+ binding
NC_013198.1_prot_WP_014569759.1_1705	WP_014569759.1_1705	NC_013198.1_prot_WP_014569759.1_1705	lcl|NC_013198.1_prot_WP_014569759.1_1705|[gene=purM] [locus_tag=LGG_RS08700] [protein=phosphoribosylformylglycinamidine cyclo-ligase] [protein_id=WP_014569759.1] [location=complement(1835925..1836935)] [gbkey=CDS]	10	10	0.00289467	0.00361345	0.634721	0.33665	0.653229	0.905132	0.484574	0.958501	0.937213	0.00270641	0.00442762	0.701247	0.000687137	0.00207407	0.677243	0.601089	0.787002	0.96577	46167030	52331980	56691010	57294020	92482010	72046010	98679940	73534980	87684960	69566040	75052960	70884000	71299990	84568010	78644040	78665050	31	35.599	0	71.939	phosphoribosylformylglycinamidine cyclo-ligase	P:'de novo' IMP biosynthetic process; F:phosphoribosylformylglycinamidine cyclo-ligase activity; F:ATP binding; C:cytoplasm
NC_013198.1_prot_WP_014569569.1_1173	WP_014569569.1_1173	NC_013198.1_prot_WP_014569569.1_1173	lcl|NC_013198.1_prot_WP_014569569.1_1173|[locus_tag=LGG_RS06035] [protein=GAF domain-containing protein] [protein_id=WP_014569569.1] [location=complement(1252702..1253184)] [gbkey=CDS]	2	2	0.00289727	0.00360587	0.233103	0.227392	0.546992	1.18843	0.241766	0.886037	0.831175	0.00124979	0.00346814	0.196144	0.00479269	0.00470588	0.28045	0.0141759	0.279148	1.42982	97625990	114820000	107180000	35106000	421210200	280550000	420460300	287510000	387879800	360370000	473690100	430369800	256750000	325029900	340120100	240210100	12.5	17.215	0	42.716	GAF domain-containing protein	P:phosphorylation; F:kinase activity
NC_013198.1_prot_WP_005714507.1_758	WP_005714507.1_758	NC_013198.1_prot_WP_005714507.1_758	lcl|NC_013198.1_prot_WP_005714507.1_758|[locus_tag=LGG_RS03800] [protein=TIGR01457 family HAD-type hydrolase] [protein_id=WP_005714507.1] [location=817381..818157] [gbkey=CDS]	8	8	0.00291539	0.00359833	1.44125	0.138063	0.457252	1.18902	0.637629	0.985124	0.950922	0.123449	0.0939125	1.21213	0.00833338	0.00801434	1.51563	0.128744	0.40741	1.25039	65409010	62359990	50041970	61386980	37623000	45160030	44368030	38523000	43175980	47963020	63651990	44034990	31904980	48000000	42746990	36271980	46.5	28.514	0	76.807	TIGR01457 family HAD-type hydrolase	F:hydrolase activity; F:metal ion binding
NC_013198.1_prot_WP_005687267.1_808	WP_005687267.1_808	NC_013198.1_prot_WP_005687267.1_808	lcl|NC_013198.1_prot_WP_005687267.1_808|[locus_tag=LGG_RS04225] [protein=DUF1149 family protein] [protein_id=WP_005687267.1] [location=884335..884742] [gbkey=CDS]	8	8	0.00295757	0.00359081	0.254792	0.696108	0.876233	0.916967	0.224193	0.89227	1.63832	0.00453172	0.00555731	0.277863	0.00418531	0.00434061	0.15552	0.167263	0.452941	0.559699	42777010	24337990	77184970	56720020	186030100	213040100	120239900	226950000	237290100	193649900	119280000	139500100	506989700	169430100	163550000	554600300	63.7	15.161	0	63.188	DUF1149 family protein
NC_013198.1_prot_WP_005685402.1_1735	WP_005685402.1_1735	NC_013198.1_prot_WP_005685402.1_1735	lcl|NC_013198.1_prot_WP_005685402.1_1735|[locus_tag=LGG_RS08855] [protein=hypothetical protein] [protein_id=WP_005685402.1] [location=1871147..1871446] [gbkey=CDS]	3	3	0.00299311	0.00358333	0.810067	0.000717816	0.0541818	1.24579	0.03517	0.972063	1.18843	3.39625e-05	0.00128302	0.650242	0.00117436	0.00240752	0.681625	0.466445	0.684489	1.04826	9918101	9055405	10249010	8940504	12220010	12104000	10818000	11944000	14272990	14246000	15529010	14579000	16016990	14615010	13184990	12352000	32.3	11.32	0	14.552	MULTISPECIES: hypothetical protein
NC_013198.1_prot_WP_014569958.1_2050	WP_014569958.1_2050	NC_013198.1_prot_WP_014569958.1_2050	lcl|NC_013198.1_prot_WP_014569958.1_2050|[locus_tag=LGG_RS10470] [protein=1,4-dihydroxy-2-naphthoate polyprenyltransferase] [protein_id=WP_014569958.1] [location=complement(2246150..2247064)] [gbkey=CDS]	2	2	0.00299373	0.00357588	1.69047	0.324705	0.641286	1.15818	0.662911	0.987916	0.951833	0.0310671	0.0257739	1.45959	0.0015739	0.00234286	1.77601	0.192467	0.470167	1.21678	17404000	23237010	22905010	24241010	11354000	13829000	15561000	11254000	15222990	18865990	11011000	15645000	13188010	14159010	10096000	11972000	5.3	33.98	0.0011461	3.1654	1,4-dihydroxy-2-naphthoate prenyltransferase	F:1,4-dihydroxy-2-naphthoate octaprenyltransferase activity; C:integral component of membrane
NC_013198.1_prot_WP_005686719.1_2327	WP_005686719.1_2327	NC_013198.1_prot_WP_005686719.1_2327	lcl|NC_013198.1_prot_WP_005686719.1_2327|[gene=rplP] [locus_tag=LGG_RS11850] [protein=50S ribosomal protein L16] [protein_id=WP_005686719.1] [location=complement(2541082..2541516)] [gbkey=CDS]	5	5	0.00300103	0.00356846	1.94002	0.539833	0.795087	1.11464	0.733837	0.985682	1.05799	0.00157682	0.00429091	1.74049	0.000416897	0.00208403	1.83368	0.696933	0.837495	1.05355	419739900	479630100	448390000	450450000	248550200	158989900	302960200	239770000	223839900	277899800	216690000	328730000	221950100	255460000	302679900	209570000	41	16.008	0	25.581	50S ribosomal protein L16	P:translation; F:tRNA binding; F:structural constituent of ribosome; F:rRNA binding; C:ribosome
NC_013198.1_prot_WP_005686804.1_2269	WP_005686804.1_2269	NC_013198.1_prot_WP_005686804.1_2269	lcl|NC_013198.1_prot_WP_005686804.1_2269|[locus_tag=LGG_RS11580] [protein=metal ABC transporter permease] [protein_id=WP_005686804.1] [location=complement(2493412..2494305)] [gbkey=CDS]	3	3	0.0030076	0.00356108	0.378732	0.922549	0.968166	0.982375	0.720373	0.981293	0.930307	0.000403146	0.00160331	0.385527	0.00121432	0.00237037	0.407105	0.664971	0.818731	1.05597	65975000	80751030	112780000	100820000	153670100	267990100	216190100	330699900	228919900	252420000	248000000	191350000	180270100	269889800	184510000	245670000	11.4	31.597	0	18.511	metal ABC transporter permease	P:transmembrane transport; F:ATPase-coupled transmembrane transporter activity; C:integral component of plasma membrane; C:ATP-binding cassette (ABC) transporter complex
NC_013198.1_prot_WP_005686740.1_2313	WP_005686740.1_2313	NC_013198.1_prot_WP_005686740.1_2313	lcl|NC_013198.1_prot_WP_005686740.1_2313|[locus_tag=LGG_RS11785] [protein=adenylate kinase] [protein_id=WP_005686740.1] [location=complement(2534405..2535061)] [gbkey=CDS]	19	19	0.003031	0.00355372	0.693132	0.434549	0.723679	0.967522	0.230502	0.885524	1.075	0.00680391	0.00839568	0.716399	0.00286046	0.00323342	0.644774	0.142551	0.424716	0.900021	2578999000	2726499000	2598700000	1962800000	3415498000	3486100000	3523200000	3704199000	3388602000	3712602000	3125300000	3463201000	3388100000	4348504000	3737101000	3769001000	81.7	23.71	0	323.31	adenylate kinase	P:phosphorylation; P:AMP salvage; P:nucleoside monophosphate phosphorylation; F:adenylate kinase activity; F:ATP binding; F:zinc ion binding; C:cytoplasm
NC_013198.1_prot_WP_014568983.1_231	WP_014568983.1_231	NC_013198.1_prot_WP_014568983.1_231	lcl|NC_013198.1_prot_WP_014568983.1_231|[gene=pcp] [locus_tag=LGG_RS01160] [protein=pyroglutamyl-peptidase I] [protein_id=WP_014568983.1] [location=241762..242409] [gbkey=CDS]	19	19	0.00312192	0.00400825	0.727462	0.031324	0.31138	1.17307	0.0352444	0.957937	1.17976	0.000102104	0.000877419	0.620137	0.00014802	0.000697674	0.616618	0.904108	0.952911	0.994325	2482799000	2302301000	2642401000	2840001000	3519601000	3314501000	3245198000	4045999000	4088398000	4454099000	3889201000	4095398000	4370000000	3891701000	4454099000	3917201000	77.7	23.459	0	256.57	pyroglutamyl-peptidase I	P:proteolysis; F:pyroglutamyl-peptidase activity; C:cytosol
NC_013198.1_prot_WP_014569142.1_503	WP_014569142.1_503	NC_013198.1_prot_WP_014569142.1_503	lcl|NC_013198.1_prot_WP_014569142.1_503|[locus_tag=LGG_RS02505] [protein=pyruvate oxidase] [protein_id=WP_014569142.1] [location=533537..535270] [gbkey=CDS]	12	12	0.00314214	0.004	14.2004	0.465548	0.745874	1.56697	0.685801	0.984505	1.26633	0.0172689	0.0181337	9.06237	0.0104657	0.0102798	11.2138	0.762857	0.879027	1.23741	50177980	52618020	11849000	8978099	1368201	865180	1565100	3728298	705490	7032153	2187700	3836900	4080617	4576099	1497234	635310	32.8	62.708	0	34.681	pyruvate oxidase	F:magnesium ion binding; F:thiamine pyrophosphate binding; F:pyruvate oxidase activity; F:pyruvate dehydrogenase (quinone) activity
NC_013198.1_prot_WP_014569361.1_830	WP_014569361.1_830	NC_013198.1_prot_WP_014569361.1_830	lcl|NC_013198.1_prot_WP_014569361.1_830|[locus_tag=LGG_RS04325] [protein=signal transduction histidine kinase] [protein_id=WP_014569361.1] [location=908699..910366] [gbkey=CDS]	10	10	0.00314633	0.00399179	1.44884	0.0972358	0.432713	1.15457	0.44624	0.947276	0.917529	0.0165952	0.0169384	1.25487	0.0043452	0.00448276	1.57906	0.0596413	0.346018	1.25835	48576020	50201010	46497000	39635020	28368000	29518980	33333000	36539010	36817980	36634980	32837990	40917990	27023010	36545000	30307000	24151000	19.6	62.384	0	27.787	histidine kinase	P:phosphorelay signal transduction system; P:peptidyl-histidine phosphorylation; F:phosphorelay sensor kinase activity; C:integral component of membrane
NC_013198.1_prot_WP_029944087.1_1450	WP_029944087.1_1450	NC_013198.1_prot_WP_029944087.1_1450	lcl|NC_013198.1_prot_WP_029944087.1_1450|[locus_tag=LGG_RS07410] [protein=hypothetical protein] [protein_id=WP_029944087.1] [location=complement(1560406..1560633)] [gbkey=CDS]	3	3	0.00319543	0.00404098	0.483368	0.434832	0.722629	1.1232	0.96783	1	0.993043	0.000612292	0.00236299	0.43035	0.00384902	0.0044375	0.486755	0.42456	0.654775	1.13107	7739404	7995705	6966103	5106999	11329000	13054000	14022990	19446010	16767990	14816990	13398000	19282010	15855000	10988000	12134010	18552000	44	8.2144	0	8.1894	TPA: MAG TPA: DNA-binding transcriptional regulator
NC_013198.1_prot_WP_014568924.1_81	WP_014568924.1_81	NC_013198.1_prot_WP_014568924.1_81	lcl|NC_013198.1_prot_WP_014568924.1_81|[locus_tag=LGG_RS00420] [protein=DNA-binding protein] [protein_id=WP_014568924.1] [location=90592..91170] [gbkey=CDS]	2	2	0.00320379	0.00403272	0.500467	0.643222	0.842374	0.700034	0.263382	0.879631	0.683004	0.661127	0.569681	0.714918	0.341116	0.259018	0.732744	0.975754	0.985443	1.02493	8475504	13152990	10069000	10231000	23335000	20961010	14928010	25070990	27908980	28125000	33662000	1663771	13931010	25929000	6560301	16811010	14.1	21.124	0	11.516	DNA-binding protein	F:DNA binding; F:ferroxidase activity
NC_013198.1_prot_WP_005684985.1_2619	WP_005684985.1_2619	NC_013198.1_prot_WP_005684985.1_2619	lcl|NC_013198.1_prot_WP_005684985.1_2619|[locus_tag=LGG_RS13355] [protein=alpha/beta hydrolase] [protein_id=WP_005684985.1] [location=complement(2855855..2856478)] [gbkey=CDS]	4	4	0.00326692	0.00402449	0.571003	0.0127822	0.2592	1.3918	0.904759	0.988526	0.962732	0.000339251	0.00136889	0.410261	0.147322	0.111372	0.593107	0.273291	0.533489	1.44568	3642899	5176998	3877989	3226000	6131399	6989396	6354504	8150095	10027000	7763199	10207010	10482000	7568099	9742795	9405800	2749154	27.5	22.67	0	26.88	alpha/beta hydrolase	P:proteolysis; F:aminopeptidase activity
NC_013198.1_prot_WP_005685924.1_1411	WP_005685924.1_1411	NC_013198.1_prot_WP_005685924.1_1411	lcl|NC_013198.1_prot_WP_005685924.1_1411|[locus_tag=LGG_RS07220] [protein=tRNA (adenine(22)-N(1))-methyltransferase TrmK] [protein_id=WP_005685924.1] [location=complement(1521136..1521846)] [gbkey=CDS]	9	9	0.00328169	0.00401629	0.699779	0.261267	0.574199	1.0645	0.440502	0.944337	0.896757	0.00078177	0.00311401	0.657378	0.125141	0.0956763	0.780344	0.226409	0.497006	1.18706	150150000	190420000	199320000	178810100	229610000	282890100	250709900	260950000	277310000	260320100	289560000	261040000	230739900	259709900	284520200	161180000	45.3	25.964	0	134.5	SAM-dependent methyltransferase	P:tRNA methylation; F:tRNA (adenine-N1-)-methyltransferase activity
NC_013198.1_prot_WP_005691959.1_699	WP_005691959.1_699	NC_013198.1_prot_WP_005691959.1_699	lcl|NC_013198.1_prot_WP_005691959.1_699|[locus_tag=LGG_RS03505] [protein=aldo/keto reductase] [protein_id=WP_005691959.1] [location=complement(754769..755593)] [gbkey=CDS]	17	17	0.00331726	0.00411382	1.39256	0.371136	0.670981	0.869654	0.652717	0.983545	1.05172	0.0171098	0.0178426	1.60128	0.0381547	0.0335682	1.32408	0.292656	0.54553	0.826889	664949800	637899800	557289700	544710300	415640300	496250000	423250000	392209800	442729800	494670000	275480000	324620200	434250000	447009800	370410100	582629600	82.1	30.896	0	142.88	2,5-diketo-D-gluconic acid reductase	F:D-threo-aldose 1-dehydrogenase activity
NC_013198.1_prot_WP_005684410.1_1599	WP_005684410.1_1599	NC_013198.1_prot_WP_005684410.1_1599	lcl|NC_013198.1_prot_WP_005684410.1_1599|[locus_tag=LGG_RS08160] [protein=MerR family transcriptional regulator] [protein_id=WP_005684410.1] [location=complement(1722307..1722669)] [gbkey=CDS]	9	9	0.00333767	0.00410548	0.652408	0.443496	0.730129	1.13817	0.771129	0.979427	1.04639	0.013837	0.0153262	0.573209	0.0216032	0.0198512	0.623487	0.689304	0.834297	1.08771	43846020	44788000	49651970	59364980	64812040	83413960	81892050	72168020	99553970	107630000	89343940	56008020	86303000	95441020	88657950	52452990	62.5	13.761	0	28.799	MerR family transcriptional regulator	P:regulation of transcription, DNA-templated; F:DNA binding
NC_013198.1_prot_WP_014568951.1_109	WP_014568951.1_109	NC_013198.1_prot_WP_014568951.1_109	lcl|NC_013198.1_prot_WP_014568951.1_109|[locus_tag=LGG_RS00560] [protein=aspartate kinase] [protein_id=WP_014568951.1] [location=120031..121410] [gbkey=CDS]	8	8	0.00334576	0.00409717	1.55735	0.956255	0.983542	1.00655	0.124229	0.858586	0.59405	0.0241266	0.0223408	1.54722	0.0196192	0.0181903	2.62158	0.141856	0.424634	1.69439	58829000	62625030	45092970	69589040	38509000	37622000	35435020	38283010	42474000	32532010	48604990	30038020	12861000	42973990	30496990	14521000	18.7	50.092	0	34.693	aspartate kinase	P:threonine biosynthetic process; P:lysine biosynthetic process via diaminopimelate; P:phosphorylation; F:aspartate kinase activity; F:ATP binding
NC_013198.1_prot_WP_005688016.1_1323	WP_005688016.1_1323	NC_013198.1_prot_WP_005688016.1_1323	lcl|NC_013198.1_prot_WP_005688016.1_1323|[gene=hslV] [locus_tag=LGG_RS06780] [protein=ATP-dependent protease subunit HslV] [protein_id=WP_005688016.1] [location=1416768..1417292] [gbkey=CDS]	5	5	0.00336956	0.00408889	0.730274	0.327378	0.643588	0.9506	0.0452879	0.901747	0.890267	0.00324513	0.00468817	0.768224	0.011019	0.0108219	0.820287	0.0532768	0.3336	1.06777	139780000	151020000	144430000	176579900	223289900	199340000	189180000	224799900	194410000	199010000	209840000	190390100	194130000	184770000	186020000	178209900	28.7	18.789	0	64.859	ATP-dependent protease subunit HslV	P:proteolysis involved in cellular protein catabolic process; F:threonine-type endopeptidase activity; F:metal ion binding; C:proteasome core complex; C:HslUV protease complex
NC_013198.1_prot_WP_005684357.1_1558	WP_005684357.1_1558	NC_013198.1_prot_WP_005684357.1_1558	lcl|NC_013198.1_prot_WP_005684357.1_1558|[locus_tag=LGG_RS07955] [protein=ATP-binding cassette domain-containing protein] [protein_id=WP_005684357.1] [location=complement(1681296..1682249)] [gbkey=CDS]	16	15	0.00340892	0.00408065	0.805845	0.609002	0.827706	0.979503	0.489218	0.959102	1.01716	0.0107495	0.0127582	0.822708	0.00181375	0.00224658	0.792248	0.329993	0.577083	0.962976	278409900	325400100	268370200	285100100	375350100	354609800	342160000	360919800	348990000	334220100	336200200	385840100	372240200	353290200	359910100	371740100	50.8	36.385	0	99.162	peptide ABC transporter substrate-binding protein	P:peptide transport; F:ATP binding; F:hydrolase activity
NC_013198.1_prot_WP_005685782.1_972	WP_005685782.1_972	NC_013198.1_prot_WP_005685782.1_972	lcl|NC_013198.1_prot_WP_005685782.1_972|[locus_tag=LGG_RS05035] [protein=TetR/AcrR family transcriptional regulator] [protein_id=WP_005685782.1] [location=1064392..1065000] [gbkey=CDS]	7	7	0.00340946	0.00407243	0.760279	0.564431	0.808837	1.02423	0.111506	0.845894	0.86548	0.00243484	0.00416364	0.742295	0.19761	0.14633	0.878447	0.074645	0.362953	1.18342	357700000	372689800	390529800	454159900	495139800	492859800	525730300	551600000	495539900	547519700	560649900	511980200	367140100	521459900	450179700	460710000	40.6	23.066	0	29.673	TetR/AcrR family transcriptional regulator	F:DNA binding
NC_013198.1_prot_WP_014569659.1_1386	WP_014569659.1_1386	NC_013198.1_prot_WP_014569659.1_1386	lcl|NC_013198.1_prot_WP_014569659.1_1386|[locus_tag=LGG_RS07095] [protein=class I SAM-dependent RNA methyltransferase] [protein_id=WP_014569659.1] [location=complement(1487553..1488692)] [gbkey=CDS]	17	17	0.00342313	0.00406426	1.24083	0.726747	0.882632	1.01785	0.851483	0.987086	1.01017	0.00274635	0.00439823	1.21907	0.00364146	0.00440091	1.22834	0.876644	0.936846	1.00761	141559900	151819900	145580000	133580100	119320000	104680000	113219900	124670000	118220000	119589900	124280000	107700000	105460000	124369900	116370000	120280000	48.3	42.296	0	77.654	class I SAM-dependent RNA methyltransferase	P:methylation; F:RNA binding; F:methyltransferase activity
NC_013198.1_prot_WP_005711510.1_1685	WP_005711510.1_1685	NC_013198.1_prot_WP_005711510.1_1685	lcl|NC_013198.1_prot_WP_005711510.1_1685|[gene=argR] [locus_tag=LGG_RS08595] [protein=arginine repressor] [protein_id=WP_005711510.1] [location=complement(1813982..1814437)] [gbkey=CDS]	7	7	0.00342638	0.00405611	0.721354	0.13587	0.458523	1.10258	0.737647	0.984147	1.02947	0.000320704	0.00114545	0.654241	0.00529071	0.00505955	0.700701	0.381597	0.626507	1.07101	144990000	153830000	163390000	183200100	202890000	216100100	220010000	255610000	240369900	231670100	246610100	265350200	217619900	273880000	199770000	232600000	41.7	16.848	0	38.131	arginine repressor	P:regulation of transcription, DNA-templated; P:arginine biosynthetic process; P:protein complex oligomerization; F:DNA binding; F:DNA-binding transcription factor activity; F:arginine binding; C:cytoplasm
NC_013198.1_prot_WP_005684561.1_885	WP_005684561.1_885	NC_013198.1_prot_WP_005684561.1_885	lcl|NC_013198.1_prot_WP_005684561.1_885|[locus_tag=LGG_RS04605] [protein=ABC transporter ATP-binding protein] [protein_id=WP_005684561.1] [location=970310..971206] [gbkey=CDS]	12	12	0.00342708	0.004048	0.634868	0.501847	0.774022	0.954695	0.503834	0.953571	1.05546	0.00328926	0.0047897	0.664996	0.00175724	0.00226519	0.601508	0.154947	0.441244	0.904529	62109040	77013010	86903990	63759960	111520000	121170000	97129950	124300100	111319900	107240000	98547990	115200000	116190000	109009900	115429900	138480100	54.4	33.099	0	39.369	sodium ABC transporter ATP-binding protein	F:ATP binding
NC_013198.1_prot_WP_014569899.1_1975	WP_014569899.1_1975	NC_013198.1_prot_WP_014569899.1_1975	lcl|NC_013198.1_prot_WP_014569899.1_1975|[gene=brxC] [locus_tag=LGG_RS10100] [protein=BREX system P-loop protein BrxC] [protein_id=WP_014569899.1] [location=complement(2165561..2169193)] [gbkey=CDS]	60	60	0.00345422	0.00403992	0.832024	0.30452	0.618896	1.04492	0.904739	0.989137	1.0085	1.29764e-05	0.00115942	0.796258	0.0161445	0.0148737	0.825015	0.562294	0.76025	1.03612	1519199000	1593000000	1511800000	1509399000	1752999000	2025601000	1720799000	1885901000	1880600000	1891399000	1961900000	1968600000	1674201000	2116099000	1971200000	1706900000	49.6	136.61	0	323.31	BREX system P-loop protein BrxC
NC_013198.1_prot_WP_005684370.1_1568	WP_005684370.1_1568	NC_013198.1_prot_WP_005684370.1_1568	lcl|NC_013198.1_prot_WP_005684370.1_1568|[gene=rpe] [locus_tag=LGG_RS08000] [protein=ribulose-phosphate 3-epimerase] [protein_id=WP_005684370.1] [location=complement(1690391..1691041)] [gbkey=CDS]	2	2	0.00347302	0.00403187	0.572417	0.968422	0.986957	0.994566	0.549116	0.960924	0.924089	0.000865331	0.0031125	0.575544	0.000888911	0.00219931	0.619439	0.474174	0.686767	1.07627	171559900	137389900	156459900	141990100	233289900	283910000	212460100	346599900	289570000	276330000	283579800	210309900	232730100	286079800	215010000	248450000	10.6	22.715	0	9.3746	Ribulose-phosphate 3-epimerase	P:pentose-phosphate shunt; P:pentose catabolic process; F:ribulose-phosphate 3-epimerase activity; F:metal ion binding
NC_013198.1_prot_WP_005684152.1_606	WP_005684152.1_606	NC_013198.1_prot_WP_005684152.1_606	lcl|NC_013198.1_prot_WP_005684152.1_606|[gene=glpK] [locus_tag=LGG_RS03035] [protein=glycerol kinase GlpK] [protein_id=WP_005684152.1] [location=complement(657115..658632)] [gbkey=CDS]	14	12	0.0034938	0.00413519	0.109808	0.485151	0.754815	0.897545	0.440549	0.943366	0.827218	0.00469701	0.00562353	0.122342	0.00760136	0.00728281	0.132744	0.746363	0.870518	1.08502	223820100	190539900	33951980	53345010	879509400	685640300	1057100000	833409900	657920000	609109800	866060000	993390000	392910000	720940200	1067201000	822910000	32.5	55.621	0	43.029	Glycerol kinase	P:carbohydrate metabolic process; P:glycerol-3-phosphate metabolic process; P:phosphorylation; F:glycerol kinase activity
NC_013198.1_prot_WP_005688022.1_1320	WP_005688022.1_1320	NC_013198.1_prot_WP_005688022.1_1320	lcl|NC_013198.1_prot_WP_005688022.1_1320|[gene=topA] [locus_tag=LGG_RS06765] [protein=type I DNA topoisomerase] [protein_id=WP_005688022.1] [location=1411979..1414063] [gbkey=CDS]	28	28	0.00351394	0.00412698	1.50409	0.0813792	0.422057	1.14433	0.89452	0.992243	0.99147	0.0418976	0.0336157	1.31438	0.0072302	0.00677383	1.51703	0.145863	0.428521	1.15418	417050000	482979700	470709800	627650200	341210000	332449800	326739900	313720200	343760100	352409900	365019800	450899900	290180100	381180100	331910100	306049900	44.7	78.212	0	138.06	DNA topoisomerase I	P:DNA topological change; F:DNA binding; F:DNA topoisomerase type I (single strand cut, ATP-independent) activity; F:metal ion binding; C:chromosome
NC_013198.1_prot_WP_005684874.1_1128	WP_005684874.1_1128	NC_013198.1_prot_WP_005684874.1_1128	lcl|NC_013198.1_prot_WP_005684874.1_1128|[locus_tag=LGG_RS05795] [protein=universal stress protein] [protein_id=WP_005684874.1] [location=complement(1200221..1200721)] [gbkey=CDS]	11	11	0.00352813	0.00411881	1.60625	0.240123	0.558682	0.881391	0.569493	0.974506	1.07073	0.00240236	0.00401826	1.82241	0.0228561	0.0201632	1.50014	0.183727	0.458721	0.823165	563469800	548980200	469329700	385210100	348109900	278879900	309489800	279620200	284460000	325280100	241400200	226989900	360280000	296210200	256520000	403380000	72.3	18.173	0	94.506	universal stress protein	C:cytoplasm
NC_013198.1_prot_WP_014569761.1_1707	WP_014569761.1_1707	NC_013198.1_prot_WP_014569761.1_1707	lcl|NC_013198.1_prot_WP_014569761.1_1707|[gene=purL] [locus_tag=LGG_RS08710] [protein=phosphoribosylformylglycinamidine synthase subunit PurL] [protein_id=WP_014569761.1] [location=complement(1838362..1840578)] [gbkey=CDS]	23	23	0.0035517	0.00411067	0.782807	0.709569	0.878735	0.985205	0.497375	0.960719	1.0715	0.00376667	0.00497297	0.794563	0.0209295	0.0192717	0.730572	0.407138	0.645331	0.919464	446930000	545560100	518379800	478800200	649030100	678590000	616920000	593150000	587320100	660660400	619579700	631570000	567810200	799369600	788980400	593219800	48.1	79.146	0	278.37	phosphoribosylformylglycinamidine synthase subunit PurL	P:'de novo' IMP biosynthetic process; F:magnesium ion binding; F:phosphoribosylformylglycinamidine synthase activity; F:ATP binding; C:cytoplasm
NC_013198.1_prot_WP_005688083.1_2149	WP_005688083.1_2149	NC_013198.1_prot_WP_005688083.1_2149	lcl|NC_013198.1_prot_WP_005688083.1_2149|[gene=rplA] [locus_tag=LGG_RS10965] [protein=50S ribosomal protein L1] [protein_id=WP_005688083.1] [location=complement(2362793..2363482)] [gbkey=CDS]	17	17	0.00355991	0.00410256	0.764934	0.0675712	0.377479	1.1304	0.357059	0.918032	0.926619	0.000177034	0.000715789	0.676694	0.0359711	0.0314119	0.825511	0.0280374	0.317593	1.21992	5129206000	5217295000	4797405000	5710994000	6512408000	6253096000	7708604000	6821899000	7673402000	7708910000	8299792000	7121896000	7053306000	6300196000	6688194000	5312106000	63.3	24.529	0	250.16	50S ribosomal protein L1	P:regulation of translation; F:tRNA binding; F:structural constituent of ribosome; F:rRNA binding; C:large ribosomal subunit
NC_013198.1_prot_WP_005684937.1_2583	WP_005684937.1_2583	NC_013198.1_prot_WP_005684937.1_2583	lcl|NC_013198.1_prot_WP_005684937.1_2583|[locus_tag=LGG_RS13170] [protein=PTS sugar transporter subunit IIB] [protein_id=WP_005684937.1] [location=complement(2819742..2820041)] [gbkey=CDS]	3	3	0.00366031	0.00455118	0.434419	0.000491529	0.039	0.625048	0.677734	0.982258	0.934506	0.0797781	0.0619587	0.695017	0.0135488	0.012722	0.464866	0.0327035	0.322233	0.668855	13798990	18651000	12340000	8199400	28040020	25133010	33389020	31073000	18771010	18878000	16679990	18880990	26122990	18629000	32673000	35070000	61.6	10.839	0	37.711	PTS sugar transporter subunit IIB	P:phosphoenolpyruvate-dependent sugar phosphotransferase system; P:carbohydrate transmembrane transport; F:protein-N(PI)-phosphohistidine-sugar phosphotransferase activity; F:D-glucosamine PTS permease activity
NC_013198.1_prot_WP_014569250.1_631	WP_014569250.1_631	NC_013198.1_prot_WP_014569250.1_631	lcl|NC_013198.1_prot_WP_014569250.1_631|[locus_tag=LGG_RS03165] [protein=SMC family ATPase] [protein_id=WP_014569250.1] [location=683117..686248] [gbkey=CDS]	39	39	0.00366189	0.00454224	1.21683	0.617669	0.829396	1.03275	0.815521	0.984095	0.973701	0.0156651	0.0166855	1.17825	0.0737351	0.057863	1.2497	0.618109	0.796831	1.06064	217410000	228520100	222279900	233309900	170490000	206330000	183430100	182130000	172870000	184380000	215510000	194620000	150100000	218059900	211970000	152259900	49.4	114.51	0	262.34	DNA repair protein	P:nucleic acid phosphodiester bond hydrolysis; F:exonuclease activity
NC_013198.1_prot_WP_005684462.1_1638	WP_005684462.1_1638	NC_013198.1_prot_WP_005684462.1_1638	lcl|NC_013198.1_prot_WP_005684462.1_1638|[locus_tag=LGG_RS08350] [protein=YhbY family RNA-binding protein] [protein_id=WP_005684462.1] [location=complement(1761904..1762215)] [gbkey=CDS]	5	5	0.0037039	0.00465098	0.532253	0.830806	0.926231	0.975413	0.0611952	0.891761	0.815141	0.00947653	0.011	0.54567	0.0271194	0.0236981	0.652959	0.194847	0.469952	1.19662	118110000	96123060	64341030	96634010	148449900	174830100	182790000	185400000	154220000	133220000	185819900	208550100	123090100	167890000	148660100	126400000	33	11.239	0	27.453	RNA-binding protein	F:RNA binding
NC_013198.1_prot_WP_005685623.1_1232	WP_005685623.1_1232	NC_013198.1_prot_WP_005685623.1_1232	lcl|NC_013198.1_prot_WP_005685623.1_1232|[locus_tag=LGG_RS06330] [protein=alpha-ketoacid dehydrogenase subunit beta] [protein_id=WP_005685623.1] [location=1317859..1318836] [gbkey=CDS]	19	19	0.00373819	0.00464188	0.777106	0.777154	0.900904	0.983928	0.309855	0.894651	1.05623	0.00547618	0.00648015	0.7898	0.000896747	0.0021843	0.735735	0.207375	0.48548	0.931546	1159601000	1324401000	1171000000	1098000000	1414101000	1571900000	1673700000	1455400000	1431701000	1626499000	1379201000	1580101000	1468999000	1679099000	1669199000	1636800000	69.5	35.241	0	118.7	2-oxoisovalerate dehydrogenase	F:pyruvate dehydrogenase (acetyl-transferring) activity
NC_013198.1_prot_WP_014569820.1_1850	WP_014569820.1_1850	NC_013198.1_prot_WP_014569820.1_1850	lcl|NC_013198.1_prot_WP_014569820.1_1850|[gene=guaA] [locus_tag=LGG_RS09485] [protein=glutamine-hydrolyzing GMP synthase] [protein_id=WP_014569820.1] [location=complement(2011466..2013019)] [gbkey=CDS]	32	32	0.00375655	0.00463281	1.3053	0.114281	0.438774	1.06325	0.215898	0.893196	1.03947	0.00972484	0.0114409	1.22764	0.0046651	0.00467091	1.25573	0.31522	0.56736	1.02288	2172401000	2301501000	2563000000	2728698000	2005599000	1858599000	1762900000	1832999000	1873701000	2043799000	1990200000	2019900000	1895600000	1958999000	1943400000	1948600000	66	57.694	0	225.69	glutamine-hydrolyzing GMP synthase	P:GMP biosynthetic process; P:glutamine metabolic process; F:GMP synthase (glutamine-hydrolyzing) activity; F:ATP binding; F:pyrophosphatase activity
NC_013198.1_prot_WP_005684326.1_1532	WP_005684326.1_1532	NC_013198.1_prot_WP_005684326.1_1532	lcl|NC_013198.1_prot_WP_005684326.1_1532|[gene=rpsB] [locus_tag=LGG_RS07830] [protein=30S ribosomal protein S2] [protein_id=WP_005684326.1] [location=complement(1656308..1657096)] [gbkey=CDS]	27	27	0.00377287	0.00462378	0.669083	0.612078	0.829348	0.968413	0.92657	0.992145	1.00491	0.0111567	0.0129806	0.690907	0.00578961	0.00522954	0.665815	0.631214	0.801629	0.963682	6344598000	4469199000	6066907000	4837299000	7656904000	7972407000	8037791000	8462604000	8020807000	7882505000	8691007000	6646201000	8186606000	7040803000	8594797000	8547295000	87.4	29.641	0	323.31	30S ribosomal protein S2	P:translation; F:structural constituent of ribosome; C:small ribosomal subunit
NC_013198.1_prot_WP_014569422.1_947	WP_014569422.1_947	NC_013198.1_prot_WP_014569422.1_947	lcl|NC_013198.1_prot_WP_014569422.1_947|[gene=rlmD] [locus_tag=LGG_RS04910] [protein=23S rRNA (uracil(1939)-C(5))-methyltransferase RlmD] [protein_id=WP_014569422.1] [location=1035104..1036471] [gbkey=CDS]	8	8	0.00379658	0.00461479	1.86611	0.329233	0.64618	0.872803	0.463303	0.950369	0.940312	0.00437333	0.00566935	2.13806	0.0025339	0.00322251	1.98456	0.586896	0.778225	0.928206	25752990	31853990	28699020	17899010	12805010	13331000	12733010	15986990	13525000	14408000	8549398	12104000	10864000	13948000	13045000	13743010	20.7	51.061	0	12.87	23S rRNA (uracil(1939)-C(5))-methyltransferase RlmD	P:RNA methylation; P:RNA processing; F:RNA methyltransferase activity
CON__P28800	CON__P28800	CON__P28800		3	3	0.00380294	0.00460583	1.70266	0.00769614	0.2361	0.207209	2.01196e-05	0.108	0.205497	0.00185712	0.00415842	8.21711	2.88413e-06	0.000933333	8.28556	0.984256	0.991964	1.00833	23425010	33752020	28539010	30902980	20763010	14421000	18479000	14995000	1511998	3930368	9698996	2653576	4448438	2845729	3747363	3118927	4.3	54.71	0	5.0875
NC_013198.1_prot_WP_014569498.1_1060;NC_013198.1_prot_WP_014569673.1_1424	WP_014569498.1_1060;WP_014569673.1_1424	NC_013198.1_prot_WP_014569498.1_1060	lcl|NC_013198.1_prot_WP_014569498.1_1060|[locus_tag=LGG_RS05465] [protein=phage tail protein] [protein_id=WP_014569498.1] [location=1137253..1139760] [gbkey=CDS]	10	10	0.00383782	0.0045969	8.70867	0.541829	0.795043	1.39504	0.728991	0.983122	1.19335	0.000122693	0.000814371	6.24261	3.92036e-06	0.000777778	7.2977	0.533011	0.736635	1.16901	25679010	29912990	28477010	25024990	6380854	895630	2520426	6607190	3801806	4462452	7514639	2827279	5087490	3489679	3761947	2889753	21.3	91.233	0	34.272
NC_013198.1_prot_WP_005685871.1_1376	WP_005685871.1_1376	NC_013198.1_prot_WP_005685871.1_1376	lcl|NC_013198.1_prot_WP_005685871.1_1376|[locus_tag=LGG_RS07045] [protein=hypothetical protein] [protein_id=WP_005685871.1] [location=complement(1475717..1476043)] [gbkey=CDS]	13	13	0.0039046	0.00458801	0.753731	0.82288	0.920963	1.01546	0.199543	0.865198	1.17014	0.00180485	0.00423174	0.742254	0.00539354	0.00501833	0.644139	0.228145	0.496888	0.867815	260109900	303090000	275929900	301230000	431099900	385090000	344580000	354919800	361589900	352120200	404450200	419220300	537660000	340910100	434050300	478430000	95.4	12.426	0	163.63	MULTISPECIES: hypothetical protein
NC_013198.1_prot_WP_003565780.1_1516	WP_003565780.1_1516	NC_013198.1_prot_WP_003565780.1_1516	lcl|NC_013198.1_prot_WP_003565780.1_1516|[gene=rbfA] [locus_tag=LGG_RS07750] [protein=30S ribosome-binding factor RbfA] [protein_id=WP_003565780.1] [location=complement(1636761..1637114)] [gbkey=CDS]	9	9	0.00391497	0.00457915	0.632494	0.4861	0.755982	1.05857	0.79228	0.986252	0.978394	0.00114472	0.00357714	0.5975	0.00301465	0.00351807	0.646462	0.25935	0.521246	1.08194	548930100	457629800	524089700	666920100	852950500	766370000	814390100	1030600000	803329800	942510500	941699700	966199600	771339600	884329500	937770000	785930000	73.5	13.309	0	101.77	Ribosome-binding factor A	P:maturation of SSU-rRNA; C:cytoplasm
NC_013198.1_prot_WP_005684313.1_1518	WP_005684313.1_1518	NC_013198.1_prot_WP_005684313.1_1518	lcl|NC_013198.1_prot_WP_005684313.1_1518|[locus_tag=LGG_RS07760] [protein=YlxQ-related RNA-binding protein] [protein_id=WP_005684313.1] [location=complement(1639994..1640293)] [gbkey=CDS]	6	6	0.00395161	0.00457033	0.615296	0.652996	0.850719	0.972811	0.0218328	0.931333	1.21018	0.00318329	0.00470842	0.632493	0.000480527	0.002249	0.508435	0.00188326	0.253091	0.803858	51472010	80212000	70517960	65173960	104200100	103130000	98509050	125060000	106870000	109130100	97229010	104560000	123350100	135320100	139290000	122130000	74.7	10.759	0	37.217	50S ribosomal protein L7	C:ribosome
NC_013198.1_prot_WP_005710088.1_1211	WP_005710088.1_1211	NC_013198.1_prot_WP_005710088.1_1211	lcl|NC_013198.1_prot_WP_005710088.1_1211|[locus_tag=LGG_RS06220] [protein=toxic anion resistance protein] [protein_id=WP_005710088.1] [location=complement(1294599..1295795)] [gbkey=CDS]	31	31	0.00408016	0.00475385	0.73877	0.13226	0.456397	1.0983	0.470553	0.962671	0.938544	0.000910075	0.00319753	0.672652	0.0380435	0.033282	0.787145	0.0999779	0.392194	1.17021	947830000	1054801000	895699500	1141900000	1263000000	1288000000	1410501000	1496100000	1357200000	1520200000	1618500000	1495799000	1089500000	1441400000	1446099000	1172901000	80.7	44.444	0	323.31	toxic anion resistance protein
NC_013198.1_prot_WP_014569742.1_1677	WP_014569742.1_1677	NC_013198.1_prot_WP_014569742.1_1677	lcl|NC_013198.1_prot_WP_014569742.1_1677|[locus_tag=LGG_RS08555] [protein=ABC transporter ATP-binding protein] [protein_id=WP_014569742.1] [location=complement(1806421..1807152)] [gbkey=CDS]	9	9	0.00416896	0.00474472	0.678549	0.0423016	0.345157	0.791219	0.197124	0.86796	0.914075	0.251594	0.184285	0.857599	0.0256169	0.0222609	0.742334	0.21839	0.491596	0.865596	81171040	91239020	76445040	61373020	109690000	108300000	120090000	114890000	100380000	105940000	83841940	72044960	93421980	94561970	109700000	118070000	44	26.86	0	56.058	ABC transporter ATP-binding protein	F:ATP binding
NC_013198.1_prot_WP_014569849.1_1910	WP_014569849.1_1910	NC_013198.1_prot_WP_014569849.1_1910	lcl|NC_013198.1_prot_WP_014569849.1_1910|[locus_tag=LGG_RS09780] [protein=fructose-bisphosphatase class III] [protein_id=WP_014569849.1] [location=complement(2081384..2083315)] [gbkey=CDS]	13	13	0.00417645	0.00473563	0.46346	0.135834	0.459327	0.789648	0.614904	0.978671	0.945976	0.0291874	0.0248141	0.58692	0.00491451	0.00481002	0.489927	0.209366	0.484624	0.834743	23652000	19156010	11890010	14596990	36973000	28510010	40418990	40004000	36589000	31079990	21787010	26747010	28217000	37385000	37122000	34854000	22.7	73.729	0	41.044	fructose-bisphosphatase class III	P:gluconeogenesis; P:dephosphorylation; F:fructose 1,6-bisphosphate 1-phosphatase activity
NC_013198.1_prot_WP_005685928.1_1413	WP_005685928.1_1413	NC_013198.1_prot_WP_005685928.1_1413	lcl|NC_013198.1_prot_WP_005685928.1_1413|[gene=dnaG] [locus_tag=LGG_RS07230] [protein=DNA primase] [protein_id=WP_005685928.1] [location=complement(1523299..1525068)] [gbkey=CDS]	17	17	0.004179	0.00472658	1.56449	0.0530926	0.344895	0.774745	0.908621	0.989555	0.985791	0.000948184	0.00315854	2.01936	0.011636	0.0116985	1.58704	0.122312	0.403242	0.785912	48885000	56344980	41427980	58535980	31469020	34359020	37073980	27813990	21093000	31410990	23076010	26273000	30906990	37820990	37036020	24321010	45	65.643	0	63.426	DNA primase	P:DNA replication, synthesis of RNA primer; F:DNA binding; F:DNA primase activity; F:zinc ion binding; C:primosome complex
NC_013198.1_prot_WP_005691925.1_676	WP_005691925.1_676	NC_013198.1_prot_WP_005691925.1_676	lcl|NC_013198.1_prot_WP_005691925.1_676|[locus_tag=LGG_RS03395] [protein=5-formyltetrahydrofolate cyclo-ligase] [protein_id=WP_005691925.1] [location=complement(732226..732798)] [gbkey=CDS]	4	4	0.00420015	0.00471756	0.498612	0.145699	0.459875	0.71362	0.474729	0.962161	1.07559	0.176096	0.131787	0.698708	0.00230297	0.00305699	0.46357	0.0850421	0.378825	0.663468	27933010	26535020	23550990	15222990	51233030	42897020	38246990	51147010	38532020	50480000	26325990	21773990	53463980	42611000	45492970	55521000	22.6	20.823	0	23.139	5-formyltetrahydrofolate cyclo-ligase	F:ATP binding; F:5-formyltetrahydrofolate cyclo-ligase activity; F:metal ion binding
NC_013198.1_prot_WP_005686068.1_1779	WP_005686068.1_1779	NC_013198.1_prot_WP_005686068.1_1779	lcl|NC_013198.1_prot_WP_005686068.1_1779|[locus_tag=LGG_RS09120] [protein=helix-turn-helix domain-containing protein] [protein_id=WP_005686068.1] [location=1935052..1936578] [gbkey=CDS]	5	5	0.0042613	0.00482286	0.347434	0.0554219	0.349352	1.35822	0.143186	0.826983	0.5958	0.00204159	0.00403846	0.2558	0.209153	0.155114	0.583138	0.0457805	0.334921	2.27966	1397299	3896500	2490255	3570858	7554604	7517899	8486201	6893998	9176198	8067101	14205000	10753640	5581502	2084850	8890304	4047177	9.8	59.892	0.0028393	2.7991	transcriptional regulator
NC_013198.1_prot_WP_014569383.1_887	WP_014569383.1_887	NC_013198.1_prot_WP_014569383.1_887	lcl|NC_013198.1_prot_WP_014569383.1_887|[locus_tag=LGG_RS04615] [protein=3-5 exonuclease] [protein_id=WP_014569383.1] [location=complement(972646..973188)] [gbkey=CDS]	5	5	0.00430151	0.00481369	1.42725	0.0376773	0.330222	1.12754	0.433305	0.939094	1.05111	0.0212448	0.020487	1.26581	0.0115779	0.0115092	1.35786	0.24375	0.509144	1.07272	68116980	56797010	72026010	79760980	43596020	48829970	48494020	51883990	57817990	52631030	55532010	51231000	46872020	57863030	48046980	50172010	41.1	20.442	0	25.61	exonuclease	P:DNA replication; P:DNA biosynthetic process; P:nucleic acid phosphodiester bond hydrolysis; F:DNA binding; F:DNA-directed DNA polymerase activity; F:exonuclease activity
NC_013198.1_prot_WP_014569637.1_1311	WP_014569637.1_1311	NC_013198.1_prot_WP_014569637.1_1311	lcl|NC_013198.1_prot_WP_014569637.1_1311|[gene=msrA] [locus_tag=LGG_RS06720] [protein=peptide-methionine (S)-S-oxide reductase MsrA] [protein_id=WP_014569637.1] [location=1405242..1405760] [gbkey=CDS]	8	8	0.00430832	0.00480455	0.520564	0.177794	0.48443	1.29475	0.389932	0.937265	1.14528	0.00101492	0.00324776	0.402058	0.000829223	0.00207042	0.454528	0.453862	0.67542	1.1305	204020000	161580000	170529900	240430000	487559800	405830000	309390000	300659900	367749800	418819700	646169700	519720000	517820200	348179800	461579900	380520000	35.5	19.456	0	61.853	peptide-methionine (S)-S-oxide reductase MsrA	P:cellular protein modification process; F:peptide-methionine (S)-S-oxide reductase activity; F:L-methionine:thioredoxin-disulfide S-oxidoreductase activity
NC_013198.1_prot_WP_005687475.1_1355	WP_005687475.1_1355	NC_013198.1_prot_WP_005687475.1_1355	lcl|NC_013198.1_prot_WP_005687475.1_1355|[locus_tag=LGG_RS06940] [protein=DegV family protein] [protein_id=WP_005687475.1] [location=complement(1451697..1452563)] [gbkey=CDS]	11	11	0.00442542	0.00489394	1.27317	0.271527	0.589698	0.952679	0.84189	0.986147	1.02134	0.00454235	0.00554635	1.33641	0.101463	0.0778434	1.24657	0.542687	0.746752	0.932777	297480200	240110100	249099900	289400100	214179900	214529900	207739900	205309900	191630000	224930100	193899900	193150000	220680000	242449900	248460100	160410000	46.5	31.974	0	82.289	DegV family protein	F:lipid binding
NC_013198.1_prot_WP_014569915.1_1993	WP_014569915.1_1993	NC_013198.1_prot_WP_014569915.1_1993	lcl|NC_013198.1_prot_WP_014569915.1_1993|[locus_tag=LGG_RS10190] [protein=ACP S-malonyltransferase] [protein_id=WP_014569915.1] [location=complement(2190670..2191593)] [gbkey=CDS]	11	11	0.00454463	0.00488469	0.773706	0.00796758	0.236	1.33483	0.947682	0.993575	0.993836	0.0004331	0.00154582	0.57963	0.0371448	0.0326123	0.778504	0.0301156	0.320235	1.34311	577419800	638470100	539950200	655260200	695369800	797910400	813040000	806890200	884399700	1012501000	1072101000	1203700000	719849700	830100000	931150600	638210200	39.4	32.335	0	323.31	ACP S-malonyltransferase	F:[acyl-carrier-protein] S-malonyltransferase activity
NC_013198.1_prot_WP_005685286.1_216	WP_005685286.1_216	NC_013198.1_prot_WP_005685286.1_216	lcl|NC_013198.1_prot_WP_005685286.1_216|[locus_tag=LGG_RS01085] [protein=flavodoxin domain-containing protein] [protein_id=WP_005685286.1] [location=233369..233836] [gbkey=CDS]	5	5	0.00460687	0.00487547	0.638256	0.527923	0.790208	0.936671	0.383361	0.93406	1.08882	0.0258979	0.0228616	0.681409	0.00526967	0.00506996	0.586192	0.261426	0.524962	0.860265	37821990	42596980	44710020	59133980	65119010	77717020	68854990	73659050	62221960	87067980	59064980	61745040	89379980	62068980	75829020	85754000	37.4	17.224	0	26.894	flavodoxin	F:FMN binding
NC_013198.1_prot_WP_014569075.1_403	WP_014569075.1_403	NC_013198.1_prot_WP_014569075.1_403	lcl|NC_013198.1_prot_WP_014569075.1_403|[locus_tag=LGG_RS02030] [protein=PRD domain-containing protein] [protein_id=WP_014569075.1] [location=423326..423676] [gbkey=CDS]	3	3	0.00468468	0.00497175	0.471054	0.0147766	0.247556	0.664446	0.0679449	0.867881	0.531817	0.110446	0.0844859	0.708943	0.714315	0.619678	0.885744	0.473771	0.686878	1.24939	4486303	3550006	2406288	4809281	9664602	7136101	7604396	7137601	6350103	4010399	5586404	5128603	2024003	6555298	3629012	6218998	24.1	13.484	0	6.1652	PRD domain-containing protein	P:regulation of transcription, DNA-templated
NC_013198.1_prot_WP_005685355.1_274	WP_005685355.1_274	NC_013198.1_prot_WP_005685355.1_274	lcl|NC_013198.1_prot_WP_005685355.1_274|[locus_tag=LGG_RS01375] [protein=hypothetical protein] [protein_id=WP_005685355.1] [location=288393..289424] [gbkey=CDS]	12	12	0.00469396	0.00496241	0.883334	0.110659	0.440161	1.07963	0.498527	0.960238	1.02148	0.00307958	0.0047807	0.818182	0.00335213	0.004	0.864758	0.243544	0.509844	1.05693	221719900	220149900	233940000	240250100	250840200	267260200	250639900	268170100	286450000	253350100	301200200	280070000	253700000	255449900	273200100	277079900	42.9	38.991	0	39.706	capsular biosynthesis protein CpsH
NC_013198.1_prot_WP_005686110.1_2197	WP_005686110.1_2197	NC_013198.1_prot_WP_005686110.1_2197	lcl|NC_013198.1_prot_WP_005686110.1_2197|[locus_tag=LGG_RS11220] [protein=dUTP diphosphatase] [protein_id=WP_005686110.1] [location=complement(2416162..2416701)] [gbkey=CDS]	10	10	0.00471007	0.0049531	0.799552	0.0164059	0.246341	1.19064	0.96898	1	1.00267	0.0002019	0.000697436	0.671534	0.0116342	0.0117181	0.797424	0.0375483	0.311794	1.18747	430710200	366400200	398519700	409819800	471449700	480460300	497690200	559429600	564480200	578030100	663950100	585030100	562010200	502819700	518359900	435150000	53.6	20.52	0	44.651	dUTP diphosphatase	P:dUMP biosynthetic process; P:dUTP catabolic process; F:magnesium ion binding; F:dUTP diphosphatase activity
NC_013198.1_prot_WP_005684659.1_2084	WP_005684659.1_2084	NC_013198.1_prot_WP_005684659.1_2084	lcl|NC_013198.1_prot_WP_005684659.1_2084|[locus_tag=LGG_RS10630] [protein=helix-turn-helix transcriptional regulator] [protein_id=WP_005684659.1] [location=2286655..2287044] [gbkey=CDS]	14	14	0.00471918	0.00494382	0.620761	0.572576	0.812786	0.952554	0.493021	0.959851	1.08012	0.0143317	0.0158295	0.65168	0.00809246	0.00780292	0.574713	0.344741	0.593719	0.881893	5439202000	4606100000	7068709000	4553003000	8778796000	7687903000	8912109000	9027898000	9464488000	9061307000	7281098000	7159507000	11719010000	7225690000	9407800000	9277812000	89.9	14.042	0	323.31	Transcriptional regulator, xre family protein	F:DNA binding
NC_013198.1_prot_WP_014569024.1_339	WP_014569024.1_339	NC_013198.1_prot_WP_014569024.1_339	lcl|NC_013198.1_prot_WP_014569024.1_339|[gene=pepT] [locus_tag=LGG_RS01715] [protein=peptidase T] [protein_id=WP_014569024.1] [location=complement(364999..366246)] [gbkey=CDS]	5	5	0.00473937	0.00514393	1.90551	0.653322	0.850577	0.943086	0.737641	0.984888	1.05271	0.000536008	0.00211852	2.02051	0.00391901	0.00439823	1.8101	0.327295	0.574305	0.895866	23895010	17719990	15775000	16521990	7131197	10681000	12115000	9071102	8231898	8952201	10313000	8712602	9037095	8582001	10252000	12929000	17.6	45.204	0	12.369	peptidase T	P:proteolysis; P:peptide metabolic process; F:metallopeptidase activity; F:zinc ion binding; F:tripeptide aminopeptidase activity
NC_013198.1_prot_WP_014569025.1_340	WP_014569025.1_340	NC_013198.1_prot_WP_014569025.1_340	lcl|NC_013198.1_prot_WP_014569025.1_340|[locus_tag=LGG_RS01720] [protein=peptide ABC transporter substrate-binding protein] [protein_id=WP_014569025.1] [location=366359..367999] [gbkey=CDS]	13	13	0.00474557	0.00513433	1.75457	0.346526	0.664719	1.16131	0.127138	0.846806	1.25292	0.0215684	0.0207728	1.51085	0.024366	0.021538	1.40039	0.587391	0.776402	0.926889	58903020	58217000	80427980	73537030	40200010	35445980	30582990	49106990	34553990	51419980	40178020	54525000	38912020	55024020	46395010	53088000	33.9	60.617	0	52.355	peptide ABC transporter substrate-binding protein	P:transmembrane transport; C:ATP-binding cassette (ABC) transporter complex
[truncated: 1,237 more rows]

## Sheet: EK_14321_NewDB_171021
Protein IDs	Description	GO Names		p-value TSB+GLU/TSB	q-value TSB+GLU/TSB	Ratio TSB+GLU/TSB	Log2FC	log10pvalue	pass	p-value TSB_Acetic_Acid/TSB	q-value TSB_Acetic_Acid/TSB	Ratio TSB_Acetic_Acid/TSB	Log2FC	log10pvalue	Pass	p-value TSB_A-CoA/TSB	q-value TSB_A-CoA/TSB	Ratio TSB_A-CoA/TSB	Log2FC	log10pvalue	Pass	p-value TSB_+GLU/ TSB_Acetic_Acid	q-value TSB_+GLU/ TSB_Acetic_Acid	Ratio TSB_+GLU/ TSB_Acetic_Acid	p-value TSB_+GLU/ TSB_A-CoA	q-value TSB_+GLU/ TSB_A-CoA	Ratio TSB_+GLU/ TSB_A-CoA	p-value TSB_Acetic_Acid/ TSB_A-CoA	q-value TSB_Acetic_Acid/ TSB_A-CoA	Ratio TSB_Acetic_Acid/ TSB_A-CoA	Intensity: TSB+GLU_1	Intensity: TSB+GLU_2	Intensity: TSB+GLU_3	Intensity: TSB+GLU_4	Intensity: TSB_1	Intensity: TSB_2	Intensity: TSB_3	Intensity: TSB_4	Intensity: TSB_Acetic_Acid_1	Intensity: TSB_Acetic_Acid_2	Intensity: TSB_Acetic_Acid_3	Intensity: TSB_Acetic_Acid_4	Intensity: TSB_A-CoA_1	Intensity: TSB_A-CoA_2	Intensity: TSB_A-CoA_3	Intensity: TSB_A-CoA_4	Sequence coverage [%]	Mol. weight [kDa]	Q-value
[truncated: 1,773 more rows]
[truncated: 3 more columns]

[truncated: 2 more sheets: AcoA significant , AA significant ]
